# Supplementary material for: Epigenetic reprogramming of fallopian tube fimbriae in BRCA mutation carriers defines early ovarian cancer evolution
Source: Nat Commun. 2016 May 24;7:11620. doi: 10.1038/ncomms11620 (PMC4890182; doi:10.1038/ncomms11620)
Supplement: Supplementary Data 1 — Top CpGs which are hypermethylated in fimbrial compared to proximal tube in BRCA1/2 mutation carriers but not in controls. CpGs are included with median delta-beta fimb-prox greater than 0.03, and FDR-corrected p<0.05. Genomic information is also provided for each CpG. [file ncomms11620-s2.xls]

## Sheet: betaDiffHyperTable_fimb_prox_mu
Supplementary Data 1. Top CpGs which are hypermethylated in fimbrial compared to proximal tube in BRCA1/2 mutation carriers but not in controls. CpGs are included with median delta-beta fimb-prox greater than 0.03, and FDR-corrected p<0.05. Genomic information is also provided for each CpG.
Median diff beta	P.Value	adj.P.Val	probeID	CHR	MAPINFO	arm	gene	distancetoGene	feature	cgi	feat.cgi	conserved_tfbs
0.170852	1.70356e-17	6.69545e-13	cg25122233	12	54412506	q	HOXC4	NA	5'UTR	shore	5'UTR - shore	NA
0.185874	2.36067e-17	7.95261e-13	cg10689404	17	35300645	q	MIR2909	-5530	IGR	island	IGR - island	NA
0.327083	3.4695e-17	9.62543e-13	cg00926420	14	99613313	q	BCL11B	-22312	IGR	open sea	IGR - open sea	NA
0.280604	4.94279e-17	1.16559e-12	cg06725552	12	114836710	q	TBX5	NA	Body	shore	Body - shore	NA
0.169967	2.26531e-16	3.23755e-12	cg14329889	14	104696094	q	KIF26A	91034	IGR	open sea	IGR - open sea	NA
0.229791	2.43489e-16	3.29664e-12	cg23263937	7	27192656	p	HOXA-AS3	-682	IGR	shore	IGR - shore	NA
0.19914	3.67985e-16	4.56718e-12	cg18203366	1	200010626	q	NR5A2	NA	Body	island	Body - island	NA
0.137773	2.96784e-15	2.22178e-11	cg18692678	12	114838772	q	TBX5	NA	Body	island	Body - island	NA
0.214447	4.7765e-15	2.93085e-11	cg24389054	7	27194013	p	HOXA7	NA	3'UTR	shore	3'UTR - shore	NA
0.192456	8.9958e-15	4.77563e-11	cg09017174	11	35440525	p	SLC1A2	NA	5'UTR	island	5'UTR - island	V$CREL_01
0.127442	9.11319e-15	4.77563e-11	cg25336874	11	16632311	p	C11orf58	-127837	IGR	shore	IGR - shore	NA
0.251649	9.70395e-15	4.93276e-11	cg14554869	5	74231171	q	GCNT4	-92118	IGR	open sea	IGR - open sea	NA
0.219375	9.91577e-15	4.93276e-11	cg08396193	7	27193709	p	HOXA7	NA	3'UTR	shore	3'UTR - shore	NA
0.108967	1.51662e-14	6.62301e-11	cg18173230	2	238207644	q	COL6A3	-25011	IGR	open sea	IGR - open sea	NA
0.170296	2.49129e-14	9.63088e-11	cg06376520	12	81110776	q	MYF5	NA	1stExon	island	1stExon - island	NA
0.208175	3.30451e-14	1.17181e-10	cg17462200	12	114841980	q	TBX5	NA	5'UTR	shore	5'UTR - shore	NA
0.200794	3.62829e-14	1.25825e-10	cg25727671	7	27193351	p	HOXA7	NA	3'UTR	shore	3'UTR - shore	NA
0.157855	4.19446e-14	1.39313e-10	cg21533216	4	89442132	q	PYURF	3	IGR	shelf	IGR - shelf	NA
0.25639	5.47343e-14	1.72096e-10	cg21001184	7	27205262	p	HOXA9	NA	TSS200	island	TSS200 - island	V$GFI1_01
0.137124	6.95639e-14	2.05686e-10	cg19470812	14	99613263	q	BCL11B	-22362	IGR	open sea	IGR - open sea	NA
0.11771	1.0255e-13	2.8284e-10	cg09251600	1	179781780	q	FAM163A	NA	5'UTR	open sea	5'UTR - open sea	NA
0.109027	1.5335e-13	3.87238e-10	cg19205533	12	15373987	p	RERG	NA	5'UTR	island	5'UTR - island	NA
0.253707	1.58712e-13	3.96051e-10	cg12014181	10	729479	p	DIP2C	NA	Body	open sea	Body - open sea	NA
0.182619	1.7864e-13	4.3429e-10	cg08644678	4	17711202	p	FAM184B	NA	Body	shore	Body - shore	NA
0.212202	2.0083e-13	4.74515e-10	cg16936421	10	729226	p	DIP2C	NA	Body	open sea	Body - open sea	NA
0.155643	2.37551e-13	5.43866e-10	cg07658357	12	114839476	q	TBX5	NA	Body	shore	Body - shore	NA
0.152278	5.12171e-13	8.9135e-10	cg26153631	12	54379056	q	HOXC10	NA	1stExon	island	1stExon - island	NA
0.168219	5.65872e-13	9.68474e-10	cg03215137	12	54393687	q	HOXC9	NA	TSS200	island	TSS200 - island	NA
0.162384	6.15222e-13	1.03628e-09	cg13293488	2	879510	p	SNTG2	-67044	IGR	open sea	IGR - open sea	NA
0.100966	6.48416e-13	1.06928e-09	cg22571393	13	113498308	q	ATP11A	NA	Body	shore	Body - shore	NA
0.181572	6.80038e-13	1.09838e-09	cg08271366	16	82816457	q	CDH13	NA	Body	open sea	Body - open sea	NA
0.170609	7.81788e-13	1.2201e-09	cg26873457	10	729204	p	DIP2C	NA	Body	open sea	Body - open sea	NA
0.16251	8.70474e-13	1.32433e-09	cg17742459	8	38710358	p	TACC1	NA	3'UTR	open sea	3'UTR - open sea	NA
0.142849	8.99101e-13	1.35477e-09	cg04844692	12	117157450	q	C12orf49	NA	Body	open sea	Body - open sea	NA
0.189607	1.02934e-12	1.50341e-09	cg20139338	11	64120656	q	CCDC88B	NA	Body	open sea	Body - open sea	NA
0.124596	1.40447e-12	1.88716e-09	cg10142236	16	883132	p	LMF1	-20503	IGR	open sea	IGR - open sea	NA
0.136447	1.50396e-12	1.9758e-09	cg19467964	17	80806135	q	TBCD	NA	Body	open sea	Body - open sea	NA
0.129922	1.66459e-12	2.15089e-09	cg02919960	7	27192549	p	HOXA-AS3	-789	IGR	shore	IGR - shore	NA
0.186785	1.71299e-12	2.17178e-09	cg03104083	12	114887847	q	TBX5-AS1	41847	IGR	shore	IGR - shore	NA
0.105737	1.82679e-12	2.28534e-09	cg17444849	13	113498069	q	ATP11A	NA	Body	shore	Body - shore	NA
0.155042	1.93308e-12	2.40008e-09	cg19474865	11	83733268	q	DLG2	NA	Body	open sea	Body - open sea	NA
0.101637	2.28711e-12	2.69668e-09	cg23129930	7	27186993	p	HOXA6	NA	1stExon	island	1stExon - island	NA
0.112613	2.45563e-12	2.86671e-09	cg18205372	5	386883	p	AHRR	NA	Body	open sea	Body - open sea	NA
0.0995172	2.74908e-12	3.13935e-09	cg25416270	6	17505703	p	CAP2	NA	Body	open sea	Body - open sea	NA
0.204461	2.87728e-12	3.21373e-09	cg12864221	7	70814208	q	WBSCR17	NA	Body	open sea	Body - open sea	NA
0.160279	2.90519e-12	3.21638e-09	cg19910382	2	88427561	p	FABP1	NA	1stExon	open sea	1stExon - open sea	NA
0.213791	3.25602e-12	3.51405e-09	cg23877043	12	6818384	p	COPS7A	-14766	IGR	open sea	IGR - open sea	NA
0.178115	3.30559e-12	3.55129e-09	cg12600174	7	27205230	p	HOXA9	NA	TSS200	island	TSS200 - island	V$MYCMAX_03;V$AHRARNT_02;V$MAX_01
0.150292	3.51418e-12	3.70782e-09	cg22843712	8	1992555	p	MYOM2	NA	TSS1500	open sea	TSS1500 - open sea	NA
0.188784	3.56862e-12	3.74849e-09	cg20725013	7	27195036	p	HOXA7	NA	Body	shore	Body - shore	NA
0.18097	3.69235e-12	3.83574e-09	cg06042849	10	547025	p	DIP2C	NA	Body	open sea	Body - open sea	NA
0.145142	3.86513e-12	3.91633e-09	cg08900101	12	114833043	q	TBX5	NA	Body	shore	Body - shore	NA
0.181434	3.88933e-12	3.91951e-09	cg05766064	18	19262576	q	ABHD3	NA	Body	open sea	Body - open sea	NA
0.164457	3.92357e-12	3.94558e-09	cg17841421	2	235704848	q	SH3BP4	-155780	IGR	open sea	IGR - open sea	NA
0.207746	4.18109e-12	4.16899e-09	cg14470792	4	183168158	q	TENM3	-76979	IGR	open sea	IGR - open sea	NA
0.185722	4.4473e-12	4.36467e-09	cg03311684	10	119293360	q	EMX2OS	NA	Body	shore	Body - shore	NA
0.182582	4.64073e-12	4.48507e-09	cg23828720	12	54393670	q	HOXC9	NA	TSS1500	island	TSS1500 - island	NA
0.11459	4.98609e-12	4.72208e-09	cg06875424	12	114834713	q	TBX5	NA	Body	shore	Body - shore	NA
0.109093	5.34881e-12	4.96587e-09	cg17554126	12	114836794	q	TBX5	NA	Body	shore	Body - shore	NA
0.194207	5.44971e-12	5.00867e-09	cg23012310	14	102050627	q	DIO3	22939	IGR	shore	IGR - shore	NA
0.127699	5.46787e-12	5.00867e-09	cg21997746	6	22718216	p	HDGFL1	148538	IGR	open sea	IGR - open sea	NA
0.165173	6.51954e-12	5.68137e-09	cg04588165	17	35300874	q	MIR2909	-5301	IGR	island	IGR - island	NA
0.234916	9.44313e-12	7.49909e-09	cg08199953	16	51183473	q	SALL1	NA	Body	shore	Body - shore	NA
0.118642	9.44479e-12	7.49909e-09	cg04794183	12	54410510	q	HOXC4	NA	TSS200	shore	TSS200 - shore	V$OCT_C
0.13087	1.05207e-11	8.12092e-09	cg04421971	10	119293341	q	EMX2OS	NA	Body	shore	Body - shore	NA
0.068642	1.11913e-11	8.54073e-09	cg22138735	20	62679713	q	SOX18	NA	Body	island	Body - island	NA
0.0802706	1.14197e-11	8.63124e-09	cg19892287	12	54412688	q	HOXC4	NA	5'UTR	shore	5'UTR - shore	NA
0.0635468	1.1841e-11	8.80847e-09	cg01972651	14	99613193	q	BCL11B	-22432	IGR	open sea	IGR - open sea	NA
0.101936	1.20625e-11	8.95915e-09	cg04157243	13	113497537	q	ATP11A	NA	Body	island	Body - island	NA
0.160427	1.35433e-11	9.87241e-09	cg07778029	7	27205114	p	HOXA9	NA	1stExon	island	1stExon - island	NA
0.111004	1.41067e-11	1.01886e-08	cg11837391	3	128199781	q	GATA2	NA	3'UTR	open sea	3'UTR - open sea	NA
0.117485	1.42034e-11	1.02271e-08	cg07402939	13	112927331	q	SPACA7	-103320	IGR	open sea	IGR - open sea	NA
0.143377	1.55321e-11	1.09009e-08	cg22344727	12	81102035	q	MYF6	NA	Body	island	Body - island	NA
0.207679	1.61192e-11	1.11949e-08	cg19072083	2	12402652	p	MIR1244-3	137766	IGR	open sea	IGR - open sea	NA
0.181455	1.61409e-11	1.11949e-08	cg09630706	7	229695	p	FAM20C	NA	Body	shore	Body - shore	NA
0.100949	1.6569e-11	1.13748e-08	cg10324998	1	92338262	p	TGFBR3	NA	5'UTR	open sea	5'UTR - open sea	NA
0.130722	1.66372e-11	1.14049e-08	cg10853949	17	80290217	q	SECTM1	NA	5'UTR	shore	5'UTR - shore	NA
0.217055	1.77455e-11	1.19562e-08	cg08878368	16	51183363	q	SALL1	NA	Body	shore	Body - shore	NA
0.0393294	1.82401e-11	1.22022e-08	cg26833273	5	85864656	q	MIR3607	-49128	IGR	open sea	IGR - open sea	NA
0.125046	1.83254e-11	1.22292e-08	cg20950167	17	35300448	q	LHX1	NA	3'UTR	island	3'UTR - island	NA
0.175146	1.86942e-11	1.24005e-08	cg18942298	20	42809578	q	JPH2	NA	Body	open sea	Body - open sea	NA
0.113154	2.02944e-11	1.32753e-08	cg18629407	8	1460216	p	DLGAP2	NA	5'UTR	open sea	5'UTR - open sea	NA
0.0644119	2.05137e-11	1.33816e-08	cg15321573	17	12584482	p	MYOCD	NA	Body	open sea	Body - open sea	NA
0.181484	2.17375e-11	1.40324e-08	cg00751021	2	206474068	q	PARD3B	NA	Body	open sea	Body - open sea	NA
0.123997	2.18934e-11	1.4106e-08	cg23591463	12	114851495	q	TBX5-AS1	5495	IGR	shore	IGR - shore	NA
0.0994428	2.29638e-11	1.46555e-08	cg09043518	17	80290106	q	SECTM1	NA	5'UTR	shore	5'UTR - shore	NA
0.0795686	2.34692e-11	1.49175e-08	cg25957599	6	166635593	q	T	64447	IGR	open sea	IGR - open sea	NA
0.17759	2.38169e-11	1.50573e-08	cg10279204	10	71176853	q	TACR2	NA	TSS200	open sea	TSS200 - open sea	NA
0.157612	2.38701e-11	1.50708e-08	cg14394550	8	22548400	p	EGR3	NA	Body	island	Body - island	V$CMYB_01
0.0753898	2.75848e-11	1.67501e-08	cg25036456	12	95509731	q	FGD6	NA	Body	open sea	Body - open sea	NA
0.157335	2.94562e-11	1.74861e-08	cg24046616	2	88427630	p	FABP1	NA	TSS200	open sea	TSS200 - open sea	V$PPARA_01
0.0712544	2.94753e-11	1.74861e-08	cg19896142	13	77550579	q	CLN5	-15480	IGR	shelf	IGR - shelf	NA
0.0752507	2.95223e-11	1.7492e-08	cg05621218	6	168963504	q	SMOC2	NA	Body	open sea	Body - open sea	NA
0.150271	3.1195e-11	1.80966e-08	cg22628281	12	114839007	q	TBX5	NA	Body	shore	Body - shore	NA
0.203232	3.18892e-11	1.84313e-08	cg09728487	4	141079462	q	RP11-425I13.3	-98978	IGR	shelf	IGR - shelf	NA
0.164718	3.3524e-11	1.91416e-08	cg18592195	1	227963171	q	SNAP47	NA	Body	open sea	Body - open sea	NA
0.156622	3.47415e-11	1.96701e-08	cg07948095	2	3173279	p	TSSC1	-19462	IGR	open sea	IGR - open sea	NA
0.1821	3.51073e-11	1.97822e-08	cg07533951	12	114879558	q	TBX5-AS1	33558	IGR	shore	IGR - shore	NA
0.089908	3.58531e-11	2.01063e-08	cg05004855	5	149644009	q	CAMK2A	NA	Body	open sea	Body - open sea	NA
0.0596364	3.9042e-11	2.15571e-08	cg02828785	12	12846546	p	GPR19	NA	5'UTR	shelf	5'UTR - shelf	NA
0.126501	4.19217e-11	2.2726e-08	cg10142436	15	42209178	q	EHD4	NA	Body	shelf	Body - shelf	NA
0.155311	4.43908e-11	2.36566e-08	cg02043000	5	1228081	p	SLC6A18	NA	Body	shore	Body - shore	NA
0.18161	4.56838e-11	2.42089e-08	cg21582112	12	54421335	q	HOXC4	NA	5'UTR	shelf	5'UTR - shelf	NA
0.0973739	4.61152e-11	2.43554e-08	cg14240060	10	130830949	q	MGMT	-434505	IGR	open sea	IGR - open sea	NA
0.177534	5.01019e-11	2.57965e-08	cg24933157	2	88427637	p	FABP1	NA	TSS200	open sea	TSS200 - open sea	V$PPARA_01
0.08037	5.10301e-11	2.61887e-08	cg03589230	8	1992099	p	MYOM2	NA	TSS1500	open sea	TSS1500 - open sea	NA
0.105562	5.17873e-11	2.64621e-08	cg25285743	12	16701533	p	LMO3	NA	3'UTR	open sea	3'UTR - open sea	NA
0.109301	5.25764e-11	2.67783e-08	cg07076850	6	186671	p	TRIM27	-4519	IGR	open sea	IGR - open sea	NA
0.0480146	5.78375e-11	2.8916e-08	cg00267142	6	167104601	q	RPS6KA2	NA	Body	open sea	Body - open sea	NA
0.0958965	5.91073e-11	2.93132e-08	cg23174919	1	53977855	p	GLIS1	NA	Body	open sea	Body - open sea	NA
0.146026	6.13239e-11	3.0096e-08	cg15829092	13	113498188	q	ATP11A	NA	Body	shore	Body - shore	NA
0.169687	6.23324e-11	3.04641e-08	cg13164537	18	67624071	q	CD226	NA	5'UTR	open sea	5'UTR - open sea	NA
0.128497	6.27341e-11	3.05655e-08	cg10236245	14	95234015	q	GSC	-545	IGR	shore	IGR - shore	NA
0.0969096	6.34622e-11	3.07613e-08	cg23356451	13	51866824	q	MIR5693	-48344	IGR	open sea	IGR - open sea	NA
0.10337	7.17889e-11	3.37566e-08	cg03305955	12	54417033	q	HOXC4	NA	5'UTR	shelf	5'UTR - shelf	NA
0.149725	7.27858e-11	3.40894e-08	cg21077684	14	95233665	q	GSC	-895	IGR	shore	IGR - shore	NA
0.107232	7.42144e-11	3.4621e-08	cg23087149	13	85715101	q	LINC00351	-222637	IGR	open sea	IGR - open sea	NA
0.171907	7.78176e-11	3.59463e-08	cg01426303	1	227962723	q	SNAP47	NA	Body	open sea	Body - open sea	NA
0.225023	7.85918e-11	3.62684e-08	cg24592576	12	114887657	q	TBX5-AS1	41657	IGR	shore	IGR - shore	NA
0.242419	7.98651e-11	3.66409e-08	cg14400541	2	206692685	q	NRP2	145461	IGR	open sea	IGR - open sea	NA
0.040914	8.09134e-11	3.70858e-08	cg15718289	12	54410671	q	HOXC4	NA	5'UTR	shore	5'UTR - shore	NA
0.117354	8.52961e-11	3.85698e-08	cg06791546	2	863938	p	SNTG2	-82616	IGR	island	IGR - island	NA
0.101435	8.86996e-11	3.9674e-08	cg07379813	12	7793361	p	APOBEC1	-8635	IGR	open sea	IGR - open sea	NA
0.151351	9.0449e-11	4.02439e-08	cg24990238	5	169816960	q	KCNMB1	NA	TSS1500	open sea	TSS1500 - open sea	NA
0.0997152	9.07623e-11	4.03453e-08	cg19678564	1	203115918	q	ADORA1	NA	Body	open sea	Body - open sea	NA
0.0455159	9.52196e-11	4.18923e-08	cg13134808	7	156917762	q	UBE3C	-13893	IGR	open sea	IGR - open sea	NA
0.123554	9.76132e-11	4.27968e-08	cg24609101	8	59698273	q	TOX	-19704	IGR	open sea	IGR - open sea	NA
0.105771	9.80372e-11	4.28918e-08	cg01306747	16	68681018	q	CDH3	NA	Body	shore	Body - shore	NA
0.103291	1.0076e-10	4.39177e-08	cg02987635	10	77794658	q	C10orf11	NA	Body	open sea	Body - open sea	NA
0.120889	1.03601e-10	4.49094e-08	cg07369606	17	80290169	q	SECTM1	NA	5'UTR	shore	5'UTR - shore	NA
0.0754031	1.05186e-10	4.52223e-08	cg12478032	5	2634227	p	IRX2	-112052	IGR	open sea	IGR - open sea	NA
0.134214	1.08046e-10	4.61575e-08	cg17002328	14	91751773	q	CCDC88C	NA	Body	shelf	Body - shelf	NA
0.12979	1.08746e-10	4.63308e-08	cg04022097	1	3133811	p	PRDM16	NA	Body	open sea	Body - open sea	NA
0.074751	1.15054e-10	4.85793e-08	cg16678564	8	21916802	p	EPB49	NA	1stExon	shelf	1stExon - shelf	NA
0.214989	1.19461e-10	4.9904e-08	cg16707227	2	19157847	p	MIR4757	-390343	IGR	open sea	IGR - open sea	V$GFI1_01
0.100702	1.20546e-10	5.02621e-08	cg14892517	2	53898063	p	LOC100302652	NA	Body	open sea	Body - open sea	NA
0.14449	1.43232e-10	5.77373e-08	cg23034014	3	115485166	q	LSAMP	-36044	IGR	open sea	IGR - open sea	NA
0.168072	1.49548e-10	5.96882e-08	cg26440261	7	229594	p	FAM20C	NA	Body	shore	Body - shore	NA
0.145466	1.53658e-10	6.09812e-08	cg19204958	10	415937	p	DIP2C	NA	Body	shore	Body - shore	NA
0.173172	1.58657e-10	6.25935e-08	cg24033224	12	131438016	q	GPR133	NA	TSS1500	open sea	TSS1500 - open sea	NA
0.0821156	1.61072e-10	6.31999e-08	cg18860301	6	13977167	p	RNF182	NA	5'UTR	open sea	5'UTR - open sea	NA
0.137737	1.69604e-10	6.60297e-08	cg21535606	1	47911940	p	FOXD2	10251	IGR	shore	IGR - shore	NA
0.076969	1.74845e-10	6.7592e-08	cg14859350	14	104696220	q	KIF26A	91160	IGR	open sea	IGR - open sea	NA
0.0659794	1.75782e-10	6.78985e-08	cg00243574	12	54410727	q	HOXC4	NA	5'UTR	shore	5'UTR - shore	NA
0.108043	1.78399e-10	6.85727e-08	cg22171539	12	81107990	q	MYF5	-2718	IGR	shelf	IGR - shelf	NA
0.104937	1.7934e-10	6.88783e-08	cg14296255	2	48006758	p	MSH6	-3463	IGR	shelf	IGR - shelf	NA
0.160107	1.79746e-10	6.89779e-08	cg19217130	2	88427581	p	FABP1	NA	TSS200	open sea	TSS200 - open sea	NA
0.136055	1.81175e-10	6.94633e-08	cg25059588	2	220286185	q	DES	NA	Body	shelf	Body - shelf	NA
0.148717	1.82075e-10	6.95884e-08	cg15267232	10	8097689	p	GATA3	NA	Body	island	Body - island	V$AHR_01
0.0889777	1.92409e-10	7.26548e-08	cg24871482	2	100824662	q	LONRF2	-65091	IGR	open sea	IGR - open sea	NA
0.16701	1.98654e-10	7.44173e-08	cg18689332	12	114837666	q	TBX5	NA	Body	shore	Body - shore	NA
0.08222	2.02739e-10	7.57671e-08	cg18938534	7	42214361	p	GLI3	NA	Body	open sea	Body - open sea	NA
0.126936	2.06386e-10	7.67649e-08	cg07763768	9	125877923	q	C9orf45	NA	TSS200	open sea	TSS200 - open sea	NA
0.138938	2.08288e-10	7.74114e-08	cg07080050	12	54413345	q	HOXC4	NA	5'UTR	island	5'UTR - island	NA
0.0836691	2.11287e-10	7.83406e-08	cg04436883	18	74326081	q	LINC00908	85469	IGR	island	IGR - island	NA
0.087588	2.12369e-10	7.86184e-08	cg25840433	6	167104903	q	RPS6KA2	NA	Body	open sea	Body - open sea	NA
0.166164	2.12805e-10	7.86563e-08	cg15874481	11	70517057	q	SHANK2	NA	Body	open sea	Body - open sea	NA
0.0922283	2.1435e-10	7.91653e-08	cg09890891	15	96904723	q	NR2F2	28154	IGR	island	IGR - island	NA
0.136419	2.15243e-10	7.93089e-08	cg09325003	3	69812885	p	MITF	NA	Body	open sea	Body - open sea	NA
0.143109	2.19124e-10	8.04245e-08	cg21938541	2	879563	p	SNTG2	-66991	IGR	open sea	IGR - open sea	NA
0.120505	2.27247e-10	8.25069e-08	cg10546817	14	95233855	q	GSC	-705	IGR	shore	IGR - shore	NA
0.100761	2.27607e-10	8.25743e-08	cg04037585	16	56231292	q	GNAO1	NA	Body	open sea	Body - open sea	NA
0.177302	2.29627e-10	8.31792e-08	cg22720392	1	3133857	p	PRDM16	NA	Body	open sea	Body - open sea	NA
0.166158	2.303e-10	8.32311e-08	cg15455643	13	111040242	q	COL4A2	NA	Body	shore	Body - shore	NA
0.0727711	2.43321e-10	8.70036e-08	cg09825979	7	27179432	p	HOXA-AS3	-551	IGR	island	IGR - island	NA
0.0972492	2.4665e-10	8.79937e-08	cg25597307	3	15537318	p	COLQ	NA	Body	open sea	Body - open sea	NA
0.107091	2.77222e-10	9.70648e-08	cg13068216	6	158733981	q	TULP4	NA	1stExon	open sea	1stExon - open sea	NA
0.0907096	2.78027e-10	9.72747e-08	cg02303677	10	71177158	q	TACR2	NA	TSS1500	open sea	TSS1500 - open sea	NA
0.0468105	2.79738e-10	9.78005e-08	cg21942893	19	835499	p	PRTN3	-5486	IGR	island	IGR - island	NA
0.196083	3.0018e-10	1.03339e-07	cg01414882	7	27192480	p	HOXA-AS3	-858	IGR	shore	IGR - shore	NA
0.10842	3.02028e-10	1.03672e-07	cg26419584	17	37011626	q	SNORA21	2510	IGR	shore	IGR - shore	NA
0.0625061	3.19615e-10	1.08135e-07	cg07898582	7	2953930	p	CARD11	NA	Body	open sea	Body - open sea	NA
0.127787	3.25365e-10	1.09609e-07	cg06685968	7	27192246	p	HOXA-AS3	-1092	IGR	shore	IGR - shore	NA
0.138784	3.27017e-10	1.10087e-07	cg03257172	1	200010283	q	NR5A2	NA	Body	shore	Body - shore	NA
0.0586845	3.33969e-10	1.11947e-07	cg24398479	7	27192061	p	HOXA-AS3	-1277	IGR	shore	IGR - shore	NA
0.0931203	3.38781e-10	1.12954e-07	cg00370047	11	1481436	p	BRSK2	NA	Body	island	Body - island	NA
0.0818405	3.38887e-10	1.12954e-07	cg03101413	6	168963358	q	SMOC2	NA	Body	open sea	Body - open sea	NA
0.097743	3.56194e-10	1.17149e-07	cg24796272	8	99954679	q	OSR2	-1952	IGR	island	IGR - island	NA
0.0563474	3.78234e-10	1.21766e-07	cg25572459	12	106501248	q	NUAK1	NA	Body	open sea	Body - open sea	NA
0.147132	3.99091e-10	1.27092e-07	cg10664305	13	43360920	q	C13orf30	NA	Body	open sea	Body - open sea	NA
0.146438	4.01469e-10	1.27677e-07	cg24563299	7	4383696	p	SDK1	214379	IGR	open sea	IGR - open sea	NA
0.127906	4.18523e-10	1.31929e-07	cg25967031	7	27171203	p	HOXA4	NA	TSS1500	shore	TSS1500 - shore	NA
0.0900245	4.21033e-10	1.32205e-07	cg15196806	7	27171213	p	HOXA4	NA	TSS1500	shore	TSS1500 - shore	NA
0.146825	4.27089e-10	1.33573e-07	cg03979241	8	21916824	p	EPB49	NA	1stExon	shelf	1stExon - shelf	NA
0.124743	4.47863e-10	1.38965e-07	cg23863670	5	43411929	p	CCL28	NA	Body	open sea	Body - open sea	NA
0.154706	4.73132e-10	1.45181e-07	cg05592245	10	65280473	q	REEP3	NA	TSS1500	shore	TSS1500 - shore	NA
0.101954	4.78806e-10	1.46636e-07	cg23954922	6	17101738	p	STMND1	-751	IGR	shore	IGR - shore	NA
0.0610544	4.92288e-10	1.49407e-07	cg08582729	8	11653276	p	FDFT1	-6914	IGR	open sea	IGR - open sea	NA
0.114817	4.93584e-10	1.49608e-07	cg07628771	7	4383660	p	SDK1	214343	IGR	open sea	IGR - open sea	NA
0.12723	4.96922e-10	1.5033e-07	cg23501962	11	35440252	p	SLC1A2	NA	Body	shore	Body - shore	NA
0.0995156	5.06283e-10	1.5277e-07	cg00624939	8	144279703	q	GPIHBP1	-15365	IGR	open sea	IGR - open sea	NA
0.196136	5.08e-10	1.5319e-07	cg10490577	13	30009956	q	MTUS2	NA	Body	open sea	Body - open sea	NA
0.119613	5.14817e-10	1.54364e-07	cg14989977	1	71555947	p	ZRANB2-AS2	8940	IGR	open sea	IGR - open sea	NA
0.0920846	5.36261e-10	1.58922e-07	cg03065090	2	108159066	q	RGPD4-AS1	-280454	IGR	shore	IGR - shore	NA
0.0970925	5.36446e-10	1.58922e-07	cg06934774	7	27198025	p	HOXA10-HOXA9	-4032	IGR	shore	IGR - shore	NA
0.112019	5.39358e-10	1.59285e-07	cg22378095	6	113340447	q	RFPL4B	671915	IGR	open sea	IGR - open sea	NA
0.117264	5.48732e-10	1.6149e-07	cg00017429	14	98170160	q	RP11-76E12.1	71176	IGR	open sea	IGR - open sea	NA
0.154863	5.52786e-10	1.62359e-07	cg09209510	14	100288389	q	EML1	NA	Body	open sea	Body - open sea	NA
0.197054	5.64245e-10	1.65187e-07	cg18576301	8	100716071	q	VPS13B	NA	Body	open sea	Body - open sea	NA
0.173634	5.68842e-10	1.6612e-07	cg15772924	12	54413384	q	HOXC4	NA	5'UTR	shore	5'UTR - shore	NA
0.105129	5.89812e-10	1.70868e-07	cg09481972	12	54410666	q	HOXC4	NA	5'UTR	shore	5'UTR - shore	NA
0.174479	5.9266e-10	1.71491e-07	cg00325139	6	57178623	p	PRIM2	-3799	IGR	open sea	IGR - open sea	NA
0.0804589	5.93728e-10	1.71686e-07	cg07211472	7	4304846	p	SDK1	NA	Body	island	Body - island	NA
0.123233	6.07039e-10	1.74679e-07	cg16163756	2	192807194	q	TMEFF2	-7553	IGR	open sea	IGR - open sea	NA
0.119525	6.14297e-10	1.76444e-07	cg07345999	11	16632636	p	C11orf58	-127512	IGR	island	IGR - island	NA
0.0755956	6.28396e-10	1.7951e-07	cg17455799	10	104167432	q	PSD	NA	Body	shore	Body - shore	NA
0.0967391	6.61927e-10	1.87386e-07	cg08318726	12	114844265	q	TBX5	NA	TSS1500	shore	TSS1500 - shore	NA
0.0809172	7.30586e-10	2.04006e-07	cg26162108	12	54410323	q	HOXC4	NA	TSS1500	shore	TSS1500 - shore	NA
0.172048	7.60772e-10	2.10566e-07	cg04141080	1	2847220	p	ACTRT2	-90826	IGR	island	IGR - island	NA
0.132855	7.69095e-10	2.12371e-07	cg01096199	14	90191045	q	EFCAB11	-72424	IGR	open sea	IGR - open sea	NA
0.108384	7.9599e-10	2.17757e-07	cg03958512	7	47443041	p	TNS3	NA	Body	open sea	Body - open sea	NA
0.132712	8.05634e-10	2.19631e-07	cg01117269	10	416315	p	DIP2C	NA	Body	shelf	Body - shelf	NA
0.06342	8.1581e-10	2.21637e-07	cg02204521	2	138940416	q	HNMT	218608	IGR	open sea	IGR - open sea	NA
0.0973633	8.88875e-10	2.36048e-07	cg13318256	11	67885605	q	CHKA	NA	Body	shelf	Body - shelf	NA
0.087295	8.91769e-10	2.36683e-07	cg25142327	13	113497950	q	ATP11A	NA	Body	shore	Body - shore	NA
0.06364	9.06949e-10	2.39767e-07	cg21814870	4	62383240	q	LPHN3	NA	Body	island	Body - island	NA
0.132893	9.30646e-10	2.44934e-07	cg27621745	8	82671510	q	CHMP4C	NA	3'UTR	open sea	3'UTR - open sea	NA
0.120149	9.51801e-10	2.48613e-07	cg24211006	20	39321346	q	MAFB	6829	IGR	island	IGR - island	NA
0.123483	9.66617e-10	2.5201e-07	cg25145360	17	19651881	p	ALDH3A1	NA	TSS200	shelf	TSS200 - shelf	NA
0.0961881	1.05348e-09	2.68136e-07	cg03955537	17	80806388	q	TBCD	NA	Body	open sea	Body - open sea	NA
0.163129	1.05744e-09	2.68707e-07	cg03383886	7	156336617	q	LINC00244	3432	IGR	open sea	IGR - open sea	NA
0.0757906	1.0734e-09	2.71011e-07	cg01324702	5	138290007	q	SIL1	NA	Body	open sea	Body - open sea	NA
0.0791501	1.09351e-09	2.74765e-07	cg11595635	5	2634163	p	IRX2	-112116	IGR	open sea	IGR - open sea	NA
0.17228	1.13223e-09	2.81495e-07	cg04777726	19	49340489	q	PLEKHA4	NA	3'UTR	island	3'UTR - island	NA
0.155358	1.14782e-09	2.8477e-07	cg14181289	1	204799888	q	NFASC	NA	5'UTR	shore	5'UTR - shore	NA
0.147479	1.19497e-09	2.93839e-07	cg07084376	7	156336589	q	LINC00244	3404	IGR	open sea	IGR - open sea	NA
0.106728	1.21404e-09	2.97444e-07	cg17645823	12	114846321	q	TBX5	NA	TSS200	island	TSS200 - island	NA
0.0992525	1.26602e-09	3.07779e-07	cg22245096	2	238681052	q	LRRFIP1	NA	Body	open sea	Body - open sea	NA
0.0953697	1.32421e-09	3.17509e-07	cg17664099	8	1460268	p	DLGAP2	NA	5'UTR	open sea	5'UTR - open sea	NA
0.141905	1.43964e-09	3.3983e-07	cg17289597	10	72433155	q	ADAMTS14	NA	Body	shore	Body - shore	NA
0.141694	1.45342e-09	3.41713e-07	cg26998717	12	81110893	q	MYF5	NA	1stExon	island	1stExon - island	NA
0.0882084	1.48667e-09	3.48315e-07	cg23415916	5	14178469	p	TRIO	NA	Body	open sea	Body - open sea	NA
0.15456	1.49275e-09	3.49393e-07	cg13770461	11	46016312	p	PHF21A	NA	Body	open sea	Body - open sea	NA
0.0913347	1.55783e-09	3.61575e-07	cg04733933	4	7203222	p	SORCS2	NA	Body	open sea	Body - open sea	NA
0.130644	1.59487e-09	3.68e-07	cg16017979	8	74333589	q	STAU2	NA	3'UTR	open sea	3'UTR - open sea	V$ROAZ_01
0.103579	1.59986e-09	3.6879e-07	cg00385761	1	228131966	q	WNT9A	NA	Body	shelf	Body - shelf	NA
0.150725	1.6089e-09	3.70512e-07	cg02075142	12	131437035	q	GPR133	NA	TSS1500	open sea	TSS1500 - open sea	NA
0.133403	1.70785e-09	3.87061e-07	cg06339396	16	57736130	q	CCDC135	NA	Body	open sea	Body - open sea	NA
0.121105	1.72061e-09	3.89766e-07	cg09436713	12	2323135	p	CACNA1C	NA	Body	open sea	Body - open sea	NA
0.0963516	1.75457e-09	3.95938e-07	cg13835436	11	69809807	q	ANO1	-114601	IGR	shelf	IGR - shelf	NA
0.179573	1.77146e-09	3.98606e-07	cg20099830	12	114842031	q	TBX5	NA	5'UTR	shore	5'UTR - shore	NA
0.110036	1.78433e-09	4.00545e-07	cg19901403	8	74332522	q	STAU2-AS1	-82	IGR	open sea	IGR - open sea	NA
0.0969845	1.80482e-09	4.03608e-07	cg01765164	16	84953424	q	ZDHHC7	-54643	IGR	open sea	IGR - open sea	NA
0.0820455	1.81255e-09	4.0457e-07	cg00691226	14	38363538	q	FOXA1	304781	IGR	open sea	IGR - open sea	NA
0.0983385	1.83224e-09	4.07806e-07	cg24480012	12	62584024	q	FAM19A2	NA	5'UTR	shore	5'UTR - shore	NA
0.132876	1.84617e-09	4.10326e-07	cg12808565	10	729259	p	DIP2C	NA	Body	open sea	Body - open sea	NA
0.142281	1.86401e-09	4.13114e-07	cg00109703	20	39320005	q	MAFB	5488	IGR	shore	IGR - shore	NA
0.117206	1.86592e-09	4.13114e-07	cg20633370	17	847577	p	NXN	NA	Body	shelf	Body - shelf	NA
0.105466	1.89066e-09	4.17459e-07	cg10158681	10	5060432	p	AKR1C2	NA	TSS1500	open sea	TSS1500 - open sea	NA
0.0828451	1.93839e-09	4.25409e-07	cg17997207	4	17711022	p	FAM184B	NA	Body	island	Body - island	NA
0.113856	1.98514e-09	4.33413e-07	cg19024700	19	49340765	q	PLEKHA4	NA	3'UTR	island	3'UTR - island	NA
0.131294	2.00395e-09	4.36547e-07	cg00563031	5	119782696	q	PRR16	-17323	IGR	open sea	IGR - open sea	NA
0.110427	2.01314e-09	4.37946e-07	cg27313941	7	27186554	p	HOXA6	NA	Body	shore	Body - shore	NA
0.141086	2.02905e-09	4.40794e-07	cg02270332	6	106475062	q	PRDM1	-59133	IGR	open sea	IGR - open sea	V$MAZR_01;V$MZF1_02
0.106809	2.07214e-09	4.47886e-07	cg00756451	12	114842700	q	TBX5	NA	5'UTR	shore	5'UTR - shore	NA
0.116373	2.09679e-09	4.51764e-07	cg18447772	7	27205224	p	HOXA9	NA	TSS200	island	TSS200 - island	V$MYCMAX_03;V$AHRARNT_02;V$MAX_01;V$SREBP1_01;V$USF_Q6
0.139501	2.11343e-09	4.53692e-07	cg01067216	14	102051021	q	DIO3	23333	IGR	island	IGR - island	NA
0.0965937	2.12535e-09	4.55628e-07	cg02231404	20	62679635	q	SOX18	NA	Body	island	Body - island	V$ARNT_01;V$MYCMAX_02
0.103684	2.13238e-09	4.5672e-07	cg23595621	14	21250201	q	RNASE6	NA	Body	open sea	Body - open sea	NA
0.192087	2.13905e-09	4.57534e-07	cg07785737	10	71176850	q	TACR2	NA	TSS200	open sea	TSS200 - open sea	NA
0.0771335	2.14763e-09	4.58737e-07	cg05553502	5	92924091	q	NR2F1	NA	Body	island	Body - island	NA
0.0869227	2.16345e-09	4.61697e-07	cg20433952	17	55607898	q	MSI2	NA	Body	open sea	Body - open sea	NA
0.100405	2.18531e-09	4.65309e-07	cg17811994	8	74332829	q	STAU2	NA	3'UTR	open sea	3'UTR - open sea	V$SEF1_C
0.0877055	2.19625e-09	4.66877e-07	cg19746940	12	114832429	q	TBX5	NA	Body	shore	Body - shore	NA
0.0781245	2.29626e-09	4.81294e-07	cg20103825	8	1993545	p	MYOM2	NA	5'UTR	open sea	5'UTR - open sea	NA
0.0539238	2.30372e-09	4.82249e-07	cg18805734	12	31453901	p	FAM60A	NA	5'UTR	open sea	5'UTR - open sea	NA
0.120504	2.33573e-09	4.88082e-07	cg18698884	11	16632724	p	C11orf58	-127424	IGR	island	IGR - island	NA
0.11027	2.33995e-09	4.88532e-07	cg26268145	11	72301724	q	PDE2A	NA	Body	island	Body - island	NA
0.136505	2.34336e-09	4.89027e-07	cg21163347	5	1394633	p	SLC6A3	NA	3'UTR	open sea	3'UTR - open sea	NA
0.104773	2.3663e-09	4.91856e-07	cg17520027	1	200010708	q	NR5A2	NA	Body	island	Body - island	NA
0.0928263	2.44911e-09	5.05062e-07	cg09533305	22	38853600	q	DDX17	-10483	IGR	shelf	IGR - shelf	NA
0.0955783	2.51056e-09	5.15705e-07	cg15229245	10	131744460	q	EBF3	NA	Body	open sea	Body - open sea	NA
0.0890978	2.80515e-09	5.63217e-07	cg24686845	12	94698752	q	PLXNC1	NA	Body	open sea	Body - open sea	NA
0.123695	2.81227e-09	5.63925e-07	cg03023681	8	124551501	q	FBXO32	NA	Body	shore	Body - shore	NA
0.106152	2.85126e-09	5.70531e-07	cg10381354	11	12301285	p	MICALCL	-7162	IGR	open sea	IGR - open sea	NA
0.090919	2.93305e-09	5.83679e-07	cg04798490	11	70517045	q	SHANK2	NA	Body	open sea	Body - open sea	NA
0.0737515	3.10323e-09	6.10588e-07	cg02317251	4	10116515	p	WDR1	NA	Body	shore	Body - shore	NA
0.111394	3.14513e-09	6.16006e-07	cg20058506	2	72013035	p	DYSF	319203	IGR	island	IGR - island	NA
0.0637795	3.15637e-09	6.1667e-07	cg09411212	3	119379220	q	POPDC2	NA	1stExon	open sea	1stExon - open sea	NA
0.0717247	3.16403e-09	6.1791e-07	cg16947791	13	111905195	q	ARHGEF7	NA	Body	shore	Body - shore	NA
0.140585	3.17632e-09	6.19541e-07	cg14883135	2	43051175	p	HAAO	56946	IGR	shelf	IGR - shelf	NA
0.123482	3.19095e-09	6.2075e-07	cg05001334	13	35391234	q	NBEA	-125190	IGR	open sea	IGR - open sea	NA
0.115478	3.19173e-09	6.2075e-07	cg10511850	1	76540999	p	ST6GALNAC3	NA	Body	shore	Body - shore	NA
0.148054	3.23565e-09	6.27481e-07	cg20025824	7	5389516	p	TNRC18	NA	Body	shore	Body - shore	NA
0.103508	3.29478e-09	6.35551e-07	cg15111495	3	112951743	q	BOC	NA	5'UTR	open sea	5'UTR - open sea	NA
0.108084	3.38253e-09	6.50083e-07	cg18978680	6	158734097	q	TULP4	NA	1stExon	open sea	1stExon - open sea	NA
0.128149	3.54431e-09	6.71695e-07	cg25880242	1	2847826	p	ACTRT2	-90220	IGR	shore	IGR - shore	NA
0.0960341	3.58204e-09	6.7793e-07	cg18804920	7	146572638	q	CNTNAP2	NA	Body	open sea	Body - open sea	NA
0.105148	3.58564e-09	6.78261e-07	cg17403881	1	2847164	p	ACTRT2	-90882	IGR	island	IGR - island	NA
0.0998114	3.60333e-09	6.80322e-07	cg07397612	22	47423986	q	TBC1D22A	NA	Body	shore	Body - shore	NA
0.121226	3.61708e-09	6.81554e-07	cg00124095	3	72305082	p	LINC00870	104674	IGR	open sea	IGR - open sea	NA
0.0720957	3.64434e-09	6.84502e-07	cg12393318	5	87981068	q	LOC645323	NA	TSS1500	island	TSS1500 - island	NA
0.0893498	3.76391e-09	7.01374e-07	cg06900571	8	141248582	q	TRAPPC9	NA	Body	open sea	Body - open sea	NA
0.104472	3.83968e-09	7.11837e-07	cg00573410	2	879464	p	SNTG2	-67090	IGR	open sea	IGR - open sea	NA
0.0898796	3.86993e-09	7.15757e-07	cg05034973	10	119294332	q	EMX2OS	NA	Body	island	Body - island	NA
0.0556435	3.9056e-09	7.20376e-07	cg27279301	14	105945287	q	CRIP2	NA	Body	island	Body - island	NA
0.0708371	4.07896e-09	7.45356e-07	cg04844564	16	51184205	q	SALL1	NA	Body	island	Body - island	NA
0.1202	4.14047e-09	7.54841e-07	cg17743250	10	94820927	q	CYP26C1	NA	TSS200	island	TSS200 - island	NA
0.124397	4.39994e-09	7.93859e-07	cg18566515	10	123356236	q	FGFR2	NA	5'UTR	shore	5'UTR - shore	NA
0.121664	4.435e-09	7.98657e-07	cg14554468	17	28696496	q	CPD	-9446	IGR	open sea	IGR - open sea	NA
0.17044	4.4585e-09	8.0197e-07	cg00683332	16	51188697	q	SALL1	18811	IGR	island	IGR - island	V$TCF11MAFG_01
0.0933263	4.47574e-09	8.04458e-07	cg16225703	4	62383028	q	LPHN3	NA	Body	island	Body - island	NA
0.109533	4.49409e-09	8.07449e-07	cg14123543	12	114877063	q	TBX5-AS1	31063	IGR	shore	IGR - shore	NA
0.0586582	4.85071e-09	8.58764e-07	cg23081284	10	468670	p	DIP2C	NA	Body	shelf	Body - shelf	NA
0.0309931	5.07518e-09	8.89158e-07	cg00371453	19	7854482	p	CLEC4GP1	NA	Body	island	Body - island	NA
0.0663813	5.25695e-09	9.12528e-07	cg24594293	1	156564330	q	GPATCH4	NA	3'UTR	shelf	3'UTR - shelf	NA
0.0493578	5.29449e-09	9.17598e-07	cg27041304	5	141693865	q	SPRY4	NA	Body	open sea	Body - open sea	NA
0.0691417	5.33759e-09	9.22313e-07	cg16469927	5	777465	p	ZDHHC11	-18255	IGR	open sea	IGR - open sea	NA
0.123299	5.37168e-09	9.27325e-07	cg08943696	12	131437802	q	GPR133	NA	TSS1500	open sea	TSS1500 - open sea	NA
0.108845	5.49661e-09	9.42681e-07	cg18113295	2	232135730	q	ARMC9	NA	Body	open sea	Body - open sea	NA
0.087069	5.5499e-09	9.49059e-07	cg12514734	12	3216258	p	TSPAN9	NA	5'UTR	open sea	5'UTR - open sea	NA
0.156574	5.65331e-09	9.61166e-07	cg01022670	10	729711	p	DIP2C	NA	Body	open sea	Body - open sea	NA
0.11922	5.75258e-09	9.74531e-07	cg23173910	2	74120274	p	ACTG2	NA	5'UTR	open sea	5'UTR - open sea	NA
0.0914154	5.795e-09	9.79957e-07	cg26779330	11	1297558	p	TOLLIP	NA	3'UTR	shore	3'UTR - shore	NA
0.0712722	5.89984e-09	9.95544e-07	cg26402660	7	27179268	p	HOXA-AS3	-715	IGR	island	IGR - island	NA
0.0957045	5.90852e-09	9.96653e-07	cg11061434	5	167614990	q	ODZ2	NA	Body	open sea	Body - open sea	NA
0.147406	6.15352e-09	1.03171e-06	cg23517743	2	238623585	q	LRRFIP1	NA	Body	open sea	Body - open sea	NA
0.124425	6.17177e-09	1.03403e-06	cg26589025	4	186877601	q	SORBS2	NA	5'UTR	open sea	5'UTR - open sea	NA
0.0842811	6.17491e-09	1.03404e-06	cg12044828	15	96901460	q	NR2F2	24891	IGR	shore	IGR - shore	NA
0.0612948	6.30274e-09	1.04742e-06	cg05233289	11	64120728	q	CCDC88B	NA	Body	open sea	Body - open sea	NA
0.10953	6.36582e-09	1.05197e-06	cg02295872	1	228131977	q	WNT9A	NA	Body	shelf	Body - shelf	NA
0.0397971	6.40858e-09	1.05644e-06	cg20299458	4	62383146	q	LPHN3	NA	Body	island	Body - island	NA
0.0445464	6.4609e-09	1.06321e-06	cg16541643	10	134672864	q	TTC40	50968	IGR	shore	IGR - shore	NA
0.111424	6.58401e-09	1.0782e-06	cg01214155	4	3746513	p	ADRA2C	-21783	IGR	shore	IGR - shore	NA
0.0750834	6.78225e-09	1.10339e-06	cg25712088	10	531569	p	DIP2C	NA	Body	shore	Body - shore	NA
0.177542	6.79176e-09	1.10455e-06	cg16165651	2	33747506	p	RASGRP3	NA	Body	open sea	Body - open sea	NA
0.0988927	6.86797e-09	1.11463e-06	cg02954884	1	6638504	p	TAS1R1	NA	Body	shore	Body - shore	NA
0.0850888	6.96482e-09	1.1261e-06	cg24620797	3	112981348	q	BOC	NA	Body	open sea	Body - open sea	NA
0.0689583	6.9854e-09	1.12807e-06	cg15180789	3	159557797	q	SCHIP1	NA	Body	open sea	Body - open sea	NA
0.107366	7.06765e-09	1.13765e-06	cg22825473	12	124773870	q	FAM101A	NA	1stExon	open sea	1stExon - open sea	NA
0.0915804	7.19579e-09	1.15167e-06	cg03871267	5	67483475	q	PIK3R1	-28109	IGR	open sea	IGR - open sea	NA
0.160119	7.22206e-09	1.15423e-06	cg12656424	2	18923186	p	NT5C1B-RDH14	179049	IGR	open sea	IGR - open sea	NA
0.0650742	7.26955e-09	1.16025e-06	cg27652459	11	46709238	p	ARHGAP1	NA	Body	open sea	Body - open sea	NA
0.0516054	7.35742e-09	1.1705e-06	cg13685139	3	69812820	p	MITF	NA	Body	open sea	Body - open sea	NA
0.0953802	7.521e-09	1.19111e-06	cg23046045	11	116285258	q	BUD13	-333628	IGR	open sea	IGR - open sea	NA
0.170144	7.71468e-09	1.21404e-06	cg12800047	11	106566411	q	GUCY1A2	NA	Body	open sea	Body - open sea	NA
0.137336	7.77653e-09	1.22092e-06	cg19728345	5	1394320	p	SLC6A3	NA	3'UTR	open sea	3'UTR - open sea	NA
0.0921075	7.93586e-09	1.24222e-06	cg15443067	12	564731	p	B4GALNT3	-4812	IGR	shore	IGR - shore	NA
0.151149	8.17858e-09	1.27345e-06	cg13978156	4	183168121	q	TENM3	-77016	IGR	open sea	IGR - open sea	NA
0.0818708	8.25277e-09	1.28241e-06	cg19987965	6	158734293	q	TULP4	NA	1stExon	open sea	1stExon - open sea	NA
0.148749	8.46145e-09	1.30799e-06	cg11839291	20	39321646	q	MAFB	7129	IGR	island	IGR - island	NA
0.0685743	8.68088e-09	1.33622e-06	cg26558287	16	67428155	q	TPPP3	NA	TSS1500	island	TSS1500 - island	NA
0.068125	8.71079e-09	1.33951e-06	cg11959620	8	30174874	p	RBPMS-AS1	-64761	IGR	open sea	IGR - open sea	NA
0.0797827	8.83832e-09	1.35508e-06	cg07248440	16	17472479	p	XYLT1	NA	Body	open sea	Body - open sea	NA
0.0993813	8.84e-09	1.35508e-06	cg14264795	12	114845180	q	TBX5	NA	TSS1500	shore	TSS1500 - shore	NA
0.122729	9.08822e-09	1.38401e-06	cg26511507	10	556548	p	DIP2C	NA	Body	open sea	Body - open sea	NA
0.0614144	9.14328e-09	1.39015e-06	cg23628117	7	92238364	q	CDK6	NA	3'UTR	open sea	3'UTR - open sea	NA
0.0991575	9.17816e-09	1.39501e-06	cg07698336	11	15629742	p	SOX6	-358253	IGR	open sea	IGR - open sea	NA
0.0970933	9.22698e-09	1.40152e-06	cg14444287	13	112755863	q	SOX1	33950	IGR	shelf	IGR - shelf	NA
0.108333	9.2587e-09	1.40589e-06	cg20634514	1	44703750	p	ERI3	NA	Body	open sea	Body - open sea	NA
0.103019	9.56762e-09	1.44581e-06	cg12744758	13	113568090	q	MCF2L-AS1	-53708	IGR	open sea	IGR - open sea	NA
0.0923817	9.58681e-09	1.44735e-06	cg09985560	6	33358866	p	KIFC1	NA	TSS1500	shore	TSS1500 - shore	NA
0.155048	9.69105e-09	1.45667e-06	cg19787532	12	114841880	q	TBX5	NA	5'UTR	shore	5'UTR - shore	NA
0.0658982	9.9143e-09	1.48394e-06	cg01354473	7	27204803	p	HOXA9	NA	1stExon	island	1stExon - island	NA
0.0730165	9.92201e-09	1.48462e-06	cg12219469	10	5936426	p	FBXO18	NA	1stExon	open sea	1stExon - open sea	NA
0.111461	1.00598e-08	1.50001e-06	cg24502027	10	556470	p	DIP2C	NA	Body	open sea	Body - open sea	NA
0.12427	1.01439e-08	1.50921e-06	cg10965131	7	151078995	q	WDR86	NA	Body	island	Body - island	V$IK3_01
0.13068	1.01634e-08	1.51089e-06	cg25118606	2	74124453	p	ACTG2	NA	5'UTR	open sea	5'UTR - open sea	NA
0.0974222	1.03907e-08	1.53526e-06	cg10578701	10	90964806	q	CH25H	-888	IGR	shelf	IGR - shelf	NA
0.114833	1.05379e-08	1.55216e-06	cg19678392	7	94953810	q	PON1	NA	1stExon	island	1stExon - island	NA
0.0546368	1.05729e-08	1.55626e-06	cg19219364	3	164621774	q	SI	-74912	IGR	open sea	IGR - open sea	NA
0.0666508	1.06259e-08	1.56219e-06	cg08893109	7	6313050	p	CYTH3	NA	TSS1500	shore	TSS1500 - shore	NA
0.124778	1.06366e-08	1.56327e-06	cg07250758	11	61049251	q	VWCE	NA	Body	open sea	Body - open sea	NA
0.152391	1.06674e-08	1.56634e-06	cg08690999	5	92923396	q	NR2F1	NA	Body	shore	Body - shore	NA
0.119406	1.08334e-08	1.58725e-06	cg21880765	1	227962793	q	SNAP47	NA	Body	open sea	Body - open sea	NA
0.106518	1.08761e-08	1.59252e-06	cg10462778	5	172314133	q	ERGIC1	NA	Body	open sea	Body - open sea	NA
0.0944431	1.09543e-08	1.6e-06	cg21593001	12	113531060	q	DTX1	NA	Body	island	Body - island	NA
0.0871413	1.13799e-08	1.64894e-06	cg23224142	8	37082537	p	KCNU1	440695	IGR	open sea	IGR - open sea	NA
0.125264	1.143e-08	1.6536e-06	cg16248515	3	156840234	q	CCNL1	-25352	IGR	shore	IGR - shore	NA
0.0666093	1.1438e-08	1.65425e-06	cg01598596	3	187464648	q	BCL6	NA	TSS1500	shelf	TSS1500 - shelf	NA
0.0374709	1.1476e-08	1.65822e-06	cg16929427	6	1578078	p	TRIM31	2659	IGR	open sea	IGR - open sea	NA
0.09435	1.16244e-08	1.67556e-06	cg00332153	4	102712010	q	BANK1	NA	5'UTR	island	5'UTR - island	NA
0.102577	1.17324e-08	1.69009e-06	cg04718845	6	152623094	q	SYNE1	NA	Body	shore	Body - shore	V$PPARG_02
0.107397	1.19237e-08	1.71072e-06	cg00413352	1	2847213	p	ACTRT2	-90833	IGR	island	IGR - island	NA
0.0972342	1.2548e-08	1.77826e-06	cg19565738	2	174083367	q	ZAK	NA	Body	open sea	Body - open sea	NA
0.090849	1.25566e-08	1.77894e-06	cg18595867	1	47899212	p	MGC12982	NA	Body	island	Body - island	NA
0.110931	1.26085e-08	1.78308e-06	cg17906168	13	107144353	q	EFNB2	NA	3'UTR	shore	3'UTR - shore	NA
0.126382	1.27818e-08	1.79841e-06	cg20161965	7	27171401	p	HOXA4	NA	TSS1500	shore	TSS1500 - shore	NA
0.0958556	1.28205e-08	1.80169e-06	cg26398341	6	31621418	p	BAT3	NA	TSS1500	shore	TSS1500 - shore	NA
0.053969	1.28233e-08	1.80169e-06	cg19478638	10	29834018	p	SVIL	NA	Body	open sea	Body - open sea	NA
0.0312916	1.28993e-08	1.80686e-06	cg09265955	1	149231052	q	LOC388692	-48424	IGR	island	IGR - island	NA
0.0898289	1.29802e-08	1.81641e-06	cg22633036	10	123355576	q	FGFR2	NA	5'UTR	shore	5'UTR - shore	NA
0.0863672	1.30359e-08	1.82221e-06	cg04175111	5	2334971	p	IRX2	-411308	IGR	open sea	IGR - open sea	NA
0.0839285	1.30696e-08	1.8253e-06	cg17374727	7	135615376	q	LUZP6	NA	5'UTR	open sea	5'UTR - open sea	NA
0.0713379	1.31559e-08	1.83517e-06	cg16071219	13	48986124	q	LPAR6	NA	Body	open sea	Body - open sea	V$ELK1_01
0.0580654	1.32987e-08	1.8529e-06	cg26001207	5	92921509	q	NR2F1	NA	Body	shore	Body - shore	NA
0.11687	1.37702e-08	1.90509e-06	cg06790581	12	94077144	q	CRADD	NA	Body	open sea	Body - open sea	NA
0.0926829	1.37964e-08	1.90815e-06	cg19328485	10	5060318	p	AKR1C2	NA	TSS200	open sea	TSS200 - open sea	NA
0.0635418	1.40882e-08	1.93602e-06	cg15908627	11	1007420	p	AP2A2	NA	Body	shore	Body - shore	NA
0.0507428	1.4494e-08	1.97756e-06	cg06691542	8	11537112	p	GATA4	-24605	IGR	island	IGR - island	NA
0.103103	1.47425e-08	2.00264e-06	cg25073708	9	132083538	q	C9orf106	NA	5'UTR	island	5'UTR - island	NA
0.0346484	1.47446e-08	2.00264e-06	cg16735901	8	7465756	p	FAM90A7P	44446	IGR	shelf	IGR - shelf	NA
0.103601	1.49551e-08	2.02208e-06	cg13589810	11	129613654	q	TMEM45B	-72087	IGR	open sea	IGR - open sea	NA
0.142988	1.50637e-08	2.03407e-06	cg06325515	16	75610567	q	GABARAPL2	NA	Body	open sea	Body - open sea	NA
0.0986457	1.51768e-08	2.04308e-06	cg27553457	19	45899615	q	PPP1R13L	NA	Body	island	Body - island	NA
0.103407	1.52457e-08	2.04795e-06	cg08203284	7	27171528	p	HOXA4	NA	TSS1500	shore	TSS1500 - shore	V$OCT1_07
0.0829314	1.53481e-08	2.05878e-06	cg09826923	1	215810601	q	USH2A	NA	Body	open sea	Body - open sea	NA
0.0855145	1.55556e-08	2.08246e-06	cg19239304	2	238621429	q	LRRFIP1	NA	Body	open sea	Body - open sea	NA
0.0788613	1.58514e-08	2.11425e-06	cg23253448	8	22548828	p	EGR3	NA	Body	island	Body - island	NA
0.122666	1.58716e-08	2.11516e-06	cg23983453	5	92925524	q	NR2F1	NA	Body	shore	Body - shore	NA
0.104097	1.60361e-08	2.13527e-06	cg24249403	15	101189058	q	ASB7	NA	3'UTR	open sea	3'UTR - open sea	NA
0.0923576	1.64658e-08	2.17834e-06	cg23329061	3	32914427	p	TRIM71	NA	Body	open sea	Body - open sea	NA
0.119359	1.65207e-08	2.18409e-06	cg24964796	11	120411816	q	GRIK4	-119212	IGR	open sea	IGR - open sea	NA
0.0653496	1.68168e-08	2.21731e-06	cg27568360	10	531320	p	DIP2C	NA	Body	shore	Body - shore	NA
0.0832915	1.7233e-08	2.25642e-06	cg26160153	2	27373014	p	TCF23	NA	Body	island	Body - island	NA
0.0845014	1.76699e-08	2.29894e-06	cg08460875	1	41950362	p	EDN2	NA	TSS200	open sea	TSS200 - open sea	NA
0.0927394	1.774e-08	2.30591e-06	cg05465604	5	2334885	p	IRX2	-411394	IGR	open sea	IGR - open sea	NA
0.0744809	1.77618e-08	2.30644e-06	cg19998400	2	235875195	q	SH3BP4	NA	5'UTR	open sea	5'UTR - open sea	NA
0.102707	1.78565e-08	2.31619e-06	cg15726326	17	19651983	p	ALDH3A1	NA	TSS1500	shelf	TSS1500 - shelf	NA
0.0957367	1.79118e-08	2.32105e-06	cg21774136	1	8593495	p	RERE	NA	Body	open sea	Body - open sea	NA
0.0575155	1.80263e-08	2.33244e-06	cg05352972	15	39166804	q	C15orf53	178005	IGR	open sea	IGR - open sea	NA
0.110994	1.83452e-08	2.36592e-06	cg00429268	20	48097073	q	KCNB1	NA	Body	shore	Body - shore	NA
0.0554694	1.83794e-08	2.36838e-06	cg25975690	7	27199726	p	HOXA10-HOXA9	-2331	IGR	island	IGR - island	NA
0.0728939	1.84246e-08	2.37291e-06	cg16595750	10	123338597	q	FGFR2	NA	Body	open sea	Body - open sea	NA
0.145892	1.86772e-08	2.39759e-06	cg11717507	12	114838825	q	TBX5	NA	Body	island	Body - island	NA
0.0686986	1.91417e-08	2.4459e-06	cg10302498	12	1738292	p	WNT5B	NA	TSS200	shore	TSS200 - shore	NA
0.114689	1.91985e-08	2.4498e-06	cg13182816	15	39472102	q	C15orf54	-70783	IGR	open sea	IGR - open sea	NA
0.09682	1.94119e-08	2.46905e-06	cg21175823	9	93727592	q	LOC100129316	-97984	IGR	open sea	IGR - open sea	NA
0.0933058	1.96049e-08	2.4872e-06	cg17940495	6	14282882	p	CD83	165017	IGR	open sea	IGR - open sea	NA
0.0399143	1.9663e-08	2.49359e-06	cg21711827	2	67094729	p	AC078941.1	-255760	IGR	open sea	IGR - open sea	NA
0.0889403	2.00086e-08	2.52656e-06	cg15417654	3	187959138	q	LPP	NA	5'UTR	open sea	5'UTR - open sea	NA
0.142436	2.0063e-08	2.53207e-06	cg12573318	13	111040014	q	COL4A2	NA	Body	shore	Body - shore	NA
0.132544	2.02408e-08	2.55246e-06	cg03176971	13	108500146	q	FAM155A	NA	Body	open sea	Body - open sea	NA
0.116722	2.05596e-08	2.5823e-06	cg08635097	13	44833857	q	SMIM2-IT1	113251	IGR	open sea	IGR - open sea	NA
0.102588	2.08808e-08	2.61313e-06	cg23312425	11	64120623	q	CCDC88B	NA	Body	open sea	Body - open sea	V$ZID_01
0.0835065	2.08839e-08	2.61313e-06	cg25439883	6	26323563	p	HIST1H4H	38209	IGR	open sea	IGR - open sea	NA
0.109438	2.0976e-08	2.62134e-06	cg25923729	8	24880841	p	NEFL	72372	IGR	open sea	IGR - open sea	NA
0.0712972	2.10448e-08	2.62785e-06	cg12117141	8	11558169	p	GATA4	-3548	IGR	island	IGR - island	NA
0.0826388	2.10957e-08	2.63029e-06	cg13751012	14	99848890	q	SETD3	-15193	IGR	open sea	IGR - open sea	NA
0.0823353	2.12614e-08	2.64649e-06	cg24136690	10	5580951	p	CALML3	14027	IGR	open sea	IGR - open sea	NA
0.106573	2.13113e-08	2.65199e-06	cg14234105	9	98550966	q	LINC00476	-17404	IGR	shelf	IGR - shelf	NA
0.0625241	2.14248e-08	2.66261e-06	cg03043711	13	22298515	q	FGF9	53300	IGR	open sea	IGR - open sea	NA
0.0604349	2.14897e-08	2.66857e-06	cg15944856	2	197676146	q	C2orf66	NA	TSS1500	open sea	TSS1500 - open sea	NA
0.118704	2.16334e-08	2.68429e-06	cg27391627	16	86704130	q	FOXL1	92015	IGR	open sea	IGR - open sea	NA
0.131598	2.17936e-08	2.70133e-06	cg12642725	12	15371727	p	RERG	NA	5'UTR	shelf	5'UTR - shelf	NA
0.0918403	2.18184e-08	2.70369e-06	cg01918604	1	112107941	p	ADORA3	NA	TSS1500	open sea	TSS1500 - open sea	NA
0.147087	2.20582e-08	2.72695e-06	cg26837800	1	56842338	p	PPAP2B	-118081	IGR	open sea	IGR - open sea	NA
0.0741462	2.23337e-08	2.75307e-06	cg24040595	7	27185512	p	HOXA6	NA	Body	island	Body - island	V$PAX4_01
0.138396	2.23688e-08	2.75452e-06	cg03037856	2	220280314	q	DES	-2785	IGR	shelf	IGR - shelf	NA
0.0943005	2.25489e-08	2.77092e-06	cg04558322	14	59437356	q	DAAM1	-218025	IGR	open sea	IGR - open sea	NA
0.0870029	2.29925e-08	2.81233e-06	cg13071869	3	112948716	q	BOC	NA	5'UTR	open sea	5'UTR - open sea	NA
0.0735305	2.29933e-08	2.81233e-06	cg06444025	17	4804104	p	CHRNE	NA	Body	island	Body - island	NA
0.1187	2.34615e-08	2.85847e-06	cg03239970	16	75088935	q	ZNRF1	NA	Body	open sea	Body - open sea	NA
0.154547	2.34848e-08	2.86058e-06	cg18011273	4	7203326	p	SORCS2	NA	Body	open sea	Body - open sea	NA
0.0664176	2.40864e-08	2.91786e-06	cg01878308	2	86719502	p	KDM3A	NA	3'UTR	open sea	3'UTR - open sea	NA
0.162921	2.4448e-08	2.95199e-06	cg18503829	10	729956	p	DIP2C	NA	Body	open sea	Body - open sea	NA
0.0396106	2.48356e-08	2.99295e-06	cg25430713	2	20750964	p	HS1BP3	-66600	IGR	open sea	IGR - open sea	NA
0.0656212	2.48782e-08	2.99702e-06	cg06568433	13	72891997	q	RNU6-83P	5869	IGR	open sea	IGR - open sea	NA
0.128803	2.48981e-08	2.99814e-06	cg19641924	13	113556413	q	MCF2L-AS1	-65385	IGR	shelf	IGR - shelf	NA
0.0942355	2.4912e-08	2.99814e-06	cg20344448	10	14372431	p	FRMD4A	NA	5'UTR	open sea	5'UTR - open sea	NA
0.201222	2.54944e-08	3.05621e-06	cg05179645	4	72077624	q	SLC4A4	NA	5'UTR	open sea	5'UTR - open sea	NA
0.0810248	2.55463e-08	3.05953e-06	cg25619638	2	220310232	q	SPEG	NA	Body	shore	Body - shore	NA
0.133199	2.5809e-08	3.08472e-06	cg06749819	4	24811770	p	CCDC149	NA	Body	open sea	Body - open sea	NA
0.0750599	2.60659e-08	3.10677e-06	cg09554406	19	49714044	q	TRPM4	NA	Body	island	Body - island	NA
0.187552	2.61205e-08	3.11091e-06	cg15673034	18	3499093	p	DLGAP1	NA	3'UTR	island	3'UTR - island	NA
0.102935	2.62487e-08	3.1236e-06	cg07443710	10	71206848	q	TSPAN15	-4378	IGR	open sea	IGR - open sea	NA
0.0841364	2.63141e-08	3.13003e-06	cg09386620	2	218231805	q	DIRC3	NA	Body	open sea	Body - open sea	NA
0.0462612	2.65577e-08	3.15423e-06	cg20249252	12	114852308	q	TBX5-AS1	6308	IGR	island	IGR - island	NA
0.0667024	2.67116e-08	3.16613e-06	cg04918314	12	52826734	q	KRT75	NA	Body	open sea	Body - open sea	NA
0.104676	2.71835e-08	3.20996e-06	cg13434842	8	11567896	p	GATA4	NA	Body	shore	Body - shore	NA
0.0329089	2.72263e-08	3.2126e-06	cg02751532	7	3041110	p	CARD11	NA	5'UTR	open sea	5'UTR - open sea	NA
0.148308	2.77521e-08	3.25996e-06	cg27044591	5	169815771	q	KCNIP1	NA	Body	open sea	Body - open sea	NA
0.0341407	2.77773e-08	3.26211e-06	cg25541958	8	1992965	p	MYOM2	NA	TSS200	open sea	TSS200 - open sea	NA
0.0726533	2.78045e-08	3.2645e-06	cg05048043	3	188198457	q	LPP	NA	Body	open sea	Body - open sea	NA
0.122412	2.78326e-08	3.26616e-06	cg04914930	13	44785481	q	SMIM2-IT1	64875	IGR	open sea	IGR - open sea	NA
0.159114	2.84954e-08	3.32297e-06	cg19816811	7	27188364	p	HOXA6	NA	TSS1500	shore	TSS1500 - shore	NA
0.101625	2.88079e-08	3.3564e-06	cg05708073	1	109637162	p	TMEM167B	NA	3'UTR	shelf	3'UTR - shelf	NA
0.0597844	2.93133e-08	3.40603e-06	cg07417146	6	33400528	p	SYNGAP1	NA	Body	open sea	Body - open sea	NA
0.0796496	2.93688e-08	3.40995e-06	cg11028052	15	81154387	q	KIAA1199	NA	5'UTR	open sea	5'UTR - open sea	NA
0.158444	2.94678e-08	3.41976e-06	cg04021497	1	24307291	p	SFRS13A	NA	TSS1500	shore	TSS1500 - shore	NA
0.106503	2.96197e-08	3.43233e-06	cg05122957	3	112973542	q	BOC	NA	Body	open sea	Body - open sea	NA
0.049702	2.96626e-08	3.43561e-06	cg02965931	6	133672385	q	EYA4	NA	Body	open sea	Body - open sea	NA
0.166569	2.97887e-08	3.44807e-06	cg21950107	6	37109522	p	PIM1	-28400	IGR	open sea	IGR - open sea	NA
0.116654	3.00516e-08	3.47384e-06	cg00756032	12	81102123	q	MYF6	NA	Body	island	Body - island	NA
0.0777036	3.05047e-08	3.51502e-06	cg04840339	6	123957958	q	TRDN	NA	TSS200	open sea	TSS200 - open sea	NA
0.0847836	3.13779e-08	3.60243e-06	cg27345762	7	30734041	p	CRHR2	42482	IGR	open sea	IGR - open sea	NA
0.0624728	3.13905e-08	3.603e-06	cg23250262	10	131684783	q	EBF3	NA	Body	shore	Body - shore	NA
0.0856756	3.16493e-08	3.62452e-06	cg16818056	12	29814017	p	TMTC1	NA	Body	open sea	Body - open sea	NA
0.106321	3.17523e-08	3.63418e-06	cg02018076	16	51175381	q	SALL1	NA	Body	open sea	Body - open sea	NA
0.135674	3.21649e-08	3.66867e-06	cg21613620	13	97927242	q	MBNL2	NA	5'UTR	open sea	5'UTR - open sea	NA
0.0868589	3.24819e-08	3.69768e-06	cg25464265	1	221063484	q	HLX	10741	IGR	shore	IGR - shore	NA
0.0322453	3.25261e-08	3.70079e-06	cg02968407	7	1660685	p	TFAMP1	6579	IGR	island	IGR - island	NA
0.112316	3.2758e-08	3.72371e-06	cg16104915	7	27205217	p	HOXA9	NA	TSS200	island	TSS200 - island	V$MYCMAX_03;V$AHRARNT_02;V$MAX_01
0.103981	3.27994e-08	3.72573e-06	cg20108872	7	127595297	q	SND1	NA	Body	open sea	Body - open sea	NA
0.0736212	3.32635e-08	3.76845e-06	cg26135388	10	130831162	q	MGMT	-434292	IGR	open sea	IGR - open sea	NA
0.0814214	3.32779e-08	3.7691e-06	cg00744351	17	4804374	p	CHRNE	NA	Body	island	Body - island	NA
0.15512	3.34958e-08	3.78478e-06	cg04869006	10	99178421	q	PGAM1	-7606	IGR	open sea	IGR - open sea	NA
0.0799959	3.36342e-08	3.79405e-06	cg26235048	6	131132063	q	SMLR1	-16482	IGR	open sea	IGR - open sea	NA
0.0385498	3.39928e-08	3.82901e-06	cg11154559	1	149230782	q	LOC388692	-48694	IGR	island	IGR - island	NA
0.103247	3.4086e-08	3.83767e-06	cg18195333	7	156337209	q	LINC00244	4024	IGR	open sea	IGR - open sea	NA
0.143302	3.43072e-08	3.85721e-06	cg10406264	13	60453389	q	DIAPH3	NA	Body	open sea	Body - open sea	NA
0.135516	3.43247e-08	3.85721e-06	cg06746318	7	101755186	q	CUX1	NA	Body	open sea	Body - open sea	NA
0.106507	3.47835e-08	3.8976e-06	cg00954039	1	17539133	p	PADI1	NA	Body	open sea	Body - open sea	NA
0.109223	3.49522e-08	3.90999e-06	cg00780456	8	92046216	q	TMEM55A	NA	Body	open sea	Body - open sea	NA
0.0678477	3.5549e-08	3.95892e-06	cg27343836	16	86549678	q	FOXF1	5545	IGR	island	IGR - island	NA
0.119706	3.56867e-08	3.97144e-06	cg00787180	14	91751731	q	CCDC88C	NA	Body	shelf	Body - shelf	NA
0.0879875	3.57859e-08	3.9806e-06	cg06115614	3	128205143	q	GATA2	NA	Body	shore	Body - shore	NA
0.0771399	3.61558e-08	4.01322e-06	cg18607961	14	91750825	q	CCDC88C	NA	Body	open sea	Body - open sea	NA
0.0991291	3.61994e-08	4.01701e-06	cg26207503	12	81110749	q	MYF5	NA	1stExon	island	1stExon - island	NA
0.118369	3.6486e-08	4.04131e-06	cg12102631	2	220309687	q	SPEG	NA	Body	island	Body - island	NA
0.0732309	3.66444e-08	4.05505e-06	cg02210151	10	123356041	q	FGFR2	NA	5'UTR	shore	5'UTR - shore	NA
0.117837	3.74445e-08	4.12616e-06	cg03798743	11	98940816	q	CNTN5	NA	5'UTR	open sea	5'UTR - open sea	NA
0.12143	3.74917e-08	4.12943e-06	cg12415455	1	2846998	p	ACTRT2	-91048	IGR	shore	IGR - shore	NA
0.0782819	3.75507e-08	4.13207e-06	cg12778178	20	62583555	q	UCKL1AS	NA	TSS1500	shelf	TSS1500 - shelf	NA
0.0749415	3.75863e-08	4.13452e-06	cg26558799	17	80806435	q	TBCD	NA	Body	open sea	Body - open sea	NA
0.0821298	3.85307e-08	4.21729e-06	cg26027576	8	27441373	p	CLU	-13061	IGR	open sea	IGR - open sea	NA
0.108464	3.90391e-08	4.26303e-06	cg01992487	16	84268524	q	KCNG4	NA	Body	shore	Body - shore	NA
0.0863975	3.92144e-08	4.27853e-06	cg18769909	7	157616107	q	PTPRN2	NA	Body	shelf	Body - shelf	NA
0.135011	3.92173e-08	4.27853e-06	cg09990194	14	76289228	q	TTLL5	NA	Body	open sea	Body - open sea	NA
0.134622	3.92832e-08	4.28175e-06	cg22086536	11	11830378	p	USP47	-32592	IGR	open sea	IGR - open sea	NA
0.175497	3.93495e-08	4.28799e-06	cg21839504	7	156337168	q	LINC00244	3983	IGR	open sea	IGR - open sea	NA
0.0629838	3.95644e-08	4.30476e-06	cg04675502	15	96901342	q	NR2F2	24773	IGR	shore	IGR - shore	NA
0.0761624	3.95672e-08	4.30476e-06	cg24874524	2	27373088	p	TCF23	NA	Body	island	Body - island	NA
0.106117	3.99451e-08	4.33886e-06	cg24554789	1	32046825	p	TINAGL1	NA	Body	open sea	Body - open sea	NA
0.0967786	3.99544e-08	4.33888e-06	cg07273222	16	55794031	q	CES4	NA	TSS1500	shore	TSS1500 - shore	NA
0.100958	4.04756e-08	4.38537e-06	cg02000328	16	15901917	p	MYH11	NA	Body	open sea	Body - open sea	NA
0.143407	4.05112e-08	4.38822e-06	cg05879576	10	729570	p	DIP2C	NA	Body	open sea	Body - open sea	NA
0.105384	4.08215e-08	4.41272e-06	cg21213952	2	100824702	q	LONRF2	-65051	IGR	open sea	IGR - open sea	NA
0.105988	4.11865e-08	4.44877e-06	cg02695609	7	124430950	q	LOC154872	13604	IGR	open sea	IGR - open sea	NA
0.108584	4.12736e-08	4.45356e-06	cg26389737	7	150673192	q	KCNH2	NA	Body	shore	Body - shore	NA
0.167134	4.15808e-08	4.48144e-06	cg07582892	1	184488937	q	C1orf21	NA	Body	open sea	Body - open sea	NA
0.0952652	4.22732e-08	4.54051e-06	cg17983776	17	32366529	q	ACCN1	NA	Body	shore	Body - shore	NA
0.0867769	4.30505e-08	4.60825e-06	cg26643754	5	141191462	q	PCDH1	-41211	IGR	open sea	IGR - open sea	V$AHRARNT_02
0.114598	4.32578e-08	4.6252e-06	cg22405226	6	82616606	q	FAM46A	161159	IGR	open sea	IGR - open sea	NA
0.0795976	4.32943e-08	4.62805e-06	cg06991484	8	11540407	p	GATA4	-21310	IGR	shore	IGR - shore	NA
0.138687	4.33291e-08	4.63071e-06	cg05259872	4	169552310	q	PALLD	NA	Body	shore	Body - shore	NA
0.10005	4.33724e-08	4.63325e-06	cg04847110	15	40620444	q	C15orf52	-3209	IGR	shelf	IGR - shelf	NA
0.0946583	4.45983e-08	4.73016e-06	cg08530000	2	73302704	p	RAB11FIP5	NA	Body	shelf	Body - shelf	NA
0.0972988	4.48998e-08	4.75441e-06	cg12830569	14	38634732	q	SSTR1	-42472	IGR	open sea	IGR - open sea	NA
0.105578	4.49997e-08	4.75935e-06	cg02181220	2	220282563	q	DES	NA	TSS1500	shore	TSS1500 - shore	NA
0.179901	4.55033e-08	4.79678e-06	cg00147788	6	125855365	q	RP1-293L8.2	-140134	IGR	open sea	IGR - open sea	NA
0.0748565	4.61955e-08	4.8578e-06	cg27202641	7	4383739	p	SDK1	214422	IGR	open sea	IGR - open sea	NA
0.133727	4.65152e-08	4.88379e-06	cg08299259	4	177208068	q	SPCS3	-33022	IGR	open sea	IGR - open sea	NA
0.145384	4.68269e-08	4.90782e-06	cg25420502	2	220284395	q	DES	NA	Body	shore	Body - shore	NA
0.0725923	4.74545e-08	4.95813e-06	cg05219493	10	94820923	q	CYP26C1	NA	TSS200	island	TSS200 - island	NA
0.0821268	4.74895e-08	4.9596e-06	cg15171839	5	92924603	q	NR2F1	NA	Body	shore	Body - shore	NA
0.0573655	4.75138e-08	4.96103e-06	cg27605358	2	226265475	q	KIAA1486	NA	TSS200	open sea	TSS200 - open sea	NA
0.0772257	4.75642e-08	4.9641e-06	cg24936299	2	159672354	q	DAPL1	NA	3'UTR	open sea	3'UTR - open sea	NA
0.158644	4.79976e-08	5.00158e-06	cg15313956	14	91744445	q	CCDC88C	NA	Body	open sea	Body - open sea	NA
0.0966673	4.81614e-08	5.01422e-06	cg01899937	4	185723505	q	ACSL1	NA	Body	shore	Body - shore	NA
0.0936126	4.84911e-08	5.0397e-06	cg08810842	8	22548546	p	EGR3	NA	Body	island	Body - island	NA
0.0842816	4.86252e-08	5.04691e-06	cg08087868	16	51188129	q	SALL1	18243	IGR	island	IGR - island	NA
0.0767284	4.91278e-08	5.09123e-06	cg19034636	5	1228455	p	SLC6A18	NA	Body	shore	Body - shore	NA
0.0386599	4.93955e-08	5.11335e-06	cg04307491	X	152954836	q	SLC6A8	NA	TSS200	open sea	TSS200 - open sea	V$PAX4_01;V$COMP1_01
0.116808	4.96397e-08	5.133e-06	cg02000318	7	27197713	p	HOXA7	NA	TSS1500	shore	TSS1500 - shore	NA
0.0926366	5.07111e-08	5.23232e-06	cg19030737	1	226927988	q	ITPKB	NA	TSS1500	shore	TSS1500 - shore	NA
0.0933536	5.08144e-08	5.2361e-06	cg23705113	11	77774867	q	THRSP	NA	TSS200	open sea	TSS200 - open sea	NA
0.0879571	5.10857e-08	5.25832e-06	cg04699272	4	174447055	q	HAND2	-597	IGR	shore	IGR - shore	NA
0.0468353	5.16681e-08	5.30783e-06	cg13751138	10	134970692	q	KNDC1	-3279	IGR	shore	IGR - shore	NA
0.0707023	5.17539e-08	5.31434e-06	cg23509641	20	30583001	q	XKR7	NA	Body	island	Body - island	NA
0.11935	5.19362e-08	5.32794e-06	cg10125465	1	10169029	p	UBE4B	NA	Body	open sea	Body - open sea	NA
0.0896784	5.27318e-08	5.39347e-06	cg06201680	7	151078646	q	WDR86	NA	3'UTR	island	3'UTR - island	NA
0.106077	5.2767e-08	5.39487e-06	cg11822372	1	151115635	q	SEMA6C	NA	5'UTR	shelf	5'UTR - shelf	NA
0.0684251	5.33108e-08	5.43751e-06	cg19256474	7	1435165	p	MICALL2	-38830	IGR	open sea	IGR - open sea	NA
0.0965033	5.43524e-08	5.5228e-06	cg05559808	10	29834201	p	SVIL	NA	Body	open sea	Body - open sea	NA
0.0644394	5.46135e-08	5.544e-06	cg23515702	2	206673425	q	NRP2	126201	IGR	open sea	IGR - open sea	NA
0.128412	5.46364e-08	5.544e-06	cg06049171	15	69126265	q	MIR548H4	NA	Body	open sea	Body - open sea	NA
0.0697859	5.48058e-08	5.55515e-06	cg27535380	16	30795743	p	ZNF629	NA	Body	shore	Body - shore	NA
0.12366	5.52874e-08	5.59795e-06	cg01574233	12	56359406	q	CDK2	NA	TSS1500	shore	TSS1500 - shore	NA
0.0541933	5.60673e-08	5.66476e-06	cg08178991	16	31383642	p	ITGAX	NA	Body	shore	Body - shore	NA
0.0802103	5.70459e-08	5.74517e-06	cg10028823	7	1952561	p	MAD1L1	NA	Body	shelf	Body - shelf	NA
0.0891168	5.71398e-08	5.75288e-06	cg01122167	5	149650243	q	CAMK2A	NA	Body	open sea	Body - open sea	NA
0.0765995	5.72829e-08	5.76165e-06	cg25330264	7	4806949	p	FOXK1	NA	3'UTR	island	3'UTR - island	NA
0.0511066	5.75756e-08	5.78346e-06	cg26640110	16	89731161	q	C16orf55	NA	Body	shelf	Body - shelf	NA
0.088852	5.75855e-08	5.78346e-06	cg22349396	17	4803684	p	CHRNE	NA	Body	island	Body - island	NA
0.0909396	5.7764e-08	5.79768e-06	cg01695255	13	35350760	q	NBEA	-165664	IGR	open sea	IGR - open sea	NA
0.131722	5.79451e-08	5.81091e-06	cg05651243	11	134527018	q	LOC283177	220642	IGR	open sea	IGR - open sea	NA
0.130291	5.81868e-08	5.82647e-06	cg15135286	2	33359281	p	LTBP1	NA	Body	open sea	Body - open sea	NA
0.114829	5.85014e-08	5.85052e-06	cg24404630	18	13611824	p	C18orf1	NA	5'UTR	open sea	5'UTR - open sea	NA
0.132423	5.87272e-08	5.86813e-06	cg16103712	8	99023869	q	MATN2	NA	Body	open sea	Body - open sea	NA
0.0769026	5.89051e-08	5.88342e-06	cg01854967	2	863946	p	SNTG2	-82608	IGR	island	IGR - island	NA
0.0404005	5.94639e-08	5.92793e-06	cg15175716	11	64120685	q	CCDC88B	NA	Body	open sea	Body - open sea	NA
0.0500537	6.11246e-08	6.06145e-06	cg26348803	1	202331299	q	PPP1R12B	NA	Body	open sea	Body - open sea	NA
0.0627727	6.23047e-08	6.15776e-06	cg16142484	1	149230804	q	LOC388692	-48672	IGR	island	IGR - island	NA
0.13372	6.24779e-08	6.16971e-06	cg20216139	11	16632509	p	C11orf58	-127639	IGR	island	IGR - island	NA
0.0778809	6.31397e-08	6.22464e-06	cg24919768	2	110873031	q	MALL	NA	Body	island	Body - island	NA
0.114171	6.45937e-08	6.33618e-06	cg06644428	2	233284112	q	ALPPL2	12560	IGR	island	IGR - island	NA
0.106808	6.46725e-08	6.34128e-06	cg03162492	3	134010471	q	AMOTL2	-63719	IGR	open sea	IGR - open sea	NA
0.213233	6.49481e-08	6.36169e-06	cg10548163	15	101228329	q	ASB7	85574	IGR	open sea	IGR - open sea	NA
0.101572	6.52083e-08	6.37923e-06	cg25000623	17	72848918	q	GRIN2C	NA	Body	shore	Body - shore	NA
0.0328635	6.60339e-08	6.44663e-06	cg26131315	4	140787316	q	MAML3	NA	Body	open sea	Body - open sea	NA
0.0587548	6.67387e-08	6.49858e-06	cg07259687	2	196411625	q	SLC39A10	-109907	IGR	open sea	IGR - open sea	NA
0.131682	6.68927e-08	6.50748e-06	cg06834912	16	86547203	q	FOXF1	NA	3'UTR	shore	3'UTR - shore	NA
0.0778954	6.69056e-08	6.50748e-06	cg18145937	5	132010740	q	IL4	NA	Body	open sea	Body - open sea	NA
0.0922621	6.71542e-08	6.52493e-06	cg14658493	7	27184077	p	HOXA5	NA	TSS1500	island	TSS1500 - island	NA
0.139982	6.76248e-08	6.55849e-06	cg09926783	15	49716645	q	FGF7	NA	Body	open sea	Body - open sea	NA
0.122933	6.79871e-08	6.58415e-06	cg07701049	8	141559946	q	EIF2C2	NA	Body	shore	Body - shore	NA
0.0670465	6.8426e-08	6.61986e-06	cg00797183	4	74368966	q	AFM	NA	3'UTR	open sea	3'UTR - open sea	NA
0.105482	6.87513e-08	6.64588e-06	cg02194396	19	427162	p	SHC2	NA	Body	island	Body - island	NA
0.103321	6.88339e-08	6.64977e-06	cg27619343	16	73949738	q	PSMD7	-380935	IGR	open sea	IGR - open sea	NA
0.0917465	6.89726e-08	6.65908e-06	cg02487823	3	197440451	q	KIAA0226	NA	Body	open sea	Body - open sea	NA
0.0798883	7.0252e-08	6.76184e-06	cg03807316	19	39998290	q	DLL3	NA	Body	island	Body - island	NA
0.112871	7.12782e-08	6.84385e-06	cg20029881	12	57545877	q	LRP1	NA	Body	open sea	Body - open sea	V$STAT_01
0.0891614	7.15183e-08	6.85869e-06	cg01727105	2	85596697	p	ELMOD3	NA	Body	open sea	Body - open sea	NA
0.0489191	7.1548e-08	6.85869e-06	cg18687675	14	95234965	q	GSC	NA	Body	island	Body - island	NA
0.0669558	7.15491e-08	6.85869e-06	cg03329755	6	167189272	q	RPS6KA2	NA	Body	open sea	Body - open sea	NA
0.040657	7.25156e-08	6.94147e-06	cg22127912	4	160656980	q	RAPGEF2	467982	IGR	open sea	IGR - open sea	NA
0.0962507	7.27013e-08	6.95501e-06	cg16048915	12	130084035	q	TMEM132D	NA	Body	open sea	Body - open sea	NA
0.104964	7.2811e-08	6.96268e-06	cg10386298	1	221050491	q	HLX	-2252	IGR	island	IGR - island	NA
0.139168	7.29734e-08	6.97209e-06	cg26055812	1	52198580	p	OSBPL9	NA	5'UTR	shelf	5'UTR - shelf	NA
0.10151	7.31095e-08	6.98131e-06	cg16594139	19	49340574	q	PLEKHA4	NA	3'UTR	island	3'UTR - island	NA
0.0434007	7.34995e-08	7.00579e-06	cg18766054	8	1992139	p	MYOM2	NA	TSS1500	open sea	TSS1500 - open sea	NA
0.0554149	7.37579e-08	7.02474e-06	cg22319052	7	2340959	p	SNX8	NA	Body	open sea	Body - open sea	NA
0.06222	7.57689e-08	7.18579e-06	cg19092167	3	187007559	q	MASP1	NA	Body	open sea	Body - open sea	NA
0.0930268	7.68499e-08	7.26628e-06	cg14060020	2	64514663	p	LINC00309	102450	IGR	open sea	IGR - open sea	NA
0.14577	7.74264e-08	7.31211e-06	cg18969798	4	151157003	q	DCLK2	NA	Body	open sea	Body - open sea	NA
0.158581	7.7451e-08	7.31297e-06	cg16516712	11	70557445	q	SHANK2	NA	Body	open sea	Body - open sea	NA
0.124658	7.824e-08	7.36976e-06	cg08402246	4	58059773	q	IGFBP7-AS1	83845	IGR	shore	IGR - shore	NA
0.164886	7.86299e-08	7.39172e-06	cg27416337	3	32748004	p	CNOT10	NA	Body	open sea	Body - open sea	NA
0.0822241	7.89e-08	7.41269e-06	cg02856190	11	94282491	q	FUT4	NA	1stExon	shelf	1stExon - shelf	NA
0.153645	7.9805e-08	7.46647e-06	cg14284618	8	38627889	p	TACC1	NA	5'UTR	open sea	5'UTR - open sea	NA
0.103629	8.07495e-08	7.5325e-06	cg19254514	3	187008395	q	MASP1	NA	Body	open sea	Body - open sea	NA
0.121603	8.16355e-08	7.59872e-06	cg16004767	10	97182445	q	SORBS1	NA	Body	open sea	Body - open sea	NA
0.071027	8.21751e-08	7.64413e-06	cg13445604	3	123340814	q	MYLK	NA	TSS1500	open sea	TSS1500 - open sea	NA
0.124673	8.22148e-08	7.64492e-06	cg15198094	1	200003342	q	NR5A2	NA	Body	shore	Body - shore	NA
0.0573262	8.24939e-08	7.66506e-06	cg25626298	12	125613715	q	AACS	NA	Body	open sea	Body - open sea	NA
0.0958842	8.26753e-08	7.68017e-06	cg03182584	7	36364854	p	KIAA0895	NA	3'UTR	open sea	3'UTR - open sea	NA
0.0937152	8.27386e-08	7.68303e-06	cg16795307	13	33780362	q	STARD13	NA	TSS200	open sea	TSS200 - open sea	NA
0.1089	8.3215e-08	7.7227e-06	cg07423205	5	37834672	p	GDNF	NA	Body	island	Body - island	NA
0.0934801	8.3518e-08	7.74016e-06	cg01842321	6	31023592	p	HCG22	NA	Body	open sea	Body - open sea	NA
0.0684581	8.53553e-08	7.87023e-06	cg12885678	7	157593981	q	PTPRN2	NA	Body	island	Body - island	NA
0.0426905	8.93946e-08	8.17237e-06	cg15767218	11	69949353	q	ANO1	NA	Body	open sea	Body - open sea	NA
0.0605704	9.05526e-08	8.26541e-06	cg10257870	5	78985484	q	CMYA5	NA	TSS200	open sea	TSS200 - open sea	NA
0.0971889	9.05835e-08	8.26664e-06	cg12761572	2	47229506	p	TTC7A	NA	Body	open sea	Body - open sea	NA
0.089217	9.15762e-08	8.3427e-06	cg09098624	8	11558334	p	GATA4	-3383	IGR	shore	IGR - shore	NA
0.0824457	9.28306e-08	8.43255e-06	cg03482866	13	111040579	q	COL4A2	NA	Body	shelf	Body - shelf	NA
0.099043	9.34018e-08	8.47301e-06	cg26396357	1	44324656	p	ST3GAL3	NA	Body	open sea	Body - open sea	NA
0.0794295	9.36124e-08	8.48558e-06	cg00599770	7	27196825	p	HOXA7	NA	TSS1500	shore	TSS1500 - shore	NA
0.0878208	9.37048e-08	8.49233e-06	cg12553554	11	124740545	q	ROBO3	NA	Body	shore	Body - shore	NA
0.0394903	9.51873e-08	8.60189e-06	cg04673430	10	81184102	q	ZCCHC24	NA	Body	open sea	Body - open sea	NA
0.060434	9.57126e-08	8.64066e-06	cg10333400	16	882746	p	LMF1	-20889	IGR	open sea	IGR - open sea	NA
0.0648479	9.83745e-08	8.80798e-06	cg09672025	5	574150	p	MIR4456	38195	IGR	open sea	IGR - open sea	NA
0.109549	1.00111e-07	8.93386e-06	cg21386647	3	9289893	p	SRGAP3	NA	Body	open sea	Body - open sea	NA
0.0702022	1.01302e-07	9.02482e-06	cg19531075	5	1857828	p	IRX4	-19713	IGR	island	IGR - island	NA
0.103505	1.01563e-07	9.04118e-06	cg04789475	4	186960991	q	TLR3	-29318	IGR	open sea	IGR - open sea	NA
0.0853143	1.0165e-07	9.04724e-06	cg23271831	7	94024254	q	COL1A2	NA	1stExon	open sea	1stExon - open sea	NA
0.0477677	1.03095e-07	9.15342e-06	cg08135718	7	101819329	q	CUX1	NA	Body	open sea	Body - open sea	NA
0.0899638	1.03135e-07	9.15525e-06	cg12601856	6	158734085	q	TULP4	NA	1stExon	open sea	1stExon - open sea	NA
0.0759711	1.0362e-07	9.18788e-06	cg12737588	15	70546706	q	MIR629	174995	IGR	open sea	IGR - open sea	NA
0.0947292	1.03978e-07	9.20929e-06	cg06533042	1	184385917	q	C1orf21	NA	5'UTR	open sea	5'UTR - open sea	NA
0.128773	1.04114e-07	9.21784e-06	cg03988700	5	1394296	p	SLC6A3	NA	3'UTR	open sea	3'UTR - open sea	NA
0.155355	1.05501e-07	9.31965e-06	cg19993219	6	161188822	q	PLG	65597	IGR	shore	IGR - shore	NA
0.053317	1.06273e-07	9.37199e-06	cg01980591	8	1423823	p	DLGAP2	-25746	IGR	open sea	IGR - open sea	NA
0.0988146	1.06458e-07	9.38131e-06	cg02198895	13	110759424	q	RNU6-53P	-41886	IGR	open sea	IGR - open sea	NA
0.141246	1.07205e-07	9.42601e-06	cg04503093	7	127663097	q	SND1	NA	Body	open sea	Body - open sea	NA
0.098528	1.0814e-07	9.48701e-06	cg03875819	10	4386802	p	LINC00704	-305575	IGR	open sea	IGR - open sea	NA
0.102379	1.08826e-07	9.53347e-06	cg02712224	12	114834201	q	TBX5	NA	Body	island	Body - island	NA
0.122099	1.08848e-07	9.53347e-06	cg00479240	10	30347670	p	KIAA1462	NA	5'UTR	island	5'UTR - island	NA
0.0930255	1.09271e-07	9.5649e-06	cg08202494	8	99961545	q	OSR2	NA	Body	shore	Body - shore	NA
0.0787566	1.11527e-07	9.71566e-06	cg18097277	15	81586571	q	IL16	NA	Body	open sea	Body - open sea	NA
0.104782	1.11529e-07	9.71566e-06	cg20062681	11	94988642	q	SESN3	82509	IGR	open sea	IGR - open sea	NA
0.0761814	1.12188e-07	9.76079e-06	cg14297867	9	27526172	p	MOBKL2B	NA	5'UTR	shelf	5'UTR - shelf	NA
0.146469	1.12973e-07	9.81247e-06	cg07136646	12	114875637	q	TBX5-AS1	29637	IGR	shelf	IGR - shelf	NA
0.100279	1.14084e-07	9.8853e-06	cg14100946	7	92237896	q	CDK6	NA	3'UTR	open sea	3'UTR - open sea	NA
0.0856059	1.14515e-07	9.91719e-06	cg26267310	19	49340593	q	PLEKHA4	NA	3'UTR	island	3'UTR - island	NA
0.0404643	1.15107e-07	9.95563e-06	cg24428184	1	2848110	p	ACTRT2	-89936	IGR	shore	IGR - shore	NA
0.0487777	1.16074e-07	1.00153e-05	cg01268021	2	33342294	p	LTBP1	NA	Body	open sea	Body - open sea	NA
0.100239	1.16185e-07	1.00213e-05	cg12656291	17	35302352	q	MIR2909	-3823	IGR	shore	IGR - shore	NA
0.129626	1.16238e-07	1.0024e-05	cg10296205	6	159084032	q	SYTL3	NA	5'UTR	open sea	5'UTR - open sea	NA
0.117639	1.16616e-07	1.00474e-05	cg03951662	17	28709931	q	CPD	NA	Body	shelf	Body - shelf	NA
0.0512204	1.17153e-07	1.00844e-05	cg16063747	10	119294173	q	EMX2OS	NA	Body	island	Body - island	NA
0.0838334	1.17173e-07	1.00844e-05	cg05854892	15	100016352	q	MEF2A	-89781	IGR	open sea	IGR - open sea	NA
0.0841802	1.18067e-07	1.01521e-05	cg12211557	2	27946866	p	MRPL33	-47718	IGR	open sea	IGR - open sea	NA
0.0749589	1.18356e-07	1.01695e-05	cg04896168	1	86968543	p	CLCA1	34017	IGR	open sea	IGR - open sea	NA
0.134338	1.19129e-07	1.0221e-05	cg09744448	5	156998546	q	ADAM19	NA	Body	shelf	Body - shelf	NA
0.0974612	1.19816e-07	1.02613e-05	cg12431087	3	71355122	p	FOXP1	NA	5'UTR	open sea	5'UTR - open sea	NA
0.0687733	1.2046e-07	1.02996e-05	cg11200656	17	75956447	q	TNRC6C-AS1	-43871	IGR	shore	IGR - shore	NA
0.0786398	1.22725e-07	1.0444e-05	cg11144555	5	163723934	q	MAT2B	791349	IGR	open sea	IGR - open sea	NA
0.143968	1.2316e-07	1.04716e-05	cg19494574	6	169726943	q	THBS2	111068	IGR	open sea	IGR - open sea	NA
0.103542	1.23377e-07	1.04882e-05	cg12531838	10	531914	p	DIP2C	NA	Body	shore	Body - shore	NA
0.0791921	1.26481e-07	1.06846e-05	cg09553839	10	74358778	q	CBARA1	NA	5'UTR	open sea	5'UTR - open sea	NA
0.13908	1.26828e-07	1.06999e-05	cg20896063	11	5274883	p	HBG2	NA	Body	open sea	Body - open sea	NA
0.0509351	1.27452e-07	1.07436e-05	cg20832181	20	49638661	q	KCNG1	NA	5'UTR	shore	5'UTR - shore	NA
0.0512586	1.29891e-07	1.09121e-05	cg01671575	1	230513566	q	PGBD5	NA	TSS200	open sea	TSS200 - open sea	NA
0.102025	1.30056e-07	1.09221e-05	cg11823253	1	213154553	q	VASH2	NA	Body	open sea	Body - open sea	NA
0.131804	1.30227e-07	1.09326e-05	cg04157587	7	25895751	p	MIR148A	-93788	IGR	shore	IGR - shore	NA
0.130039	1.31415e-07	1.10096e-05	cg20150787	7	157748850	q	PTPRN2	NA	Body	open sea	Body - open sea	NA
0.0964096	1.3169e-07	1.1024e-05	cg19954537	2	97204401	q	ARID5A	NA	Body	shore	Body - shore	NA
0.107061	1.33045e-07	1.11176e-05	cg01192112	6	144009131	q	PHACTR2	NA	Body	open sea	Body - open sea	NA
0.0893416	1.3309e-07	1.11195e-05	cg18511007	7	94023822	q	COL1A2	NA	TSS200	open sea	TSS200 - open sea	NA
0.0605265	1.35904e-07	1.13165e-05	cg10216848	16	70804779	q	VAC14	NA	Body	open sea	Body - open sea	NA
0.108874	1.3613e-07	1.13313e-05	cg00887295	13	29009876	q	FLT1	NA	Body	open sea	Body - open sea	NA
0.059078	1.37178e-07	1.14024e-05	cg20538322	12	114851913	q	TBX5-AS1	5913	IGR	shore	IGR - shore	NA
0.117311	1.37377e-07	1.14149e-05	cg01042948	2	101319752	q	NPAS2	-116861	IGR	open sea	IGR - open sea	NA
0.0476849	1.37507e-07	1.14237e-05	cg01936839	7	27198896	p	HOXA10-HOXA9	-3161	IGR	shore	IGR - shore	NA
0.134749	1.39271e-07	1.15418e-05	cg21474247	5	131268130	q	ACSL6	-17537	IGR	open sea	IGR - open sea	NA
0.0788283	1.39521e-07	1.15564e-05	cg12734609	10	134607680	q	NKX6-2	9360	IGR	island	IGR - island	NA
0.0462635	1.4004e-07	1.15913e-05	cg03613003	11	69949263	q	ANO1	NA	Body	open sea	Body - open sea	NA
0.0976552	1.43319e-07	1.18253e-05	cg10389454	19	42083748	q	CEACAM21	NA	Body	open sea	Body - open sea	NA
0.0480393	1.45386e-07	1.19666e-05	cg14478255	2	1425035	p	TPO	NA	Body	open sea	Body - open sea	NA
0.0478096	1.46583e-07	1.20294e-05	cg02789915	3	148728409	q	GYG1	NA	Body	open sea	Body - open sea	NA
0.0804453	1.47415e-07	1.20872e-05	cg09406615	3	165555103	q	BCHE	NA	1stExon	open sea	1stExon - open sea	NA
0.0641884	1.47851e-07	1.21187e-05	cg02565132	2	109559473	q	EDAR	NA	5'UTR	shore	5'UTR - shore	NA
0.0810267	1.48007e-07	1.21284e-05	cg20288341	6	31683131	p	LY6G6E	NA	TSS1500	open sea	TSS1500 - open sea	NA
0.0903186	1.48062e-07	1.21297e-05	cg14614881	9	116982494	q	COL27A1	NA	Body	open sea	Body - open sea	NA
0.0906765	1.48976e-07	1.21855e-05	cg20279283	8	11566863	p	GATA4	NA	Body	island	Body - island	NA
0.0829492	1.49207e-07	1.21959e-05	cg02657828	16	86703935	q	FOXL1	91820	IGR	open sea	IGR - open sea	NA
0.100418	1.49632e-07	1.2218e-05	cg19576738	4	123751635	q	FGF2	NA	Body	shelf	Body - shelf	NA
0.10372	1.5124e-07	1.23194e-05	cg27640348	3	128035270	q	EEFSEC	NA	Body	open sea	Body - open sea	NA
0.0407836	1.52391e-07	1.23908e-05	cg10256976	11	20078682	p	NAV2	NA	Body	open sea	Body - open sea	NA
0.107983	1.52412e-07	1.23908e-05	cg03127416	8	22548006	p	EGR3	NA	Body	island	Body - island	NA
0.105413	1.54752e-07	1.25448e-05	cg25998745	8	142028625	q	DENND3	-110095	IGR	open sea	IGR - open sea	NA
0.111153	1.55067e-07	1.2566e-05	cg03849299	5	97703334	q	RGMB	-401665	IGR	open sea	IGR - open sea	NA
0.0726903	1.59555e-07	1.28546e-05	cg12646794	4	62382932	q	LPHN3	NA	Body	shore	Body - shore	NA
0.0732713	1.59823e-07	1.28718e-05	cg15143702	3	115373404	q	GAP43	NA	Body	shelf	Body - shelf	NA
0.132128	1.63454e-07	1.31239e-05	cg20426866	10	123923881	q	TACC2	NA	Body	shore	Body - shore	NA
0.0921072	1.65983e-07	1.32705e-05	cg06912966	12	114852359	q	TBX5-AS1	6359	IGR	island	IGR - island	NA
0.0926359	1.66451e-07	1.32944e-05	cg19868730	3	119380012	q	POPDC2	NA	TSS1500	open sea	TSS1500 - open sea	NA
0.0846008	1.67324e-07	1.33528e-05	cg23632333	2	74126232	p	ACTG2	NA	5'UTR	open sea	5'UTR - open sea	NA
0.124973	1.67705e-07	1.33742e-05	cg08250880	11	86526022	q	PRSS23	14531	IGR	open sea	IGR - open sea	NA
0.148615	1.68235e-07	1.34062e-05	cg14104626	5	156988400	q	ADAM19	NA	Body	open sea	Body - open sea	NA
0.0950798	1.68249e-07	1.34062e-05	cg16080125	7	2774654	p	GNA12	NA	Body	island	Body - island	NA
0.0622897	1.68499e-07	1.34239e-05	cg25316484	7	27186676	p	HOXA6	NA	Body	shore	Body - shore	NA
0.0794209	1.71731e-07	1.36153e-05	cg04028450	8	23201488	p	LOXL2	NA	Body	open sea	Body - open sea	NA
0.097945	1.71978e-07	1.36319e-05	cg07737560	12	101470827	q	ANO4	NA	Body	open sea	Body - open sea	NA
0.0764498	1.74757e-07	1.38151e-05	cg23118561	13	51565237	q	GUCY1B2	-3410	IGR	open sea	IGR - open sea	NA
0.0676778	1.76167e-07	1.39056e-05	cg04854328	5	92914828	q	FLJ42709	NA	Body	island	Body - island	NA
0.0691004	1.77048e-07	1.39578e-05	cg02197303	4	3240621	p	HTT	NA	Body	open sea	Body - open sea	NA
0.0558079	1.7756e-07	1.39851e-05	cg12315995	15	25920224	q	MIR4715	-3636	IGR	open sea	IGR - open sea	NA
0.0699173	1.79378e-07	1.40953e-05	cg25562925	2	25110049	p	ADCY3	NA	Body	open sea	Body - open sea	NA
0.0889875	1.79647e-07	1.41118e-05	cg24864189	1	5917766	p	MIR4689	-4966	IGR	open sea	IGR - open sea	NA
0.0484348	1.82079e-07	1.42719e-05	cg05508408	13	114138019	q	DCUN1D2	NA	Body	open sea	Body - open sea	NA
0.121282	1.82114e-07	1.42723e-05	cg17479501	17	80806191	q	TBCD	NA	Body	open sea	Body - open sea	NA
0.0366504	1.82457e-07	1.42897e-05	cg11707035	2	240253573	q	HDAC4	NA	Body	open sea	Body - open sea	NA
0.0495376	1.90573e-07	1.48244e-05	cg02958947	17	80341675	q	HEXDC	-5411	IGR	open sea	IGR - open sea	NA
0.0669215	1.90642e-07	1.48273e-05	cg10224088	1	153597891	q	S100A13	NA	Body	open sea	Body - open sea	NA
0.0742823	1.91632e-07	1.48993e-05	cg04680535	7	4066091	p	SDK1	NA	Body	open sea	Body - open sea	NA
0.0685335	1.93469e-07	1.5015e-05	cg27438889	10	123922704	q	TACC2	NA	TSS1500	shore	TSS1500 - shore	NA
0.086866	1.93891e-07	1.50329e-05	cg21864730	11	77774886	q	THRSP	NA	TSS200	open sea	TSS200 - open sea	NA
0.0735448	1.959e-07	1.51563e-05	cg24901609	1	20804987	p	CAMK2N1	-3897	IGR	open sea	IGR - open sea	NA
0.0765028	1.96904e-07	1.52264e-05	cg25064331	7	33080500	p	NT5C3	NA	1stExon	open sea	1stExon - open sea	NA
0.0815297	1.97025e-07	1.52302e-05	cg09744051	22	43115937	q	A4GALT	NA	5'UTR	shore	5'UTR - shore	NA
0.0683976	1.97695e-07	1.52651e-05	cg13561081	13	43596606	q	DNAJC15	NA	TSS1500	shore	TSS1500 - shore	NA
0.0593925	1.98007e-07	1.52767e-05	cg19848140	2	168822706	q	STK39	NA	Body	open sea	Body - open sea	NA
0.0735544	1.98314e-07	1.52978e-05	cg19216056	4	186877550	q	SORBS2	NA	5'UTR	open sea	5'UTR - open sea	NA
0.119807	2.00772e-07	1.54546e-05	cg20005074	7	35794235	p	2007-09-01	-46361	IGR	open sea	IGR - open sea	NA
0.0863102	2.03588e-07	1.56407e-05	cg25369248	4	8617910	p	CPZ	NA	Body	open sea	Body - open sea	NA
0.0658521	2.05574e-07	1.576e-05	cg11584101	1	95975789	p	FLJ31662	35496	IGR	open sea	IGR - open sea	NA
0.0780994	2.08185e-07	1.59265e-05	cg14207539	10	77794591	q	C10orf11	NA	Body	open sea	Body - open sea	NA
0.0746674	2.10385e-07	1.60557e-05	cg06599169	19	17973311	p	RPL18AP3	NA	Body	shelf	Body - shelf	NA
0.127928	2.11902e-07	1.61427e-05	cg26985666	11	35441088	p	SLC1A2	NA	5'UTR	island	5'UTR - island	NA
0.0933103	2.13868e-07	1.62505e-05	cg19701879	4	23881105	p	PPARGC1A	NA	Body	open sea	Body - open sea	NA
0.149052	2.14951e-07	1.63093e-05	cg03387092	3	123493248	q	MYLK	NA	Body	open sea	Body - open sea	NA
0.0717884	2.15364e-07	1.63326e-05	cg18166959	1	230880084	q	CAPN9	-3046	IGR	open sea	IGR - open sea	NA
0.0876035	2.16021e-07	1.63719e-05	cg26558023	8	129284837	q	MIR1208	122475	IGR	open sea	IGR - open sea	NA
0.0557617	2.16351e-07	1.63916e-05	cg21221455	15	63342288	q	TPM1	NA	Body	shore	Body - shore	NA
0.0816651	2.19036e-07	1.65525e-05	cg05330056	5	37834102	p	GDNF	NA	Body	shore	Body - shore	NA
0.118706	2.21171e-07	1.66765e-05	cg18173058	12	114838359	q	TBX5	NA	Body	island	Body - island	NA
0.0713163	2.21402e-07	1.66885e-05	cg05355225	8	86350568	q	CA3	NA	TSS1500	shore	TSS1500 - shore	NA
0.0674334	2.21809e-07	1.67058e-05	cg23526824	17	38245542	q	THRA	NA	Body	shelf	Body - shelf	V$TAXCREB_01;V$FREAC2_01
0.136249	2.22938e-07	1.67668e-05	cg01678084	15	67022087	q	SMAD6	NA	Body	open sea	Body - open sea	NA
0.0873047	2.22991e-07	1.67681e-05	cg05792312	11	61781116	q	FTH1	49359	IGR	open sea	IGR - open sea	NA
0.131178	2.25085e-07	1.68851e-05	cg24553673	1	200005453	q	NR5A2	NA	Body	shore	Body - shore	NA
0.0607237	2.2516e-07	1.68854e-05	cg14429526	10	531562	p	DIP2C	NA	Body	shore	Body - shore	NA
0.0688432	2.25861e-07	1.69299e-05	cg07600193	5	1228443	p	SLC6A18	NA	Body	shore	Body - shore	NA
0.133662	2.26155e-07	1.69439e-05	cg10273135	5	78986111	q	CMYA5	NA	Body	open sea	Body - open sea	NA
0.0477171	2.2678e-07	1.69776e-05	cg27380499	2	219233446	q	CATIP	11867	IGR	shore	IGR - shore	NA
0.0739417	2.29926e-07	1.71555e-05	cg03455107	17	54509207	q	ANKFN1	NA	Body	open sea	Body - open sea	NA
0.113238	2.30807e-07	1.72077e-05	cg14856585	14	94425764	q	ASB2	25265	IGR	open sea	IGR - open sea	NA
0.0845345	2.32836e-07	1.73399e-05	cg26721759	11	133616965	q	SPATA19	-93552	IGR	open sea	IGR - open sea	NA
0.0649502	2.33964e-07	1.74155e-05	cg05922437	15	70874926	q	UACA	-71967	IGR	shelf	IGR - shelf	NA
0.0674224	2.34327e-07	1.7437e-05	cg06911753	11	47611236	p	C1QTNF4	NA	3'UTR	island	3'UTR - island	NA
0.0709024	2.35887e-07	1.75357e-05	cg18005828	10	120031911	q	FAM204A	-36661	IGR	open sea	IGR - open sea	NA
0.104678	2.35913e-07	1.75357e-05	cg12657297	1	234667363	q	RP5-855F14.1	3726	IGR	open sea	IGR - open sea	NA
0.0652501	2.36466e-07	1.75713e-05	cg06237983	7	27187269	p	HOXA6	NA	1stExon	island	1stExon - island	NA
0.144878	2.36964e-07	1.75999e-05	cg07903144	6	33358872	p	KIFC1	NA	TSS1500	shore	TSS1500 - shore	NA
0.0759059	2.37076e-07	1.76055e-05	cg16764637	7	27194731	p	HOXA7	NA	Body	island	Body - island	NA
0.0948735	2.38536e-07	1.76916e-05	cg06558435	12	22124437	p	CMAS	-74673	IGR	open sea	IGR - open sea	NA
0.0964001	2.40581e-07	1.78125e-05	cg04830857	3	156394724	q	TIPARP	NA	5'UTR	shore	5'UTR - shore	NA
0.0818453	2.40804e-07	1.78262e-05	cg00151007	3	184769954	q	VPS8	NA	3'UTR	open sea	3'UTR - open sea	NA
0.0872156	2.43775e-07	1.79981e-05	cg25352714	15	64391206	q	SNX1	NA	Body	shelf	Body - shelf	NA
0.0944348	2.44223e-07	1.80255e-05	cg26116937	10	531152	p	DIP2C	NA	Body	shore	Body - shore	NA
0.0663745	2.45548e-07	1.80904e-05	cg02183001	2	206551987	q	NRP2	NA	Body	shore	Body - shore	NA
0.0920325	2.4766e-07	1.8225e-05	cg03882914	19	8398214	p	KANK3	NA	Body	island	Body - island	NA
0.0562784	2.47774e-07	1.82306e-05	cg04944536	12	116756890	q	MIR4472-2	-109167	IGR	open sea	IGR - open sea	NA
0.155173	2.48641e-07	1.82772e-05	cg11809014	17	39067081	q	KRT23	-11871	IGR	open sea	IGR - open sea	NA
0.0984603	2.48813e-07	1.8287e-05	cg13747681	11	66179783	q	NPAS4	-8692	IGR	shelf	IGR - shelf	NA
0.118917	2.49368e-07	1.83107e-05	cg09671837	7	143582308	q	FAM115A	NA	5'UTR	island	5'UTR - island	NA
0.063701	2.49562e-07	1.83192e-05	cg26023912	7	27184369	p	HOXA5	NA	TSS1500	island	TSS1500 - island	NA
0.121752	2.51576e-07	1.8437e-05	cg20463533	10	134705855	q	LINC01168	-73183	IGR	open sea	IGR - open sea	NA
0.0986473	2.52396e-07	1.84784e-05	cg17498867	2	72371552	p	CYP26B1	NA	Body	island	Body - island	NA
0.0626166	2.54413e-07	1.86029e-05	cg15381259	7	26525682	p	LOC441204	NA	Body	open sea	Body - open sea	NA
0.0814133	2.55323e-07	1.86522e-05	cg25133376	7	73392981	q	ELN	-49446	IGR	open sea	IGR - open sea	NA
0.111369	2.5541e-07	1.86527e-05	cg13272743	3	112983074	q	BOC	NA	Body	open sea	Body - open sea	NA
0.0851769	2.56434e-07	1.87246e-05	cg24537942	1	62751954	p	KANK4	NA	5'UTR	open sea	5'UTR - open sea	NA
0.032156	2.59598e-07	1.89111e-05	cg03954927	1	10346856	p	KIF1B	NA	Body	open sea	Body - open sea	NA
0.0658986	2.60196e-07	1.89407e-05	cg23616139	1	221051907	q	HLX	NA	TSS1500	shore	TSS1500 - shore	V$ARNT_02;V$MYCMAX_03
0.146576	2.60381e-07	1.89454e-05	cg17298239	18	3499253	p	DLGAP1	NA	Body	island	Body - island	NA
0.121742	2.6043e-07	1.8946e-05	cg13042918	4	119948542	q	SYNPO2	NA	Body	open sea	Body - open sea	NA
0.126589	2.60895e-07	1.89769e-05	cg16956686	7	4304779	p	SDK1	NA	Body	island	Body - island	NA
0.146535	2.61125e-07	1.89892e-05	cg05875410	16	51187572	q	SALL1	17686	IGR	island	IGR - island	NA
0.10281	2.64181e-07	1.91597e-05	cg11426170	4	186961160	q	TLR3	-29149	IGR	open sea	IGR - open sea	NA
0.0973678	2.64801e-07	1.91959e-05	cg09867883	1	227962873	q	SNAP47	NA	Body	open sea	Body - open sea	NA
0.143684	2.64883e-07	1.91988e-05	cg02207386	7	25895834	p	MIR148A	-93705	IGR	shore	IGR - shore	NA
0.105496	2.65005e-07	1.92048e-05	cg09008589	7	42214329	p	GLI3	NA	Body	open sea	Body - open sea	NA
0.13148	2.65196e-07	1.92097e-05	cg18677101	12	114887095	q	TBX5-AS1	41095	IGR	shore	IGR - shore	NA
0.0852387	2.65502e-07	1.9229e-05	cg10604646	1	163172649	q	RGS5	NA	1stExon	open sea	1stExon - open sea	NA
0.0994979	2.65915e-07	1.925e-05	cg15275017	3	123335578	q	MYLK	NA	Body	open sea	Body - open sea	NA
0.100145	2.66144e-07	1.92606e-05	cg21962907	7	155624002	q	SHH	28444	IGR	shore	IGR - shore	NA
0.0781817	2.66202e-07	1.92619e-05	cg06993955	15	86301167	q	MIR1276	-1392	IGR	shore	IGR - shore	NA
0.0839645	2.66354e-07	1.9267e-05	cg25029446	7	157495282	q	PTPRN2	NA	Body	shore	Body - shore	NA
0.0950856	2.68686e-07	1.94149e-05	cg26908388	6	33358785	p	KIFC1	NA	TSS1500	shore	TSS1500 - shore	NA
0.0816258	2.69226e-07	1.94439e-05	cg05379597	10	75627144	q	CAMK2G	NA	Body	open sea	Body - open sea	NA
0.0824857	2.69295e-07	1.94439e-05	cg06118302	8	37820326	p	ADRB3	-188	IGR	shelf	IGR - shelf	NA
0.0767643	2.69533e-07	1.94552e-05	cg05342469	4	183601649	q	ODZ3	NA	Body	open sea	Body - open sea	NA
0.031114	2.71106e-07	1.95478e-05	cg07179688	11	3950928	p	STIM1	NA	Body	open sea	Body - open sea	NA
0.0495961	2.72304e-07	1.96132e-05	cg10451078	8	11560851	p	GATA4	NA	TSS1500	island	TSS1500 - island	NA
0.0586699	2.76888e-07	1.98917e-05	cg05441937	6	170411827	q	RP5-1086L22.1	-151595	IGR	open sea	IGR - open sea	NA
0.0945988	2.7822e-07	1.99722e-05	cg03207666	7	27183950	p	HOXA5	NA	TSS1500	island	TSS1500 - island	NA
0.0519223	2.78801e-07	2.00064e-05	cg26534807	11	72301235	q	PDE2A	NA	Body	shore	Body - shore	NA
0.0917566	2.78824e-07	2.00064e-05	cg23589237	1	5917915	p	MIR4689	-4817	IGR	open sea	IGR - open sea	NA
0.0968037	2.79068e-07	2.00178e-05	cg10378735	7	142558305	q	EPHB6	NA	5'UTR	open sea	5'UTR - open sea	NA
0.0975267	2.79128e-07	2.00191e-05	cg13075537	1	25810696	p	TMEM57	NA	Body	open sea	Body - open sea	NA
0.0888543	2.80349e-07	2.00792e-05	cg02635209	6	118822505	q	C6orf204	NA	Body	open sea	Body - open sea	NA
0.14814	2.82911e-07	2.02361e-05	cg08718098	12	116756405	q	MIR4472-2	-109652	IGR	open sea	IGR - open sea	NA
0.0719507	2.83429e-07	2.02628e-05	cg18427091	17	30115417	q	COPRS	-63467	IGR	open sea	IGR - open sea	NA
0.0399343	2.84376e-07	2.03182e-05	cg23610373	1	149298587	q	LOC388692	19111	IGR	open sea	IGR - open sea	NA
0.0651518	2.85435e-07	2.0363e-05	cg07179669	1	221054707	q	HLX	NA	Body	island	Body - island	NA
0.0958507	2.855e-07	2.03646e-05	cg20388732	17	40439433	q	STAT5A	NA	TSS200	shore	TSS200 - shore	NA
0.160774	2.85835e-07	2.03854e-05	cg26739975	4	158144318	q	GRIA2	NA	Body	shore	Body - shore	NA
0.124204	2.88944e-07	2.05543e-05	cg12968224	3	127899140	q	EEFSEC	NA	Body	open sea	Body - open sea	NA
0.109907	2.90724e-07	2.06529e-05	cg14548272	8	99961122	q	OSR2	NA	5'UTR	island	5'UTR - island	V$SPZ1_01
0.0925453	2.91999e-07	2.072e-05	cg06232466	16	1222188	p	CACNA1H	NA	Body	island	Body - island	NA
0.102401	2.92914e-07	2.07669e-05	cg09457490	16	15948619	p	MYH11	NA	5'UTR	shelf	5'UTR - shelf	NA
0.0822846	2.93251e-07	2.0779e-05	cg22646937	5	169816792	q	KCNMB1	NA	TSS200	open sea	TSS200 - open sea	NA
0.108661	2.96883e-07	2.09829e-05	cg10403849	10	70321959	q	TET1	NA	5'UTR	shore	5'UTR - shore	NA
0.0961687	2.97414e-07	2.10111e-05	cg23369529	1	68149989	p	GADD45A	NA	TSS1500	shore	TSS1500 - shore	NA
0.131216	2.98558e-07	2.10709e-05	cg13080721	11	70564414	q	SHANK2	NA	Body	shore	Body - shore	NA
0.0733775	2.98574e-07	2.10709e-05	cg17124583	10	8097641	p	GATA3	NA	Body	island	Body - island	NA
0.085285	2.98664e-07	2.10709e-05	cg21998208	5	89853771	q	GPR98	NA	TSS1500	shore	TSS1500 - shore	NA
0.0800846	2.9939e-07	2.1119e-05	cg01965552	5	40478425	p	PTGER4	-201607	IGR	open sea	IGR - open sea	NA
0.0669516	3.00018e-07	2.11443e-05	cg00134210	10	14644132	p	FAM107B	NA	Body	shore	Body - shore	NA
0.111371	3.02022e-07	2.12569e-05	cg06759874	4	186960904	q	TLR3	-29405	IGR	open sea	IGR - open sea	NA
0.0806285	3.04748e-07	2.13817e-05	cg15049101	10	123353889	q	FGFR2	NA	TSS200	shelf	TSS200 - shelf	NA
0.137743	3.04791e-07	2.13817e-05	cg23574427	4	122746245	q	BBS7	NA	3'UTR	shore	3'UTR - shore	NA
0.105784	3.06222e-07	2.14342e-05	cg21482674	2	20650578	p	RHOB	3743	IGR	shelf	IGR - shelf	NA
0.103554	3.10433e-07	2.16583e-05	cg02185666	2	206549667	q	NRP2	NA	Body	island	Body - island	NA
0.0848775	3.11409e-07	2.17113e-05	cg07887891	3	33429950	p	UBP1	NA	3'UTR	open sea	3'UTR - open sea	NA
0.067779	3.11424e-07	2.17113e-05	cg01446571	17	39558499	q	AC003958.2	-169	IGR	open sea	IGR - open sea	NA
0.120785	3.11588e-07	2.17195e-05	cg05450336	10	729916	p	DIP2C	NA	Body	open sea	Body - open sea	NA
0.0831488	3.12888e-07	2.17804e-05	cg23703060	6	168768172	q	DACT2	60588	IGR	shelf	IGR - shelf	NA
0.102262	3.15873e-07	2.19566e-05	cg09406856	3	66491863	p	LRIG1	NA	Body	open sea	Body - open sea	NA
0.0561199	3.16223e-07	2.19744e-05	cg18857871	11	118064634	q	AMICA1	NA	3'UTR	open sea	3'UTR - open sea	NA
0.0329419	3.16498e-07	2.19903e-05	cg01516076	20	60581659	q	TAF4	NA	Body	island	Body - island	NA
0.0774127	3.2109e-07	2.22705e-05	cg13052680	17	15327824	p	TVP23C-CDRT4	-11508	IGR	open sea	IGR - open sea	NA
0.0928994	3.21149e-07	2.22708e-05	cg19196335	7	27184094	p	HOXA5	NA	TSS1500	island	TSS1500 - island	NA
0.0963049	3.23112e-07	2.23675e-05	cg26259363	2	220282281	q	DES	NA	TSS1500	shore	TSS1500 - shore	V$EGR2_01;V$NGFIC_01;V$EGR2_01;V$EGR3_01;V$NGFIC_01
0.0770301	3.24616e-07	2.24617e-05	cg15111638	11	16631993	p	C11orf58	-128155	IGR	shore	IGR - shore	NA
0.144699	3.26788e-07	2.25623e-05	cg03988374	6	68726169	q	BAI3	-619463	IGR	open sea	IGR - open sea	NA
0.0719363	3.27247e-07	2.25808e-05	cg26942275	7	94023825	q	COL1A2	NA	TSS200	open sea	TSS200 - open sea	NA
0.0569482	3.3134e-07	2.28032e-05	cg02431732	22	42907591	q	SERHL	NA	Body	shelf	Body - shelf	NA
0.0971032	3.31971e-07	2.28399e-05	cg14654171	9	130151001	q	GARNL3	NA	Body	open sea	Body - open sea	NA
0.0993054	3.34597e-07	2.29938e-05	cg03960804	1	15570129	p	FHAD1	-3639	IGR	shelf	IGR - shelf	NA
0.0522317	3.36125e-07	2.30652e-05	cg27155168	11	68207327	q	LRP5	NA	Body	shore	Body - shore	V$ARNT_02;V$ATF_01;V$ATF6_01;V$ER_Q6
0.0877047	3.41419e-07	2.33334e-05	cg06947694	7	5389271	p	TNRC18	NA	Body	shelf	Body - shelf	NA
0.141726	3.43847e-07	2.34572e-05	cg03291607	4	644572	p	PDE6B	NA	Body	shore	Body - shore	NA
0.0888994	3.46834e-07	2.36179e-05	cg26874282	16	86274683	q	RP11-514D23.1	-45354	IGR	open sea	IGR - open sea	NA
0.0891258	3.484e-07	2.36977e-05	cg07301795	5	157001698	q	ADAM19	NA	Body	island	Body - island	NA
0.113122	3.48407e-07	2.36977e-05	cg23504246	15	49715342	q	C15orf33	NA	Body	open sea	Body - open sea	NA
0.0763717	3.4868e-07	2.37094e-05	cg17817564	8	1312765	p	LOC286083	68471	IGR	shore	IGR - shore	NA
0.0887644	3.49267e-07	2.3739e-05	cg16500987	6	167104761	q	RPS6KA2	NA	Body	open sea	Body - open sea	NA
0.0891725	3.52658e-07	2.39144e-05	cg11477270	6	169423725	q	THBS2	-192150	IGR	shore	IGR - shore	NA
0.0506804	3.55067e-07	2.40569e-05	cg18675128	10	71177172	q	TACR2	NA	TSS1500	open sea	TSS1500 - open sea	NA
0.0585328	3.6005e-07	2.43317e-05	cg26905931	15	93613983	q	RGMA	NA	Body	shore	Body - shore	NA
0.0917233	3.60986e-07	2.43764e-05	cg14410733	15	39624999	q	C15orf54	82114	IGR	open sea	IGR - open sea	NA
0.0985503	3.61039e-07	2.43764e-05	cg03877376	12	114846162	q	TBX5	NA	1stExon	island	1stExon - island	NA
0.0591622	3.62769e-07	2.44698e-05	cg14549951	9	137998970	q	OLFM1	NA	Body	shore	Body - shore	NA
0.0686233	3.6345e-07	2.45053e-05	cg24499605	1	3142925	p	PRDM16	NA	Body	open sea	Body - open sea	NA
0.0675187	3.63648e-07	2.45091e-05	cg00064336	16	88143970	q	BANP	140346	IGR	open sea	IGR - open sea	NA
0.114863	3.63807e-07	2.45153e-05	cg08844365	6	112576393	q	LAMA4	NA	TSS1500	shore	TSS1500 - shore	NA
0.0970204	3.65886e-07	2.46237e-05	cg12502751	5	171726404	q	SH3PXD2B	-34099	IGR	shelf	IGR - shelf	NA
0.0783607	3.67067e-07	2.46885e-05	cg03329019	1	221051117	q	HLX	-1626	IGR	shore	IGR - shore	NA
0.0805859	3.69113e-07	2.4785e-05	cg01518889	3	128202493	q	GATA2	NA	Body	shelf	Body - shelf	NA
0.044972	3.69162e-07	2.4785e-05	cg18476631	X	152954833	q	SLC6A8	NA	TSS200	open sea	TSS200 - open sea	V$PAX4_01;V$COMP1_01
0.0994512	3.69163e-07	2.4785e-05	cg08122051	16	79047955	q	WWOX	NA	Body	open sea	Body - open sea	NA
0.114512	3.7188e-07	2.49159e-05	cg16235582	11	78673212	q	ODZ4	NA	Body	island	Body - island	NA
0.157179	3.73537e-07	2.50031e-05	cg22486621	12	2049079	p	DCP1B	-6135	IGR	open sea	IGR - open sea	NA
0.0845609	3.7413e-07	2.5028e-05	cg19183743	7	27188020	p	HOXA6	NA	TSS1500	shore	TSS1500 - shore	NA
0.116961	3.75135e-07	2.50709e-05	cg18002126	7	3221373	p	SDK1	-119707	IGR	open sea	IGR - open sea	NA
0.110677	3.75844e-07	2.51076e-05	cg02075324	14	55029302	q	SAMD4A	-5028	IGR	shelf	IGR - shelf	NA
0.0434453	3.77051e-07	2.51633e-05	cg16559598	12	114846503	q	TBX5	NA	TSS1500	island	TSS1500 - island	NA
0.1037	3.77202e-07	2.51662e-05	cg08551532	19	39998270	q	DLL3	NA	Body	island	Body - island	NA
0.161402	3.783e-07	2.5211e-05	cg00760950	13	38066983	q	LINC00547	-42094	IGR	open sea	IGR - open sea	NA
0.0535324	3.79087e-07	2.52492e-05	cg07825681	1	95975755	p	FLJ31662	35462	IGR	open sea	IGR - open sea	NA
0.108918	3.79764e-07	2.52764e-05	cg15941413	10	103420568	q	FBXW4	NA	Body	open sea	Body - open sea	NA
0.156725	3.80284e-07	2.53003e-05	cg23772226	22	29225779	q	XBP1	35231	IGR	open sea	IGR - open sea	NA
0.085471	3.84022e-07	2.54878e-05	cg24159253	17	78475908	q	NPTX1	35275	IGR	open sea	IGR - open sea	NA
0.135688	3.84425e-07	2.5511e-05	cg06757810	8	87756528	q	CNGB3	NA	TSS1500	open sea	TSS1500 - open sea	NA
0.117401	3.85032e-07	2.55417e-05	cg04125370	5	154120972	q	LARP1	NA	Body	open sea	Body - open sea	NA
0.139052	3.85049e-07	2.55417e-05	cg22238122	1	164546143	q	PBX1	NA	Body	shore	Body - shore	NA
0.0880591	3.85921e-07	2.55887e-05	cg23510109	17	536304	p	VPS53	NA	Body	open sea	Body - open sea	NA
0.106116	3.87228e-07	2.56577e-05	cg19502709	5	169816214	q	KCNIP1	NA	Body	open sea	Body - open sea	NA
0.0506209	3.92489e-07	2.59294e-05	cg03633574	3	149954846	q	TSC22D2	-171942	IGR	open sea	IGR - open sea	NA
0.055375	3.92866e-07	2.59471e-05	cg19446340	4	101208932	q	DDIT4L	101905	IGR	open sea	IGR - open sea	NA
0.109304	3.95018e-07	2.60563e-05	cg05142765	14	95234822	q	GSC	NA	3'UTR	island	3'UTR - island	NA
0.0672439	3.95735e-07	2.60963e-05	cg00596686	X	7137332	p	STS	NA	TSS200	open sea	TSS200 - open sea	NA
0.0754019	3.974e-07	2.61913e-05	cg10364115	7	2560976	p	LFNG	NA	Body	shore	Body - shore	NA
0.0520254	4.03795e-07	2.65166e-05	cg16747973	4	155533784	q	FGG	NA	5'UTR	open sea	5'UTR - open sea	NA
0.0920069	4.04091e-07	2.65324e-05	cg13851904	1	47899230	p	MGC12982	NA	Body	island	Body - island	NA
0.080886	4.04168e-07	2.65337e-05	cg10128511	3	98452940	q	ST3GAL6	NA	5'UTR	shore	5'UTR - shore	NA
0.095623	4.07675e-07	2.67304e-05	cg20492034	7	6313058	p	CYTH3	NA	TSS1500	shore	TSS1500 - shore	NA
0.0787983	4.12588e-07	2.69776e-05	cg19795793	2	206551844	q	NRP2	NA	Body	shore	Body - shore	NA
0.0753351	4.14626e-07	2.70808e-05	cg06215643	22	50119046	q	BRD1	-47891	IGR	shore	IGR - shore	NA
0.08117	4.16428e-07	2.71609e-05	cg00870269	15	58782688	q	LIPC	NA	Body	open sea	Body - open sea	NA
0.0563902	4.17631e-07	2.72243e-05	cg06746670	16	51171260	q	SALL1	NA	Body	shelf	Body - shelf	NA
0.0748312	4.18185e-07	2.72491e-05	cg17675712	2	166262886	q	CSRNP3	-63271	IGR	open sea	IGR - open sea	NA
0.0667528	4.18764e-07	2.72752e-05	cg00478421	2	11515109	p	LINC00570	-18998	IGR	open sea	IGR - open sea	NA
0.110267	4.22344e-07	2.7467e-05	cg26518660	1	79728608	p	ELTD1	373159	IGR	open sea	IGR - open sea	NA
0.129156	4.24054e-07	2.75592e-05	cg20823772	8	99962013	q	OSR2	NA	Body	shore	Body - shore	NA
0.07161	4.2554e-07	2.76367e-05	cg09548241	1	33172509	p	RBBP4	27002	IGR	shelf	IGR - shelf	NA
0.0471177	4.2761e-07	2.77406e-05	cg06197731	1	56645455	p	PPAP2B	-314964	IGR	open sea	IGR - open sea	NA
0.0537447	4.29121e-07	2.78004e-05	cg06228407	2	146571856	q	PABPC1P2	-772769	IGR	open sea	IGR - open sea	NA
0.0410014	4.29783e-07	2.78169e-05	cg02392248	7	101608014	q	CUX1	NA	Body	open sea	Body - open sea	NA
0.0979314	4.33052e-07	2.79782e-05	cg20208979	6	85351269	q	TBX18	-92888	IGR	open sea	IGR - open sea	NA
0.0878338	4.33639e-07	2.80085e-05	cg08993103	4	25776626	p	SEL1L3	NA	Body	open sea	Body - open sea	NA
0.110954	4.36115e-07	2.81414e-05	cg03242666	17	15168570	p	PMP22	NA	1stExon	shelf	1stExon - shelf	NA
0.0983545	4.37691e-07	2.82238e-05	cg11066601	1	185373486	q	GS1-279B7.1	80507	IGR	open sea	IGR - open sea	NA
0.0900491	4.37752e-07	2.82238e-05	cg07165851	6	158734300	q	TULP4	NA	1stExon	open sea	1stExon - open sea	NA
0.0780133	4.37963e-07	2.82336e-05	cg13894852	17	47502298	q	PHB	20878	IGR	open sea	IGR - open sea	NA
0.069448	4.39926e-07	2.83098e-05	cg20808813	7	157663646	q	PTPRN2	NA	Body	shelf	Body - shelf	NA
0.037963	4.43741e-07	2.85087e-05	cg09764474	4	24484508	p	MIR573	-37307	IGR	open sea	IGR - open sea	NA
0.0425138	4.43871e-07	2.85093e-05	cg15600751	5	1394054	p	SLC6A3	NA	3'UTR	open sea	3'UTR - open sea	NA
0.0657154	4.47893e-07	2.87089e-05	cg03205764	15	39626450	q	C15orf54	83565	IGR	open sea	IGR - open sea	NA
0.113242	4.48136e-07	2.87206e-05	cg21132577	8	1993528	p	MYOM2	NA	5'UTR	open sea	5'UTR - open sea	NA
0.0540692	4.48936e-07	2.87601e-05	cg00970558	19	7854469	p	CLEC4GP1	NA	Body	island	Body - island	NA
0.121912	4.49345e-07	2.87785e-05	cg19876649	18	3220273	p	MYOM1	NA	TSS200	open sea	TSS200 - open sea	NA
0.106752	4.50013e-07	2.88096e-05	cg23901920	14	55139669	q	SAMD4A	NA	Body	open sea	Body - open sea	NA
0.0842386	4.50371e-07	2.88286e-05	cg18801505	1	227963164	q	SNAP47	NA	Body	open sea	Body - open sea	NA
0.0698722	4.51717e-07	2.89029e-05	cg08655206	1	221058198	q	HLX	NA	3'UTR	shore	3'UTR - shore	NA
0.0756614	4.5317e-07	2.89763e-05	cg21759907	15	71630714	q	THSD4	NA	Body	open sea	Body - open sea	NA
0.151481	4.58183e-07	2.92492e-05	cg14837148	15	68810195	q	CORO2B	-61113	IGR	open sea	IGR - open sea	NA
0.0688445	4.59103e-07	2.92898e-05	cg11694776	12	106564989	q	CKAP4	-66670	IGR	open sea	IGR - open sea	NA
0.119512	4.59242e-07	2.9293e-05	cg20399871	7	27204663	p	HOXA9	NA	1stExon	island	1stExon - island	NA
0.0452821	4.62601e-07	2.94595e-05	cg00838397	10	70992225	q	HKDC1	NA	Body	open sea	Body - open sea	NA
0.0477164	4.62996e-07	2.94647e-05	cg04155289	7	94953770	q	PON1	NA	1stExon	island	1stExon - island	NA
0.0543705	4.64305e-07	2.95321e-05	cg05065572	12	114833912	q	TBX5	NA	Body	island	Body - island	NA
0.0908428	4.64423e-07	2.95356e-05	cg26866174	10	71177163	q	TACR2	NA	TSS1500	open sea	TSS1500 - open sea	NA
0.0526075	4.67301e-07	2.96707e-05	cg26375587	3	112935078	q	BOC	NA	5'UTR	shelf	5'UTR - shelf	NA
0.117539	4.69281e-07	2.97603e-05	cg18519774	7	156889207	q	UBE3C	-42448	IGR	open sea	IGR - open sea	NA
0.122914	4.71904e-07	2.98865e-05	cg01385327	10	123356336	q	FGFR2	NA	5'UTR	shore	5'UTR - shore	NA
0.152419	4.73271e-07	2.99489e-05	cg06917763	7	130033247	q	CEP41	-365	IGR	open sea	IGR - open sea	NA
0.110894	4.74995e-07	3.00419e-05	cg17816357	7	124430776	q	LOC154872	13430	IGR	open sea	IGR - open sea	NA
0.0768727	4.79488e-07	3.02652e-05	cg14632507	3	73468875	p	PDZRN3	NA	Body	open sea	Body - open sea	NA
0.125577	4.85806e-07	3.05944e-05	cg15361291	2	242003523	q	SNED1	NA	Body	shore	Body - shore	NA
0.0539979	4.89254e-07	3.07581e-05	cg20674490	1	25240932	p	RUNX3	NA	Body	open sea	Body - open sea	NA
0.0401359	4.91754e-07	3.08947e-05	cg17933300	4	141178298	q	SCOC	NA	TSS200	shelf	TSS200 - shelf	NA
0.0427993	4.94878e-07	3.10372e-05	cg08215191	13	51795926	q	FAM124A	NA	TSS1500	shore	TSS1500 - shore	NA
0.0870935	4.95485e-07	3.10587e-05	cg09545579	17	79377548	q	BAHCC1	NA	Body	island	Body - island	NA
0.118121	4.95828e-07	3.10711e-05	cg12634957	1	33169850	p	SYNC	NA	TSS1500	shore	TSS1500 - shore	NA
0.0849082	4.96434e-07	3.11017e-05	cg17681491	10	123356205	q	FGFR2	NA	5'UTR	shore	5'UTR - shore	NA
0.0615151	4.97224e-07	3.11305e-05	cg11307363	11	1474588	p	BRSK2	NA	Body	shelf	Body - shelf	NA
0.0733428	4.9991e-07	3.12526e-05	cg14405839	9	72774855	q	MAMDC2	NA	Body	open sea	Body - open sea	NA
0.0775808	5.01518e-07	3.13162e-05	cg21851672	1	200007863	q	NR5A2	NA	Body	shore	Body - shore	NA
0.0780974	5.01706e-07	3.13238e-05	cg25264268	19	427263	p	SHC2	NA	Body	island	Body - island	NA
0.0614984	5.07895e-07	3.16558e-05	cg08495617	3	171791143	q	FNDC3B	NA	5'UTR	open sea	5'UTR - open sea	NA
0.0746424	5.08023e-07	3.16595e-05	cg16462297	11	100994089	q	PGR	NA	Body	shelf	Body - shelf	NA
0.10538	5.13426e-07	3.19123e-05	cg15133448	10	95327325	q	GPR120	NA	Body	shore	Body - shore	NA
0.0681785	5.13433e-07	3.19123e-05	cg09626984	8	11566096	p	GATA4	NA	Body	island	Body - island	NA
0.0629797	5.14291e-07	3.19404e-05	cg00166687	7	5819198	p	RNF216	NA	5'UTR	shore	5'UTR - shore	NA
0.105444	5.15672e-07	3.19967e-05	cg24828422	3	99646755	q	C3orf26	NA	Body	open sea	Body - open sea	NA
0.0355412	5.17298e-07	3.20811e-05	cg16560272	14	104696387	q	KIF26A	91327	IGR	open sea	IGR - open sea	NA
0.115999	5.17305e-07	3.20811e-05	cg16405960	8	96394047	q	LOC100616530	112983	IGR	open sea	IGR - open sea	NA
0.116788	5.22154e-07	3.23139e-05	cg07781364	2	50774707	p	NRXN1	NA	Body	open sea	Body - open sea	NA
0.066227	5.22906e-07	3.23434e-05	cg14553338	2	66689807	p	MEIS1	NA	Body	open sea	Body - open sea	NA
0.125517	5.23995e-07	3.24023e-05	cg17903306	1	116311561	p	CASQ2	NA	TSS200	open sea	TSS200 - open sea	NA
0.096104	5.24522e-07	3.24264e-05	cg16881960	17	17338842	p	SMCR9	16184	IGR	open sea	IGR - open sea	NA
0.111946	5.2779e-07	3.25686e-05	cg01236063	11	16632088	p	C11orf58	-128060	IGR	shore	IGR - shore	NA
0.0819987	5.33304e-07	3.28316e-05	cg13492337	8	52722140	q	PXDNL	NA	TSS200	open sea	TSS200 - open sea	NA
0.0813758	5.37315e-07	3.30397e-05	cg09264782	10	78004239	q	C10orf11	NA	Body	open sea	Body - open sea	NA
0.0557524	5.38851e-07	3.31039e-05	cg02568274	12	54393565	q	HOXC9	NA	TSS1500	island	TSS1500 - island	NA
0.100517	5.43116e-07	3.33529e-05	cg23909075	7	151546240	q	PRKAG2	NA	Body	open sea	Body - open sea	NA
0.110233	5.44504e-07	3.3412e-05	cg21611810	12	114841870	q	TBX5	NA	5'UTR	shore	5'UTR - shore	NA
0.104997	5.45317e-07	3.34576e-05	cg27152890	19	45900241	q	PPP1R13L	NA	Body	island	Body - island	NA
0.11151	5.46385e-07	3.35013e-05	cg23429749	14	102050815	q	DIO3	23127	IGR	island	IGR - island	NA
0.0694902	5.47916e-07	3.35777e-05	cg04602007	16	87080824	q	C16orf95	-255580	IGR	open sea	IGR - open sea	NA
0.0913583	5.48338e-07	3.35948e-05	cg19246197	11	119231741	q	USP2	NA	Body	shelf	Body - shelf	NA
0.0882975	5.4959e-07	3.36628e-05	cg20454002	1	221054365	q	HLX	NA	Body	shore	Body - shore	NA
0.105905	5.52706e-07	3.38141e-05	cg15291243	17	35298199	q	LHX1	NA	Body	island	Body - island	NA
0.124526	5.52863e-07	3.3815e-05	cg23357832	7	4228775	p	SDK1	NA	Body	open sea	Body - open sea	NA
0.137643	5.53742e-07	3.38556e-05	cg07992659	7	33961367	p	BMPER	NA	Body	open sea	Body - open sea	NA
0.0568057	5.53923e-07	3.38623e-05	cg17661642	15	96902639	q	NR2F2	26070	IGR	shore	IGR - shore	NA
0.0626192	5.54204e-07	3.38724e-05	cg25839744	20	49253648	q	FAM65C	NA	TSS1500	open sea	TSS1500 - open sea	NA
0.117028	5.58275e-07	3.40864e-05	cg25391198	4	111333897	q	ENPEP	-63332	IGR	open sea	IGR - open sea	NA
0.0877385	5.6217e-07	3.42554e-05	cg07160420	17	48863591	q	WFIKKN2	-49014	IGR	open sea	IGR - open sea	NA
0.116358	5.64104e-07	3.43511e-05	cg12737938	10	130831109	q	MGMT	-434345	IGR	open sea	IGR - open sea	NA
0.046623	5.69218e-07	3.46e-05	cg22756608	22	22574844	q	VPREB1	-24356	IGR	shelf	IGR - shelf	NA
0.096488	5.69618e-07	3.46153e-05	cg10513852	12	81109337	q	MYF5	NA	TSS1500	shore	TSS1500 - shore	NA
0.0698002	5.72256e-07	3.47488e-05	cg11843333	4	15719138	p	BST1	NA	Body	open sea	Body - open sea	NA
0.0981586	5.75699e-07	3.49174e-05	cg15552493	2	102387391	q	MAP4K4	NA	Body	open sea	Body - open sea	NA
0.101772	5.88475e-07	3.55733e-05	cg24509810	2	80549634	p	CTNNA2	NA	Body	island	Body - island	NA
0.0413729	5.98991e-07	3.60739e-05	cg17422824	10	75599694	q	CAMK2G	NA	Body	shore	Body - shore	NA
0.0839948	6.00997e-07	3.61726e-05	cg27065003	5	122429449	q	PRDM6	NA	Body	shore	Body - shore	NA
0.079432	6.1134e-07	3.66959e-05	cg25738688	12	89138236	q	KITLG	251666	IGR	open sea	IGR - open sea	NA
0.128353	6.12875e-07	3.67562e-05	cg26388816	12	570155	p	B4GALNT3	NA	Body	island	Body - island	NA
0.0514963	6.17138e-07	3.69696e-05	cg07321730	5	179302907	q	TBC1D9B	NA	Body	shelf	Body - shelf	NA
0.0960739	6.18676e-07	3.70476e-05	cg16971827	11	119177430	q	CBL	NA	3'UTR	shelf	3'UTR - shelf	NA
0.123593	6.19666e-07	3.7088e-05	cg09999348	2	46398848	p	PRKCE	NA	Body	open sea	Body - open sea	NA
0.0965823	6.20751e-07	3.71388e-05	cg20544605	4	186877497	q	SORBS2	NA	5'UTR	open sea	5'UTR - open sea	NA
0.132698	6.21695e-07	3.71859e-05	cg08160224	11	62248459	q	AHNAK	NA	Body	open sea	Body - open sea	NA
0.12865	6.23469e-07	3.72636e-05	cg07889827	10	93443413	q	PPP1R3C	55216	IGR	open sea	IGR - open sea	NA
0.0745432	6.28942e-07	3.74957e-05	cg16579981	1	221483644	q	C1orf140	-19626	IGR	open sea	IGR - open sea	NA
0.0879767	6.29413e-07	3.75191e-05	cg26211060	12	3345821	p	TSPAN9	NA	Body	open sea	Body - open sea	NA
0.0688858	6.31502e-07	3.76055e-05	cg05313918	13	91827600	q	LINC00379	47733	IGR	island	IGR - island	NA
0.0877162	6.32969e-07	3.76596e-05	cg04573653	7	28072450	p	JAZF1	NA	Body	open sea	Body - open sea	NA
0.0862401	6.35114e-07	3.77539e-05	cg25103103	2	27373412	p	TCF23	NA	Body	shore	Body - shore	NA
0.107154	6.37206e-07	3.78687e-05	cg11683125	15	51385476	q	TNFAIP8L3	NA	Body	shore	Body - shore	NA
0.0575538	6.38743e-07	3.79457e-05	cg16076997	1	47905067	p	FOXD2	NA	1stExon	island	1stExon - island	NA
0.132476	6.39031e-07	3.7958e-05	cg06272045	15	99979059	q	MEF2A	-127074	IGR	open sea	IGR - open sea	NA
0.0793982	6.40646e-07	3.80348e-05	cg21862529	1	41948212	p	EDN2	NA	Body	open sea	Body - open sea	NA
0.0459597	6.42723e-07	3.81101e-05	cg11279444	1	53099053	p	FAM159A	NA	TSS200	island	TSS200 - island	NA
0.105784	6.4367e-07	3.81471e-05	cg27120405	2	6212961	p	LOC400940	90851	IGR	open sea	IGR - open sea	NA
0.0959578	6.4984e-07	3.84693e-05	cg00573835	16	51188762	q	SALL1	18876	IGR	island	IGR - island	NA
0.138872	6.51226e-07	3.8532e-05	cg05588903	16	84866150	q	CRISPLD2	NA	5'UTR	open sea	5'UTR - open sea	NA
0.0836816	6.53938e-07	3.86682e-05	cg20156953	2	9658660	p	ADAM17	NA	Body	open sea	Body - open sea	NA
0.0377339	6.56092e-07	3.87584e-05	cg22875823	6	33400543	p	SYNGAP1	NA	Body	open sea	Body - open sea	NA
0.084804	6.58999e-07	3.88862e-05	cg23676314	17	1835482	p	RTN4RL1	-2489	IGR	shelf	IGR - shelf	NA
0.0659125	6.636e-07	3.91022e-05	cg02476374	16	1204932	p	CACNA1H	NA	Body	shore	Body - shore	NA
0.0877058	6.64126e-07	3.91284e-05	cg09046427	12	128754675	q	TMEM132C	NA	Body	shore	Body - shore	NA
0.151656	6.70467e-07	3.94221e-05	cg02664109	12	1721081	p	WNT5B	-5141	IGR	open sea	IGR - open sea	NA
0.0610759	6.73254e-07	3.95673e-05	cg18188739	1	2058941	p	PRKCZ	NA	5'UTR	open sea	5'UTR - open sea	NA
0.135825	6.73481e-07	3.95757e-05	cg05643545	17	20165967	p	CYTSB	NA	Body	open sea	Body - open sea	NA
0.111652	6.75732e-07	3.96832e-05	cg14354671	9	80981815	q	PSAT1	69756	IGR	open sea	IGR - open sea	NA
0.152697	6.76458e-07	3.9711e-05	cg03714110	5	92923623	q	NR2F1	NA	Body	island	Body - island	NA
0.0802467	6.86845e-07	4.01907e-05	cg14058329	7	27183946	p	HOXA5	NA	TSS1500	island	TSS1500 - island	NA
0.0414698	6.89572e-07	4.03214e-05	cg13977620	12	119715090	q	LINC00934	-6540	IGR	open sea	IGR - open sea	NA
0.0710663	6.89592e-07	4.03214e-05	cg17541290	13	114797383	q	RASA3	NA	Body	open sea	Body - open sea	NA
0.0781782	6.89967e-07	4.03334e-05	cg12114524	1	201390794	q	TNNI1	NA	5'UTR	open sea	5'UTR - open sea	NA
0.120936	6.90535e-07	4.03604e-05	cg16283208	11	59323398	q	MIR3162	-18473	IGR	open sea	IGR - open sea	NA
0.0849628	6.92052e-07	4.04302e-05	cg07903626	16	66098650	q	CDH5	-301875	IGR	open sea	IGR - open sea	NA
0.090433	6.9258e-07	4.0456e-05	cg16505204	11	77774337	q	THRSP	NA	TSS1500	open sea	TSS1500 - open sea	NA
0.0382078	6.9515e-07	4.05559e-05	cg05877048	15	47734755	q	SEMA6D	258352	IGR	open sea	IGR - open sea	NA
0.113035	6.99654e-07	4.07582e-05	cg07207669	1	155102388	q	EFNA1	NA	Body	shore	Body - shore	NA
0.0649748	7.02191e-07	4.08707e-05	cg00714725	10	94825576	q	CYP26C1	NA	Body	island	Body - island	NA
0.0740936	7.03381e-07	4.09248e-05	cg16025118	12	114273678	q	RBM19	NA	Body	open sea	Body - open sea	NA
0.105314	7.13461e-07	4.13785e-05	cg17839166	5	53751272	q	HSPB3	NA	TSS200	open sea	TSS200 - open sea	NA
0.0374137	7.14864e-07	4.14446e-05	cg10526504	11	19984860	p	NAV2	NA	Body	open sea	Body - open sea	NA
0.0604925	7.27277e-07	4.20145e-05	cg00376979	21	34350727	q	OLIG2	-47489	IGR	island	IGR - island	NA
0.0644011	7.28605e-07	4.20654e-05	cg06211323	13	109248488	q	MYO16	NA	TSS200	open sea	TSS200 - open sea	NA
0.0919025	7.32608e-07	4.22707e-05	cg17825294	6	36400340	p	PXT1	NA	5'UTR	open sea	5'UTR - open sea	NA
0.0716542	7.33488e-07	4.23163e-05	cg24020222	5	64308317	q	SDCCAG10	NA	Body	open sea	Body - open sea	NA
0.0865724	7.3409e-07	4.23458e-05	cg26522239	18	21199097	q	ANKRD29	NA	Body	shore	Body - shore	NA
0.0686598	7.35327e-07	4.23913e-05	cg21579710	7	69238693	q	AUTS2	NA	Body	open sea	Body - open sea	NA
0.0881148	7.37481e-07	4.24895e-05	cg04882759	17	12569901	p	MYOCD	NA	Body	shore	Body - shore	NA
0.0928386	7.55387e-07	4.33043e-05	cg04267691	17	9862752	p	GAS7	NA	Body	open sea	Body - open sea	NA
0.0304066	7.59091e-07	4.34362e-05	cg24197477	1	202975221	q	TMEM183B	NA	TSS1500	shore	TSS1500 - shore	NA
0.0846619	7.60048e-07	4.34692e-05	cg09937500	2	208175271	q	MIR2355	200560	IGR	open sea	IGR - open sea	NA
0.0980619	7.602e-07	4.34692e-05	cg25616600	13	31392489	q	LINC00398	15146	IGR	open sea	IGR - open sea	NA
0.058297	7.67716e-07	4.38193e-05	cg12697325	17	9862763	p	GAS7	NA	Body	open sea	Body - open sea	NA
0.101617	7.69864e-07	4.39158e-05	cg26100986	7	100202882	q	PCOLCE	NA	Body	island	Body - island	NA
0.101664	7.72125e-07	4.40078e-05	cg06114605	7	4806755	p	FOXK1	NA	3'UTR	shore	3'UTR - shore	NA
0.0372104	7.7347e-07	4.4073e-05	cg26781392	6	126984891	q	CENPW	323638	IGR	open sea	IGR - open sea	NA
0.0642122	7.79231e-07	4.43613e-05	cg24686270	5	147281313	q	C5orf46	NA	Body	open sea	Body - open sea	NA
0.108505	7.80926e-07	4.44388e-05	cg20945232	1	18236645	p	ACTL8	154837	IGR	open sea	IGR - open sea	NA
0.0447161	7.83159e-07	4.4539e-05	cg07379703	5	78279424	q	ARSB	NA	Body	shore	Body - shore	NA
0.129455	7.86959e-07	4.4712e-05	cg26053697	13	111039873	q	COL4A2	NA	Body	shore	Body - shore	NA
0.0481142	7.90091e-07	4.48629e-05	cg20159871	1	77864271	p	AK5	NA	Body	open sea	Body - open sea	NA
0.0699174	7.98241e-07	4.52277e-05	cg26670674	14	104686088	q	KIF26A	81028	IGR	shore	IGR - shore	NA
0.0827365	8.03485e-07	4.54766e-05	cg21487207	12	54410576	q	HOXC4	NA	TSS200	shore	TSS200 - shore	NA
0.12763	8.1039e-07	4.57436e-05	cg09572125	6	33400477	p	SYNGAP1	NA	Body	open sea	Body - open sea	NA
0.0529475	8.16376e-07	4.6001e-05	cg02577122	11	124739334	q	ROBO3	NA	Body	shore	Body - shore	NA
0.14143	8.19598e-07	4.61549e-05	cg11789492	16	1204217	p	CACNA1H	NA	Body	island	Body - island	NA
0.0995249	8.27852e-07	4.65143e-05	cg16509173	11	8781014	p	ST5	NA	5'UTR	open sea	5'UTR - open sea	NA
0.0925688	8.2959e-07	4.65841e-05	cg19626463	7	142497387	q	PRSS3P2	17479	IGR	shelf	IGR - shelf	NA
0.0864597	8.30229e-07	4.66093e-05	cg10805254	3	72433837	p	RYBP	NA	Body	open sea	Body - open sea	NA
0.0827279	8.31359e-07	4.66668e-05	cg19156231	12	52115539	q	SCN8A	NA	Body	island	Body - island	NA
0.0890725	8.3665e-07	4.69192e-05	cg07273376	11	23919652	p	LUZP2	-598864	IGR	open sea	IGR - open sea	NA
0.077947	8.40811e-07	4.71189e-05	cg25213968	3	124904931	q	SLC12A8	NA	Body	open sea	Body - open sea	NA
0.0583743	8.40972e-07	4.71223e-05	cg11754374	11	131707651	q	NTM	NA	Body	open sea	Body - open sea	NA
0.11205	8.4439e-07	4.72801e-05	cg05018835	14	91338327	q	RPS6KA5	NA	3'UTR	open sea	3'UTR - open sea	NA
0.123376	8.47559e-07	4.74294e-05	cg08140055	3	134369339	q	KY	NA	Body	shore	Body - shore	NA
0.0431447	8.55611e-07	4.78063e-05	cg11652691	4	154217214	q	TRIM2	NA	Body	island	Body - island	NA
0.100157	8.564e-07	4.78447e-05	cg05426160	16	15942420	p	MYH11	NA	5'UTR	open sea	5'UTR - open sea	NA
0.0571236	8.58472e-07	4.79377e-05	cg04655520	7	134576239	q	CALD1	NA	Body	open sea	Body - open sea	NA
0.115937	8.60393e-07	4.80052e-05	cg00021256	2	219848373	q	FEV	NA	Body	shore	Body - shore	NA
0.0710479	8.63293e-07	4.81158e-05	cg17431079	1	39607710	p	MACF1	NA	Body	open sea	Body - open sea	NA
0.100171	8.68147e-07	4.83463e-05	cg18955629	7	150760122	q	SLC4A2	NA	Body	shelf	Body - shelf	NA
0.0507234	8.69665e-07	4.83966e-05	cg24985060	15	25920220	q	MIR4715	-3640	IGR	open sea	IGR - open sea	NA
0.0985512	8.70591e-07	4.8431e-05	cg09275704	16	54317042	q	IRX3	-170	IGR	island	IGR - island	NA
0.0791245	8.79051e-07	4.8821e-05	cg04297067	16	86550450	q	FOXF1	6317	IGR	island	IGR - island	NA
0.0391215	8.79671e-07	4.88446e-05	cg07450210	13	99880947	q	UBAC2	NA	Body	open sea	Body - open sea	NA
0.0723742	8.79684e-07	4.88446e-05	cg24691835	2	74119781	p	ACTG2	NA	TSS1500	open sea	TSS1500 - open sea	NA
0.0841847	8.80068e-07	4.88544e-05	cg19488093	7	134576255	q	CALD1	NA	Body	open sea	Body - open sea	NA
0.0680008	8.87377e-07	4.91502e-05	cg03606646	6	13428588	p	GFOD1	NA	Body	open sea	Body - open sea	NA
0.0848708	8.87661e-07	4.91586e-05	cg05663453	1	22782452	p	ZBTB40	NA	5'UTR	shelf	5'UTR - shelf	NA
0.0617999	8.97466e-07	4.95863e-05	cg04364695	8	40618425	p	ZMAT4	NA	Body	open sea	Body - open sea	NA
0.0464557	9.003e-07	4.97026e-05	cg07592216	5	7293155	p	LOC442132	-6332	IGR	shelf	IGR - shelf	NA
0.0647388	9.01529e-07	4.97646e-05	cg14190975	9	137998610	q	OLFM1	NA	Body	shore	Body - shore	NA
0.117397	9.03614e-07	4.98572e-05	cg09230154	1	39835806	p	MACF1	NA	Body	open sea	Body - open sea	NA
0.104367	9.05124e-07	4.99163e-05	cg22454011	18	13611439	p	C18orf1	NA	TSS1500	open sea	TSS1500 - open sea	NA
0.0553545	9.05308e-07	4.99206e-05	cg24585203	11	27105814	p	BBOX1	NA	Body	open sea	Body - open sea	NA
0.0626282	9.06935e-07	4.99811e-05	cg14419141	6	116783140	q	FAM26F	NA	Body	island	Body - island	NA
0.0817724	9.11152e-07	5.01549e-05	cg21314603	2	33152037	p	LOC100271832	NA	TSS200	open sea	TSS200 - open sea	NA
0.0446066	9.17824e-07	5.04633e-05	cg18958266	10	12867770	p	CAMK1D	NA	Body	open sea	Body - open sea	NA
0.074202	9.19937e-07	5.05552e-05	cg17298275	17	934652	p	ABR	NA	Body	island	Body - island	V$PAX4_03
0.116297	9.24033e-07	5.07337e-05	cg22700246	15	99978986	q	MEF2A	-127147	IGR	open sea	IGR - open sea	NA
0.0316264	9.25334e-07	5.07791e-05	cg21767036	5	137610920	q	GFRA3	NA	TSS1500	shore	TSS1500 - shore	NA
0.0929374	9.34272e-07	5.11827e-05	cg17490089	19	8398300	p	KANK3	NA	Body	island	Body - island	NA
0.107453	9.42866e-07	5.15398e-05	cg06793849	5	167614881	q	ODZ2	NA	Body	open sea	Body - open sea	NA
0.0588731	9.44277e-07	5.1581e-05	cg13365753	2	234390545	q	USP40	NA	Body	open sea	Body - open sea	NA
0.0416666	9.45831e-07	5.16341e-05	cg14834653	10	123353791	q	FGFR2	NA	TSS200	shelf	TSS200 - shelf	NA
0.109874	9.46953e-07	5.16793e-05	cg07855575	5	25393894	p	RP11-730N24.1	558505	IGR	open sea	IGR - open sea	NA
0.0486497	9.4826e-07	5.17327e-05	cg24658517	1	221065322	q	HLX	12579	IGR	island	IGR - island	NA
0.080205	9.52679e-07	5.19317e-05	cg27099262	12	20263199	p	RP11-664H17.1	95580	IGR	open sea	IGR - open sea	NA
0.095198	9.55996e-07	5.21065e-05	cg09701682	12	114849055	q	TBX5-AS1	3055	IGR	shore	IGR - shore	NA
0.086176	9.72249e-07	5.28087e-05	cg25556579	12	114829194	q	TBX5	NA	Body	open sea	Body - open sea	NA
0.0663959	9.79597e-07	5.3141e-05	cg07015554	1	39074102	p	RRAGC	-230913	IGR	open sea	IGR - open sea	NA
0.0577718	9.86779e-07	5.34753e-05	cg24677302	14	75922163	q	JDP2	NA	Body	open sea	Body - open sea	NA
0.103306	9.91292e-07	5.36952e-05	cg03833060	16	2179420	p	PKD1	NA	Body	shelf	Body - shelf	NA
0.0364929	9.97618e-07	5.39759e-05	cg17052964	2	108602510	q	SLC5A7	NA	TSS1500	shore	TSS1500 - shore	NA
0.0715778	9.98225e-07	5.39963e-05	cg12684999	2	161099777	q	MIR4785	-28885	IGR	open sea	IGR - open sea	NA
0.0691783	1.00165e-06	5.41195e-05	cg17476285	1	85206405	p	LPAR3	-72681	IGR	open sea	IGR - open sea	NA
0.0527887	1.00467e-06	5.4258e-05	cg04784699	1	119870478	p	HAO2	-40924	IGR	island	IGR - island	NA
0.0926272	1.01119e-06	5.45349e-05	cg06876053	11	9810051	p	SBF2	NA	Body	open sea	Body - open sea	NA
0.112539	1.01181e-06	5.45561e-05	cg14165772	1	2847632	p	ACTRT2	-90414	IGR	shore	IGR - shore	NA
0.0935061	1.01229e-06	5.45691e-05	cg04932082	6	91113506	q	MIR4464	91045	IGR	open sea	IGR - open sea	NA
0.0962694	1.01314e-06	5.45926e-05	cg06420903	16	88186669	q	BANP	183045	IGR	shore	IGR - shore	NA
0.0886883	1.01841e-06	5.48368e-05	cg08927145	16	86321899	q	RP11-514D23.1	1862	IGR	shore	IGR - shore	NA
0.0658815	1.01999e-06	5.4909e-05	cg09125999	11	117534685	q	DSCAML1	NA	Body	open sea	Body - open sea	NA
0.095757	1.03196e-06	5.54206e-05	cg15084851	1	36317380	p	EIF2C4	NA	Body	open sea	Body - open sea	NA
0.0787095	1.03322e-06	5.54712e-05	cg10619342	15	65369005	q	LOC390594	NA	TSS200	shore	TSS200 - shore	NA
0.0663047	1.0388e-06	5.56991e-05	cg23987500	2	220309818	q	SPEG	NA	Body	island	Body - island	V$PPARG_01
0.0873734	1.04231e-06	5.58301e-05	cg21343189	10	88428222	q	LDB3	NA	TSS1500	open sea	TSS1500 - open sea	V$SRF_01
0.12749	1.0433e-06	5.58771e-05	cg16546503	18	12307329	p	TUBB6	NA	TSS1500	shore	TSS1500 - shore	NA
0.143178	1.04479e-06	5.59439e-05	cg27111150	10	97183248	q	SORBS1	NA	Body	open sea	Body - open sea	NA
0.081322	1.04654e-06	5.60188e-05	cg05265574	10	11616142	p	USP6NL	NA	Body	open sea	Body - open sea	NA
0.106946	1.05219e-06	5.62445e-05	cg09799585	1	161956573	q	OLFML2B	NA	Body	shelf	Body - shelf	NA
0.0456433	1.05433e-06	5.63208e-05	cg09051560	6	35118158	p	TCP11	32309	IGR	open sea	IGR - open sea	NA
0.0317859	1.0551e-06	5.63553e-05	cg15532942	18	77220712	q	NFATC1	NA	Body	shore	Body - shore	NA
0.0772629	1.05588e-06	5.63713e-05	cg27175311	1	182106345	q	ZNF648	82640	IGR	open sea	IGR - open sea	NA
0.0545677	1.05942e-06	5.65205e-05	cg21468315	2	211179959	q	MYL1	NA	TSS200	open sea	TSS200 - open sea	NA
0.15005	1.06267e-06	5.66698e-05	cg13364311	2	222333289	q	EPHA4	NA	Body	open sea	Body - open sea	NA
0.0928649	1.06382e-06	5.67056e-05	cg16068038	15	69099678	q	C15orf28	NA	TSS1500	open sea	TSS1500 - open sea	NA
0.115437	1.06522e-06	5.67606e-05	cg11794956	5	92443321	q	NR2F1-AS1	-301744	IGR	open sea	IGR - open sea	NA
0.0989631	1.06661e-06	5.68092e-05	cg11754185	13	54707971	q	MIR1297	-178136	IGR	open sea	IGR - open sea	NA
0.0451798	1.06894e-06	5.69076e-05	cg14949065	2	27373128	p	TCF23	NA	Body	island	Body - island	NA
0.116355	1.06993e-06	5.69538e-05	cg11833293	11	70557519	q	SHANK2	NA	Body	open sea	Body - open sea	NA
0.0702782	1.07075e-06	5.69909e-05	cg01356044	16	70720817	q	MTSS1L	NA	TSS1500	shore	TSS1500 - shore	NA
0.0918483	1.07192e-06	5.70404e-05	cg04223006	5	82845599	q	VCAN	NA	Body	open sea	Body - open sea	NA
0.0694286	1.07345e-06	5.70987e-05	cg06550629	12	131439172	q	GPR133	NA	Body	open sea	Body - open sea	NA
0.0562531	1.07841e-06	5.7302e-05	cg12450823	2	85752248	p	LOC100630918	-12342	IGR	open sea	IGR - open sea	NA
0.10054	1.08118e-06	5.74165e-05	cg21683390	18	13259088	p	C18orf1	NA	5'UTR	shelf	5'UTR - shelf	NA
0.0663142	1.0839e-06	5.75417e-05	cg00142402	17	75956190	q	TNRC6C-AS1	-44128	IGR	shore	IGR - shore	NA
0.049611	1.09464e-06	5.80011e-05	cg21236379	12	132328596	q	MMP17	NA	Body	shore	Body - shore	NA
0.0672763	1.09715e-06	5.80685e-05	cg13396713	17	505019	p	VPS53	NA	Body	open sea	Body - open sea	NA
0.109658	1.103e-06	5.83193e-05	cg17087907	6	167104677	q	RPS6KA2	NA	Body	open sea	Body - open sea	NA
0.0761629	1.10832e-06	5.85285e-05	cg20625379	22	49976175	q	C22orf34	-37115	IGR	open sea	IGR - open sea	NA
0.093965	1.11126e-06	5.86442e-05	cg03508235	14	23445994	q	JUB	NA	5'UTR	shelf	5'UTR - shelf	NA
0.0687705	1.13137e-06	5.95657e-05	cg15741247	6	169027033	q	SMOC2	NA	Body	open sea	Body - open sea	NA
0.089475	1.14111e-06	5.99515e-05	cg01666716	8	29493005	p	LINC00589	-85771	IGR	open sea	IGR - open sea	NA
0.0947701	1.14204e-06	5.99932e-05	cg16829042	7	101754920	q	CUX1	NA	Body	open sea	Body - open sea	NA
0.0748361	1.1434e-06	6.00578e-05	cg15579587	2	238600061	q	LRRFIP1	NA	TSS1500	island	TSS1500 - island	NA
0.0650716	1.14438e-06	6.00961e-05	cg00711274	2	75870921	p	MRPL19	-2988	IGR	shelf	IGR - shelf	NA
0.0915811	1.1491e-06	6.03107e-05	cg26698749	7	98335450	q	NPTX2	88853	IGR	open sea	IGR - open sea	NA
0.0956831	1.15054e-06	6.03662e-05	cg04147969	15	70432547	q	MIR629	60836	IGR	open sea	IGR - open sea	NA
0.0511833	1.1594e-06	6.07568e-05	cg26521404	7	27204981	p	HOXA9	NA	1stExon	island	1stExon - island	V$PAX5_01
0.11125	1.16132e-06	6.08232e-05	cg05678498	12	94031876	q	CRADD	-39275	IGR	open sea	IGR - open sea	NA
0.12398	1.16514e-06	6.09895e-05	cg01539948	4	174427487	q	HAND2	-20165	IGR	shore	IGR - shore	NA
0.0686866	1.16577e-06	6.10025e-05	cg17643624	13	111281037	q	CARKD	NA	Body	shelf	Body - shelf	NA
0.1201	1.16862e-06	6.11029e-05	cg23702610	15	100017287	q	MEF2A	-88846	IGR	open sea	IGR - open sea	NA
0.130363	1.16915e-06	6.11029e-05	cg03238581	15	76006143	q	CSPG4	NA	TSS1500	open sea	TSS1500 - open sea	NA
0.0868559	1.16986e-06	6.11211e-05	cg20444990	4	649573	p	PDE6B	NA	Body	shore	Body - shore	NA
0.0316699	1.1761e-06	6.14209e-05	cg07274333	12	20193597	p	RP11-664H17.1	25978	IGR	open sea	IGR - open sea	NA
0.0474595	1.17615e-06	6.14209e-05	cg10739556	7	27192056	p	HOXA-AS3	-1282	IGR	shore	IGR - shore	NA
0.100299	1.18436e-06	6.17764e-05	cg10755723	3	192576964	q	C3orf59	NA	Body	open sea	Body - open sea	NA
0.0974543	1.20291e-06	6.25293e-05	cg01275038	4	7287492	p	SORCS2	NA	Body	open sea	Body - open sea	NA
0.0574524	1.20823e-06	6.27435e-05	cg11050988	7	1952600	p	MAD1L1	NA	Body	shelf	Body - shelf	NA
0.0692583	1.21227e-06	6.28843e-05	cg16186131	5	172030484	q	NEURL1B	-37792	IGR	open sea	IGR - open sea	V$EGR1_01;V$EGR2_01;V$EGR3_01
0.0634324	1.21598e-06	6.30631e-05	cg02950701	10	35656925	p	CCNY	NA	Body	open sea	Body - open sea	NA
0.144657	1.23399e-06	6.37796e-05	cg12039197	2	74120092	p	ACTG2	NA	1stExon	open sea	1stExon - open sea	NA
0.0506788	1.23617e-06	6.38711e-05	cg26267666	14	68708989	q	RAD51L1	NA	Body	open sea	Body - open sea	NA
0.126255	1.23876e-06	6.39911e-05	cg01729020	14	55035889	q	SAMD4A	NA	Body	shore	Body - shore	NA
0.0769664	1.24464e-06	6.42315e-05	cg01546563	8	11567189	p	GATA4	NA	Body	island	Body - island	NA
0.078919	1.25147e-06	6.45277e-05	cg15033140	6	170411909	q	RP5-1086L22.1	-151513	IGR	open sea	IGR - open sea	NA
0.0549738	1.2539e-06	6.46246e-05	cg26257822	10	119292547	q	EMX2OS	NA	Body	shore	Body - shore	NA
0.0343885	1.25825e-06	6.47803e-05	cg11836372	10	123353822	q	FGFR2	NA	TSS200	shelf	TSS200 - shelf	NA
0.0688929	1.26282e-06	6.49704e-05	cg01052276	2	97200489	q	ARID5A	-1975	IGR	shore	IGR - shore	NA
0.106893	1.2673e-06	6.51582e-05	cg18366956	17	71582598	q	SDK2	NA	Body	open sea	Body - open sea	NA
0.0677897	1.29328e-06	6.62272e-05	cg24944109	11	35440136	p	SLC1A2	NA	Body	shore	Body - shore	NA
0.0488658	1.29514e-06	6.63005e-05	cg04438661	15	63176727	q	MIR190A	60571	IGR	open sea	IGR - open sea	NA
0.0794173	1.30458e-06	6.67116e-05	cg26413708	6	42306808	p	TRERF1	NA	5'UTR	open sea	5'UTR - open sea	NA
0.079209	1.30487e-06	6.67189e-05	cg18368845	13	41173440	q	FOXO1	NA	Body	open sea	Body - open sea	NA
0.0508158	1.30554e-06	6.67461e-05	cg23564535	11	133900322	q	RP11-713P17.3	-1845	IGR	open sea	IGR - open sea	NA
0.0692956	1.30779e-06	6.68538e-05	cg03398156	2	220154779	q	PTPRN	NA	3'UTR	open sea	3'UTR - open sea	NA
0.0826395	1.31042e-06	6.6974e-05	cg05957504	5	124014639	q	ZNF608	NA	Body	open sea	Body - open sea	NA
0.0716375	1.3128e-06	6.70557e-05	cg08672919	6	169338788	q	THBS2	-277087	IGR	open sea	IGR - open sea	NA
0.0922561	1.31287e-06	6.70557e-05	cg15909981	22	37465178	q	TMPRSS6	NA	Body	island	Body - island	NA
0.102379	1.33958e-06	6.81688e-05	cg06892815	16	30991727	p	SETD1A	NA	Body	shore	Body - shore	NA
0.145751	1.34322e-06	6.83245e-05	cg02790691	18	32289550	q	DTNA	NA	5'UTR	open sea	5'UTR - open sea	NA
0.0953876	1.34479e-06	6.8382e-05	cg19534753	3	123340306	q	MYLK	NA	TSS1500	open sea	TSS1500 - open sea	NA
0.0336231	1.34761e-06	6.84739e-05	cg26430167	5	87984943	q	MIR9-2	22272	IGR	shore	IGR - shore	NA
0.080553	1.35863e-06	6.89223e-05	cg04984709	5	76629724	q	PDE8B	NA	Body	open sea	Body - open sea	NA
0.0700935	1.36581e-06	6.91826e-05	cg13428086	1	10743216	p	CASZ1	NA	Body	open sea	Body - open sea	NA
0.0493365	1.36702e-06	6.92217e-05	cg04684152	2	72012863	p	DYSF	319031	IGR	island	IGR - island	NA
0.0454067	1.37092e-06	6.93298e-05	cg00802386	7	66091627	q	KCTD7	-2241	IGR	shore	IGR - shore	NA
0.0517695	1.4006e-06	7.04978e-05	cg01649623	2	100260478	q	AFF3	NA	Body	open sea	Body - open sea	NA
0.0421536	1.40785e-06	7.08102e-05	cg19998289	12	121861616	q	RNF34	NA	3'UTR	open sea	3'UTR - open sea	NA
0.134139	1.41612e-06	7.11501e-05	cg11342821	1	91557617	p	HFM1	-168706	IGR	open sea	IGR - open sea	NA
0.0723069	1.42245e-06	7.13997e-05	cg00150520	1	45082905	p	RNF220	NA	Body	island	Body - island	NA
0.142824	1.4366e-06	7.19568e-05	cg01324261	4	174320378	q	SCRG1	NA	1stExon	open sea	1stExon - open sea	NA
0.112613	1.43927e-06	7.20678e-05	cg03071808	2	242908131	q	RTP5	96245	IGR	open sea	IGR - open sea	NA
0.0728579	1.44509e-06	7.23128e-05	cg22253329	13	108451762	q	FAM155A	NA	Body	open sea	Body - open sea	NA
0.0649229	1.45021e-06	7.24771e-05	cg13650504	2	692026	p	TMEM18	24053	IGR	open sea	IGR - open sea	NA
0.0687362	1.46299e-06	7.29607e-05	cg23970458	1	168453196	q	XCL2	-56807	IGR	open sea	IGR - open sea	NA
0.0978635	1.46939e-06	7.31776e-05	cg26353166	10	79196147	q	KCNMA1	NA	Body	open sea	Body - open sea	NA
0.0624289	1.48612e-06	7.38002e-05	cg08309687	21	35320596	q	LINC00649	17080	IGR	open sea	IGR - open sea	NA
0.043537	1.49415e-06	7.40998e-05	cg16685313	1	233036012	q	NTPCR	-50358	IGR	open sea	IGR - open sea	NA
0.0952408	1.49465e-06	7.41156e-05	cg14288483	1	2286464	p	MORN1	NA	Body	open sea	Body - open sea	NA
0.080111	1.4982e-06	7.42614e-05	cg05455279	3	97109009	q	EPHA6	NA	Body	open sea	Body - open sea	NA
0.0851109	1.50066e-06	7.43599e-05	cg19667811	10	30405328	p	KIAA1462	103599	IGR	open sea	IGR - open sea	NA
0.0422807	1.50153e-06	7.43954e-05	cg04836214	20	48097523	q	KCNB1	NA	Body	shore	Body - shore	NA
0.110266	1.50279e-06	7.44419e-05	cg15312943	11	17843855	p	SERGEF	NA	Body	open sea	Body - open sea	NA
0.0562899	1.50461e-06	7.45088e-05	cg05279092	17	35290458	q	LHX1	-4314	IGR	island	IGR - island	NA
0.0494099	1.50656e-06	7.45663e-05	cg01210554	7	27191564	p	HOXA-AS3	-1774	IGR	shore	IGR - shore	NA
0.0806998	1.51001e-06	7.46978e-05	cg04992665	8	124547604	q	FBXO32	NA	Body	open sea	Body - open sea	NA
0.0791903	1.51212e-06	7.47942e-05	cg08298091	11	10645996	p	MRVI1	NA	Body	open sea	Body - open sea	NA
0.0801258	1.52968e-06	7.55282e-05	cg01299332	5	79406275	q	SERINC5	-775	IGR	open sea	IGR - open sea	NA
0.108619	1.53507e-06	7.57465e-05	cg17184479	10	94790819	q	EXOC6	NA	Body	open sea	Body - open sea	NA
0.0538655	1.54507e-06	7.61453e-05	cg25340966	1	119532195	p	TBX15	NA	TSS200	island	TSS200 - island	NA
0.0905486	1.55297e-06	7.647e-05	cg26869615	11	20044639	p	NAV2	NA	Body	open sea	Body - open sea	NA
0.146921	1.56136e-06	7.68109e-05	cg15156712	1	54362886	p	DIO1	NA	Body	open sea	Body - open sea	NA
0.0612343	1.58105e-06	7.76579e-05	cg00865973	4	102709336	q	BANK1	-2428	IGR	shelf	IGR - shelf	NA
0.0666704	1.58246e-06	7.77029e-05	cg05471258	X	107514114	q	COL4A6	NA	Body	open sea	Body - open sea	NA
0.12377	1.58695e-06	7.78831e-05	cg00868523	19	54387036	q	PRKCG	NA	Body	shore	Body - shore	NA
0.120689	1.5894e-06	7.79462e-05	cg04678141	10	29923920	p	SVIL	NA	TSS200	open sea	TSS200 - open sea	NA
0.0565691	1.59106e-06	7.80195e-05	cg26035702	12	54410657	q	HOXC4	NA	5'UTR	shore	5'UTR - shore	NA
0.06812	1.59706e-06	7.81837e-05	cg13937462	11	624908	p	MUPCDH	NA	5'UTR	island	5'UTR - island	NA
0.0907192	1.5978e-06	7.82118e-05	cg24238409	10	93998677	q	CPEB3	NA	Body	shore	Body - shore	NA
0.0426113	1.61386e-06	7.88834e-05	cg17894779	3	60066405	p	FHIT	NA	Body	open sea	Body - open sea	NA
0.0392085	1.62856e-06	7.94046e-05	cg03328754	22	43093450	q	A4GALT	NA	5'UTR	shelf	5'UTR - shelf	NA
0.0917549	1.64211e-06	7.99459e-05	cg16162590	5	159360802	q	ADRA1B	NA	Body	open sea	Body - open sea	NA
0.0855812	1.64255e-06	7.99459e-05	cg18126027	6	160773436	q	SLC22A3	NA	Body	shelf	Body - shelf	NA
0.0726513	1.65537e-06	8.04456e-05	cg27112146	2	148641953	q	ACVR2A	NA	Body	open sea	Body - open sea	NA
0.0957459	1.65572e-06	8.04544e-05	cg14990643	10	85956936	q	PCDH21	NA	Body	shore	Body - shore	NA
0.0383245	1.65754e-06	8.05073e-05	cg00777560	12	10954529	p	TAS2R7	NA	1stExon	open sea	1stExon - open sea	NA
0.103552	1.66097e-06	8.06511e-05	cg07620838	6	76058068	q	FILIP1	NA	Body	open sea	Body - open sea	NA
0.0822815	1.66762e-06	8.08906e-05	cg14873958	12	131439301	q	GPR133	NA	Body	open sea	Body - open sea	NA
0.0678805	1.67067e-06	8.09862e-05	cg25988552	19	5480264	p	ZNRF4	24838	IGR	shore	IGR - shore	NA
0.0591533	1.6842e-06	8.15439e-05	cg10677144	18	3220106	p	MYOM1	NA	TSS200	open sea	TSS200 - open sea	NA
0.0760681	1.69558e-06	8.19928e-05	cg14940233	8	3429428	p	CSMD1	NA	Body	open sea	Body - open sea	NA
0.0728069	1.6956e-06	8.19928e-05	cg07591362	1	232278709	q	SIPA1L2	-255003	IGR	open sea	IGR - open sea	NA
0.164342	1.6976e-06	8.20666e-05	cg03961481	16	51180521	q	SALL1	NA	Body	shelf	Body - shelf	NA
0.0641517	1.70114e-06	8.22293e-05	cg19045700	4	69829409	q	UGT2A3	35232	IGR	open sea	IGR - open sea	NA
0.106087	1.70206e-06	8.22483e-05	cg19717773	7	2847554	p	GNA12	NA	Body	open sea	Body - open sea	NA
0.0958726	1.70536e-06	8.23487e-05	cg21739816	4	3746443	p	ADRA2C	-21853	IGR	shore	IGR - shore	NA
0.0700363	1.70716e-06	8.24275e-05	cg18499083	14	91637035	q	C14orf159	NA	Body	open sea	Body - open sea	NA
0.0549711	1.70838e-06	8.24691e-05	cg08496523	11	61541027	q	C11orf9	NA	Body	shelf	Body - shelf	NA
0.0615622	1.70872e-06	8.24774e-05	cg13096278	17	48770340	q	ANKRD40	-211	IGR	open sea	IGR - open sea	NA
0.0760093	1.71424e-06	8.2727e-05	cg26796083	7	13985664	p	ETV1	NA	Body	open sea	Body - open sea	NA
0.0876651	1.71521e-06	8.2765e-05	cg00638062	8	108519393	q	ANGPT1	257683	IGR	open sea	IGR - open sea	NA
0.0399665	1.71569e-06	8.27799e-05	cg10818833	12	99139797	q	ANKS1B	NA	Body	shore	Body - shore	NA
0.100265	1.71811e-06	8.28881e-05	cg09560658	4	106969512	q	TBCK	NA	Body	open sea	Body - open sea	NA
0.0617402	1.72073e-06	8.29722e-05	cg19849386	19	1391281	p	NDUFS7	NA	Body	island	Body - island	NA
0.0565152	1.72148e-06	8.29995e-05	cg01068808	1	184007101	q	GLT25D2	NA	TSS1500	shore	TSS1500 - shore	NA
0.0565419	1.73076e-06	8.33791e-05	cg16716659	14	99828141	q	SETD3	-35942	IGR	open sea	IGR - open sea	NA
0.0878798	1.73122e-06	8.3389e-05	cg18864124	2	227288863	q	MIR5702	-234563	IGR	open sea	IGR - open sea	NA
0.118096	1.73169e-06	8.3398e-05	cg16804882	6	136501885	q	PDE7B	NA	Body	open sea	Body - open sea	NA
0.032817	1.73302e-06	8.34454e-05	cg11179625	11	61522741	q	C11orf9	NA	TSS200	shelf	TSS200 - shelf	NA
0.118586	1.73886e-06	8.3692e-05	cg21396630	1	42886004	p	RIMKLA	NA	3'UTR	open sea	3'UTR - open sea	NA
0.0652149	1.74151e-06	8.38029e-05	cg14564939	1	24438607	p	MYOM3	NA	1stExon	open sea	1stExon - open sea	NA
0.105826	1.74617e-06	8.3984e-05	cg00652846	3	112934087	q	BOC	NA	5'UTR	shelf	5'UTR - shelf	NA
0.110978	1.75331e-06	8.42521e-05	cg24569831	15	93617168	q	RGMA	NA	1stExon	island	1stExon - island	NA
0.0726088	1.76018e-06	8.45286e-05	cg09793809	1	43352918	p	SLC2A1-AS1	-38128	IGR	island	IGR - island	NA
0.108575	1.76266e-06	8.46206e-05	cg21421172	6	168045888	q	C6orf123	-139331	IGR	open sea	IGR - open sea	NA
0.0701823	1.76317e-06	8.46206e-05	cg05928186	7	27187102	p	HOXA6	NA	1stExon	island	1stExon - island	NA
0.0848387	1.76844e-06	8.48043e-05	cg25205489	13	24125993	q	TNFRSF19	-18516	IGR	open sea	IGR - open sea	NA
0.113225	1.76984e-06	8.4854e-05	cg17455088	2	206551466	q	NRP2	NA	Body	shore	Body - shore	NA
0.0696399	1.77332e-06	8.49777e-05	cg14206651	1	41658104	p	SCMH1	NA	5'UTR	open sea	5'UTR - open sea	NA
0.057319	1.78497e-06	8.54322e-05	cg10146186	1	179781957	q	FAM163A	NA	5'UTR	open sea	5'UTR - open sea	NA
0.10078	1.78712e-06	8.5509e-05	cg01759628	1	235266653	q	SNORA14B	-6005	IGR	shore	IGR - shore	NA
0.0805686	1.8006e-06	8.60318e-05	cg04248234	6	117869027	q	DCBLD1	NA	Body	shore	Body - shore	NA
0.0892194	1.81334e-06	8.65264e-05	cg22684370	6	6737080	p	LY86-AS1	148146	IGR	open sea	IGR - open sea	NA
0.102441	1.81467e-06	8.65736e-05	cg18993047	14	69309405	q	ACTN1	-31435	IGR	open sea	IGR - open sea	NA
0.0754725	1.82032e-06	8.6826e-05	cg01865786	2	60743489	p	BCL11A	NA	Body	open sea	Body - open sea	NA
0.0907359	1.82035e-06	8.6826e-05	cg15087179	6	50676699	p	TFAP2D	-4558	IGR	open sea	IGR - open sea	NA
0.0631778	1.82479e-06	8.70113e-05	cg14552010	2	100327369	q	AFF3	NA	Body	open sea	Body - open sea	NA
0.123246	1.8269e-06	8.7094e-05	cg19098710	12	113541698	q	RASAL1	NA	Body	island	Body - island	NA
0.0564376	1.82712e-06	8.70961e-05	cg06344571	6	169329096	q	THBS2	-286779	IGR	shelf	IGR - shelf	NA
0.118233	1.83115e-06	8.72527e-05	cg11573170	10	556762	p	DIP2C	NA	Body	open sea	Body - open sea	NA
0.0672046	1.84154e-06	8.76148e-05	cg25315400	10	72433218	q	ADAMTS14	NA	Body	shore	Body - shore	NA
0.0891533	1.8489e-06	8.78942e-05	cg03356595	16	51187807	q	SALL1	17921	IGR	island	IGR - island	NA
0.0750434	1.86121e-06	8.83369e-05	cg21514540	3	134369465	q	KY	NA	Body	island	Body - island	NA
0.0484733	1.86589e-06	8.84969e-05	cg20603162	4	123326231	q	ADAD1	NA	Body	open sea	Body - open sea	NA
0.0967034	1.86725e-06	8.85444e-05	cg07644368	5	115152785	q	CDO1	NA	TSS1500	shore	TSS1500 - shore	NA
0.0334985	1.87288e-06	8.87837e-05	cg16218302	4	8492328	p	TRMT44	49796	IGR	open sea	IGR - open sea	NA
0.0883669	1.87718e-06	8.89337e-05	cg03490766	6	169027019	q	SMOC2	NA	Body	open sea	Body - open sea	NA
0.0701587	1.88507e-06	8.92537e-05	cg00917569	16	51187388	q	SALL1	17502	IGR	island	IGR - island	NA
0.0567667	1.89689e-06	8.96427e-05	cg08445802	6	85482612	q	TBX18	38455	IGR	island	IGR - island	NA
0.0942347	1.89724e-06	8.96502e-05	cg17627654	11	70508410	q	SHANK2	NA	Body	island	Body - island	NA
0.109345	1.9065e-06	9.00423e-05	cg09894814	1	222217065	q	DUSP10	342301	IGR	open sea	IGR - open sea	NA
0.0387397	1.90717e-06	9.00562e-05	cg03503642	6	75912711	q	COL12A1	NA	5'UTR	shore	5'UTR - shore	NA
0.083457	1.91232e-06	9.02449e-05	cg09170232	2	66759368	p	MEIS1	NA	Body	open sea	Body - open sea	NA
0.0823819	1.91895e-06	9.04693e-05	cg22805308	1	6579915	p	PLEKHG5	NA	5'UTR	open sea	5'UTR - open sea	NA
0.0675313	1.94598e-06	9.14727e-05	cg09605634	13	36521538	q	DCLK1	NA	Body	open sea	Body - open sea	NA
0.0757492	1.95671e-06	9.18984e-05	cg15824962	1	203348900	q	FMOD	39148	IGR	open sea	IGR - open sea	NA
0.0881255	1.96277e-06	9.21554e-05	cg25363807	1	44703923	p	ERI3	NA	Body	open sea	Body - open sea	NA
0.0597474	1.96914e-06	9.24364e-05	cg08853304	5	172030548	q	NEURL1B	-37728	IGR	open sea	IGR - open sea	NA
0.12417	1.97021e-06	9.24682e-05	cg20685981	19	42871187	q	MEGF8	NA	Body	shelf	Body - shelf	NA
0.088601	1.97551e-06	9.26799e-05	cg02886033	7	27208114	p	HOXA10-HOXA9	-404	IGR	shore	IGR - shore	NA
0.0888106	1.9779e-06	9.27366e-05	cg02564291	5	122430235	q	PRDM6	NA	Body	shore	Body - shore	NA
0.0783148	1.98595e-06	9.29939e-05	cg05687834	12	106534276	q	NUAK1	NA	TSS1500	shore	TSS1500 - shore	NA
0.0735006	1.99717e-06	9.34176e-05	cg12840024	8	21916256	p	EPB49	NA	5'UTR	shore	5'UTR - shore	NA
0.0311646	2.00613e-06	9.3762e-05	cg12859429	11	20046011	p	NAV2	NA	Body	open sea	Body - open sea	NA
0.0889851	2.00847e-06	9.37997e-05	cg22607266	1	199717290	q	NR5A2	-279480	IGR	open sea	IGR - open sea	NA
0.0618327	2.02573e-06	9.44162e-05	cg17954724	4	151177137	q	DCLK2	NA	Body	shore	Body - shore	NA
0.125975	2.02987e-06	9.45323e-05	cg02613300	11	123776728	q	OR8D4	NA	TSS1500	open sea	TSS1500 - open sea	NA
0.0707206	2.03155e-06	9.4568e-05	cg05938607	10	60274200	q	BICC1	NA	Body	shore	Body - shore	NA
0.063866	2.03926e-06	9.48648e-05	cg18518262	10	134107111	q	STK32C	NA	Body	open sea	Body - open sea	NA
0.0385149	2.0506e-06	9.52833e-05	cg09113483	1	61517807	p	NFIA	-25139	IGR	shore	IGR - shore	NA
0.0538568	2.06292e-06	9.57519e-05	cg21541477	15	49726639	q	FGF7	NA	Body	open sea	Body - open sea	NA
0.064723	2.07719e-06	9.63293e-05	cg00374229	2	186182966	q	FSIP2	-420389	IGR	open sea	IGR - open sea	NA
0.0834429	2.08385e-06	9.65812e-05	cg18666454	7	150651937	q	KCNH2	NA	Body	shore	Body - shore	NA
0.0749919	2.09085e-06	9.68198e-05	cg23505500	5	149729821	q	TCOF1	-7381	IGR	open sea	IGR - open sea	NA
0.0603042	2.09427e-06	9.6959e-05	cg03333634	8	11555251	p	GATA4	-6466	IGR	island	IGR - island	NA
0.081648	2.10004e-06	9.71883e-05	cg03386595	1	48194304	p	TRABD2B	-31896	IGR	shelf	IGR - shelf	NA
0.0666181	2.10674e-06	9.7441e-05	cg22082800	7	100203350	q	PCOLCE	NA	Body	island	Body - island	NA
0.116511	2.11574e-06	9.77708e-05	cg24830814	12	95790500	q	METAP2	-77322	IGR	open sea	IGR - open sea	NA
0.0864021	2.12231e-06	9.79974e-05	cg18361425	2	238795355	q	RAMP1	NA	Body	open sea	Body - open sea	NA
0.0427697	2.12712e-06	9.81428e-05	cg14285308	1	20517512	p	UBXN10	NA	Body	open sea	Body - open sea	NA
0.0839372	2.13446e-06	9.84142e-05	cg00861772	10	134852810	q	GPR123	-48599	IGR	shore	IGR - shore	NA
0.0556292	2.13957e-06	9.85824e-05	cg15820033	19	5229816	p	PTPRS	NA	Body	island	Body - island	NA
0.115034	2.14095e-06	9.86364e-05	cg19681793	6	169651645	q	THBS2	NA	5'UTR	shelf	5'UTR - shelf	NA
0.0541721	2.16324e-06	9.94687e-05	cg09635866	16	85519243	q	GSE1	-125786	IGR	island	IGR - island	NA
0.0760104	2.16965e-06	9.9705e-05	cg03583111	2	220283442	q	DES	NA	1stExon	island	1stExon - island	NA
0.0651105	2.17467e-06	9.99162e-05	cg09145126	13	50570018	q	TRIM13	NA	TSS1500	shore	TSS1500 - shore	NA
0.126542	2.17783e-06	0.000100022	cg02068596	6	14068147	p	CD83	-49340	IGR	open sea	IGR - open sea	NA
0.0785368	2.1902e-06	0.000100463	cg04757345	4	128918835	q	C4orf29	NA	Body	open sea	Body - open sea	NA
0.0449053	2.19167e-06	0.000100511	cg16013720	1	47909234	p	FOXD2	7545	IGR	shore	IGR - shore	NA
0.0602804	2.20357e-06	0.000100969	cg01275133	16	85229580	q	LOC400548	58824	IGR	open sea	IGR - open sea	NA
0.0475167	2.2078e-06	0.000101104	cg14156184	1	247876443	q	OR6F1	NA	TSS1500	open sea	TSS1500 - open sea	NA
0.0923447	2.21009e-06	0.000101189	cg14753356	6	30720108	p	IER3	9132	IGR	open sea	IGR - open sea	NA
0.0738291	2.21074e-06	0.000101199	cg09343092	7	27185282	p	HOXA6	NA	Body	island	Body - island	NA
0.0526524	2.22606e-06	0.000101782	cg08304084	16	51171082	q	SALL1	NA	Body	shore	Body - shore	NA
0.0537806	2.22824e-06	0.000101862	cg16126079	11	6518322	p	DNHD1	NA	TSS1500	open sea	TSS1500 - open sea	NA
0.0562706	2.2359e-06	0.000102133	cg06137032	11	61522807	q	C11orf9	NA	TSS200	shelf	TSS200 - shelf	V$HEN1_02;V$PAX4_01
0.126814	2.23798e-06	0.000102208	cg16306670	10	6645837	p	PRKCQ-AS1	23450	IGR	open sea	IGR - open sea	NA
0.0699096	2.24201e-06	0.000102352	cg23030903	3	9908764	p	CIDEC	NA	3'UTR	shelf	3'UTR - shelf	NA
0.0819116	2.25209e-06	0.000102703	cg00978783	14	100788291	q	C14orf68	NA	TSS1500	open sea	TSS1500 - open sea	NA
0.0805517	2.25878e-06	0.000102957	cg25929552	2	67551782	p	ETAA1	-72660	IGR	open sea	IGR - open sea	NA
0.118343	2.25993e-06	0.000102981	cg15287895	7	67319424	q	STAG3L4	551799	IGR	open sea	IGR - open sea	NA
0.0795306	2.2617e-06	0.000103052	cg16997642	7	27184159	p	HOXA5	NA	TSS1500	island	TSS1500 - island	NA
0.0536108	2.26593e-06	0.000103195	cg04564481	10	94820954	q	CYP26C1	NA	TSS200	island	TSS200 - island	NA
0.0688159	2.27033e-06	0.000103351	cg27329371	17	19651940	p	ALDH3A1	NA	TSS200	shelf	TSS200 - shelf	NA
0.0818267	2.272e-06	0.000103391	cg05819837	7	101647464	q	CUX1	NA	Body	open sea	Body - open sea	NA
0.0637072	2.28069e-06	0.000103695	cg12809365	8	72754272	q	MSC	NA	3'UTR	island	3'UTR - island	NA
0.0427119	2.29136e-06	0.000104058	cg05132828	12	123560479	q	PITPNM2	NA	5'UTR	open sea	5'UTR - open sea	NA
0.084568	2.29477e-06	0.000104166	cg21452219	2	28918652	p	PPP1CB	-55962	IGR	open sea	IGR - open sea	NA
0.0724814	2.29651e-06	0.000104235	cg07640800	2	80529315	p	LRRTM1	NA	3'UTR	shore	3'UTR - shore	NA
0.0628185	2.29721e-06	0.000104236	cg01565774	12	56414533	q	IKZF4	NA	TSS200	open sea	TSS200 - open sea	NA
0.0991304	2.29925e-06	0.000104289	cg13640071	X	102585147	q	TCEAL7	NA	TSS200	open sea	TSS200 - open sea	NA
0.0752352	2.30068e-06	0.000104324	cg26288249	9	112810954	q	AKAP2	NA	TSS200	island	TSS200 - island	NA
0.102689	2.30513e-06	0.000104485	cg22460204	7	39332836	p	POU6F2	NA	Body	open sea	Body - open sea	NA
0.0644644	2.31682e-06	0.000104955	cg19825988	3	141146295	q	ZBTB38	NA	5'UTR	open sea	5'UTR - open sea	NA
0.0576601	2.321e-06	0.000105103	cg06232807	16	51185132	q	SALL1	NA	TSS1500	island	TSS1500 - island	NA
0.0741158	2.32504e-06	0.000105236	cg13624833	5	159413877	q	TTC1	-22303	IGR	shore	IGR - shore	NA
0.077786	2.32786e-06	0.000105333	cg17778883	6	140177204	q	LOC100132735	84994	IGR	open sea	IGR - open sea	NA
0.124106	2.33322e-06	0.000105533	cg01394884	4	186961192	q	TLR3	-29117	IGR	open sea	IGR - open sea	NA
0.107802	2.33693e-06	0.000105673	cg07105478	17	77767485	q	CBX8	-691	IGR	shore	IGR - shore	NA
0.0430415	2.365e-06	0.000106778	cg01182076	4	183601697	q	ODZ3	NA	Body	open sea	Body - open sea	V$BRACH_01
0.0796971	2.36933e-06	0.000106918	cg12851161	13	22298502	q	FGF9	53287	IGR	open sea	IGR - open sea	NA
0.0543954	2.38597e-06	0.000107499	cg17088631	1	53098857	p	FAM159A	NA	TSS1500	island	TSS1500 - island	NA
0.0779714	2.39009e-06	0.000107654	cg06455686	6	168971081	q	SMOC2	NA	Body	shore	Body - shore	NA
0.0819674	2.40929e-06	0.000108353	cg26511321	7	27196790	p	HOXA7	NA	TSS1500	shore	TSS1500 - shore	NA
0.0784399	2.41963e-06	0.000108621	cg25278347	2	211180001	q	MYL1	NA	TSS200	open sea	TSS200 - open sea	NA
0.0567945	2.42163e-06	0.00010869	cg11320910	8	11538786	p	GATA4	-22931	IGR	island	IGR - island	NA
0.0718708	2.43985e-06	0.000109445	cg13334949	20	44471068	q	SNX21	NA	3'UTR	shore	3'UTR - shore	NA
0.0481909	2.44651e-06	0.000109692	cg26812481	1	25976496	p	MAN1C1	NA	Body	open sea	Body - open sea	NA
0.0523402	2.44957e-06	0.000109819	cg09890775	10	131758694	q	EBF3	NA	Body	island	Body - island	NA
0.0494069	2.45642e-06	0.000110063	cg17583844	8	11519208	p	GATA4	-42509	IGR	open sea	IGR - open sea	NA
0.128128	2.45795e-06	0.000110121	cg07555397	7	127314628	q	SND1	NA	Body	open sea	Body - open sea	NA
0.0661423	2.45863e-06	0.000110141	cg18140824	3	187010240	q	MASP1	NA	TSS1500	open sea	TSS1500 - open sea	NA
0.0784626	2.46678e-06	0.000110401	cg16182757	6	126658808	q	CENPW	-2445	IGR	shelf	IGR - shelf	NA
0.079115	2.48726e-06	0.000111149	cg24592513	4	89099589	q	PPM1K	-81943	IGR	open sea	IGR - open sea	NA
0.102458	2.49169e-06	0.000111294	cg14684434	5	53829957	q	SNX18	NA	Body	open sea	Body - open sea	NA
0.0881942	2.49827e-06	0.000111557	cg26104293	6	91499812	q	MAP3K7	276520	IGR	open sea	IGR - open sea	NA
0.0688828	2.506e-06	0.000111773	cg08524190	3	128825270	q	RAB43	NA	Body	open sea	Body - open sea	NA
0.117613	2.5152e-06	0.0001121	cg19856845	14	93116513	q	RIN3	NA	Body	open sea	Body - open sea	NA
0.101818	2.52384e-06	0.000112422	cg05929882	12	114847508	q	TBX5	NA	TSS1500	island	TSS1500 - island	NA
0.0675657	2.54939e-06	0.000113367	cg00442205	2	10984512	p	PDIA6	60995	IGR	open sea	IGR - open sea	NA
0.0692893	2.56425e-06	0.000113921	cg16578944	6	169289216	q	THBS2	-326659	IGR	shelf	IGR - shelf	NA
0.0640948	2.57018e-06	0.000114152	cg05933736	13	109248331	q	MYO16	NA	TSS200	open sea	TSS200 - open sea	NA
0.0960618	2.57919e-06	0.000114466	cg17394331	12	68640287	q	IL22	-1738	IGR	open sea	IGR - open sea	NA
0.096776	2.58364e-06	0.000114613	cg17499212	1	6140589	p	KCNAB2	NA	Body	open sea	Body - open sea	NA
0.0967063	2.58373e-06	0.000114613	cg19172575	8	11567721	p	GATA4	NA	Body	shore	Body - shore	NA
0.0691539	2.59638e-06	0.000115077	cg02739280	11	20119229	p	NAV2	NA	Body	open sea	Body - open sea	NA
0.184497	2.63693e-06	0.000116524	cg05601917	6	125855416	q	RP1-293L8.2	-140083	IGR	open sea	IGR - open sea	NA
0.0382966	2.63931e-06	0.000116585	cg09975367	14	64676792	q	SYNE2	NA	Body	open sea	Body - open sea	NA
0.0687641	2.64713e-06	0.000116874	cg11981599	8	11566526	p	GATA4	NA	Body	island	Body - island	NA
0.108618	2.65129e-06	0.000116995	cg24873592	1	32042092	p	TINAGL1	NA	5'UTR	open sea	5'UTR - open sea	NA
0.0895352	2.67271e-06	0.000117777	cg01172082	14	104645732	q	KIF26A	NA	Body	island	Body - island	NA
0.057325	2.67374e-06	0.000117777	cg21192698	18	77256905	q	NFATC1	NA	Body	shore	Body - shore	NA
0.0905642	2.68278e-06	0.000118085	cg20506347	3	71355161	p	FOXP1	NA	5'UTR	open sea	5'UTR - open sea	NA
0.0610618	2.71336e-06	0.00011922	cg01460991	4	25031445	p	LGI2	NA	Body	shore	Body - shore	NA
0.0422124	2.72062e-06	0.000119494	cg22402261	1	36026611	p	NCDN	NA	Body	shelf	Body - shelf	NA
0.0352262	2.73707e-06	0.000120049	cg03462901	15	93613453	q	RGMA	NA	Body	shelf	Body - shelf	NA
0.0363678	2.73874e-06	0.000120089	cg20096365	14	99828104	q	SETD3	-35979	IGR	open sea	IGR - open sea	NA
0.0724916	2.73941e-06	0.000120096	cg05383442	1	48022001	p	FOXD2	120312	IGR	open sea	IGR - open sea	NA
0.0462133	2.75704e-06	0.000120667	cg26829131	12	54393375	q	HOXC9	NA	TSS1500	island	TSS1500 - island	NA
0.0596374	2.76381e-06	0.000120939	cg25174601	22	49847690	q	C22orf34	-165600	IGR	shelf	IGR - shelf	NA
0.122583	2.76402e-06	0.000120939	cg13831540	7	130128420	q	MESTIT1	NA	Body	shore	Body - shore	NA
0.0958398	2.76801e-06	0.000121102	cg02474542	11	72300891	q	PDE2A	NA	Body	shore	Body - shore	NA
0.0657902	2.76922e-06	0.000121144	cg21974358	12	52115678	q	SCN8A	NA	Body	island	Body - island	NA
0.0933077	2.77883e-06	0.000121474	cg02048377	17	37219764	q	PLXDC1	NA	3'UTR	open sea	3'UTR - open sea	NA
0.0544998	2.78085e-06	0.00012154	cg23942789	5	76505840	q	PDE8B	NA	TSS1500	shore	TSS1500 - shore	NA
0.0846777	2.78506e-06	0.000121665	cg01492538	7	2774543	p	GNA12	NA	Body	island	Body - island	NA
0.138949	2.79369e-06	0.000121977	cg09001514	5	149679307	q	ARSI	NA	Body	shore	Body - shore	NA
0.0555746	2.80451e-06	0.000122381	cg20569034	12	58121550	q	LOC100130776	NA	Body	island	Body - island	V$PAX5_02
0.0828432	2.81633e-06	0.000122795	cg20935363	11	72295535	q	PDE2A	NA	Body	island	Body - island	NA
0.0824479	2.83276e-06	0.000123337	cg07826642	6	44201706	p	SLC29A1	NA	3'UTR	shelf	3'UTR - shelf	NA
0.0452575	2.83412e-06	0.000123365	cg02087931	7	134576290	q	CALD1	NA	Body	open sea	Body - open sea	V$PAX4_04
0.0545129	2.83861e-06	0.000123501	cg19578660	10	3511600	p	KLF6	-306588	IGR	open sea	IGR - open sea	NA
0.0712746	2.84182e-06	0.000123606	cg02236679	16	78782477	q	WWOX	NA	Body	open sea	Body - open sea	NA
0.084117	2.85069e-06	0.000123858	cg18181229	1	164545699	q	PBX1	NA	Body	island	Body - island	NA
0.105657	2.88244e-06	0.000124903	cg04623371	6	168768113	q	DACT2	60529	IGR	shelf	IGR - shelf	NA
0.0398688	2.90432e-06	0.000125719	cg06884401	4	89978251	q	FAM13A	NA	1stExon	open sea	1stExon - open sea	NA
0.0614816	2.91202e-06	0.000126011	cg04912273	1	27461082	p	SLC9A1	NA	Body	open sea	Body - open sea	NA
0.0589958	2.91234e-06	0.000126014	cg03992168	5	574244	p	OR4F3	-38161	IGR	open sea	IGR - open sea	NA
0.0877422	2.9167e-06	0.000126156	cg23146197	12	66271002	q	HMGA2	NA	Body	open sea	Body - open sea	NA
0.0784925	2.92335e-06	0.000126374	cg19513940	18	67070120	q	DOK6	NA	Body	island	Body - island	NA
0.0870412	2.94293e-06	0.000127081	cg08610426	19	49249123	q	IZUMO1	NA	5'UTR	open sea	5'UTR - open sea	NA
0.0582702	2.9492e-06	0.000127282	cg13504434	12	121088311	q	CABP1	NA	TSS200	open sea	TSS200 - open sea	NA
0.144633	2.96048e-06	0.000127663	cg11147278	10	34062234	p	LINC00838	13593	IGR	open sea	IGR - open sea	NA
0.0853038	2.96993e-06	0.000127922	cg06834637	18	9017502	p	NDUFV2	-85126	IGR	open sea	IGR - open sea	NA
0.0779874	2.97047e-06	0.00012793	cg12300731	11	101207708	q	MIR3920	-114587	IGR	open sea	IGR - open sea	NA
0.0744971	2.9794e-06	0.0001282	cg09497276	2	220301815	q	SPEG	NA	Body	shore	Body - shore	NA
0.0688992	2.98527e-06	0.000128427	cg27433516	1	37266621	p	GRIK3	NA	3'UTR	open sea	3'UTR - open sea	NA
0.0940859	2.98658e-06	0.000128454	cg12459028	1	203412040	q	PRELP	-32843	IGR	open sea	IGR - open sea	V$ARP1_01
0.0592207	2.98764e-06	0.000128454	cg09820150	5	87985219	q	MIR9-2	22548	IGR	shore	IGR - shore	NA
0.0881814	2.98991e-06	0.000128533	cg04318327	13	43988852	q	ENOX1	NA	5'UTR	open sea	5'UTR - open sea	NA
0.114586	3.04287e-06	0.000130322	cg26990023	6	168971059	q	SMOC2	NA	Body	shore	Body - shore	NA
0.0800836	3.05499e-06	0.000130678	cg27486692	12	14765994	p	GUCY2C	NA	3'UTR	open sea	3'UTR - open sea	NA
0.0719298	3.0649e-06	0.000130957	cg16702660	14	22361282	q	OR4E2	227985	IGR	open sea	IGR - open sea	NA
0.0755958	3.07112e-06	0.000131163	cg14330078	3	187930521	q	LPP	NA	TSS200	open sea	TSS200 - open sea	NA
0.0585003	3.08599e-06	0.000131739	cg16230121	11	6435089	p	APBB1	NA	5'UTR	open sea	5'UTR - open sea	NA
0.0747351	3.10745e-06	0.000132487	cg20707023	5	141133392	q	PCDH1	-99281	IGR	shore	IGR - shore	NA
0.085741	3.1197e-06	0.000132793	cg10557552	14	102681613	q	WDR20	NA	Body	shore	Body - shore	NA
0.077702	3.15775e-06	0.000134147	cg05603527	2	71131629	p	VAX2	NA	Body	island	Body - island	NA
0.110438	3.16402e-06	0.000134364	cg13237021	11	69949774	q	ANO1	NA	Body	open sea	Body - open sea	NA
0.0660927	3.16429e-06	0.000134364	cg08934785	7	27196759	p	HOXA7	NA	TSS1500	shore	TSS1500 - shore	NA
0.0895007	3.17331e-06	0.000134674	cg10775039	10	50507214	q	C10orf71	NA	5'UTR	open sea	5'UTR - open sea	NA
0.0665341	3.19712e-06	0.000135416	cg20217702	3	134094099	q	AMOTL2	NA	TSS1500	shore	TSS1500 - shore	NA
0.0383876	3.20239e-06	0.000135595	cg12110087	7	27187691	p	HOXA6	NA	TSS1500	island	TSS1500 - island	NA
0.0583294	3.20441e-06	0.000135652	cg06900164	5	132158840	q	SHROOM1	NA	Body	island	Body - island	NA
0.113581	3.2118e-06	0.000135867	cg11358945	2	157185891	q	NR4A2	NA	Body	island	Body - island	NA
0.082917	3.21681e-06	0.000136018	cg18112785	X	144903000	q	SLITRK2	NA	TSS200	island	TSS200 - island	V$ATF_01;V$CREBP1_Q2
0.0874878	3.22049e-06	0.000136139	cg04144218	7	69559531	q	AUTS2	NA	Body	open sea	Body - open sea	NA
0.0818263	3.22053e-06	0.000136139	cg19825437	3	169383292	q	TERC	-99106	IGR	shelf	IGR - shelf	NA
0.0910484	3.22237e-06	0.000136168	cg27172557	14	91012362	q	TTC7B	NA	Body	open sea	Body - open sea	NA
0.0971993	3.24288e-06	0.000136875	cg27093944	2	242908218	q	RTP5	96332	IGR	open sea	IGR - open sea	NA
0.0952713	3.25634e-06	0.000137357	cg15898874	15	96515411	q	MIR1469	-353746	IGR	open sea	IGR - open sea	NA
0.0580975	3.26155e-06	0.00013754	cg02516134	7	134575187	q	CALD1	NA	TSS1500	open sea	TSS1500 - open sea	NA
0.0957383	3.26467e-06	0.00013761	cg26512226	2	220282165	q	DES	NA	TSS1500	shore	TSS1500 - shore	NA
0.0528038	3.26793e-06	0.000137721	cg17217443	17	36511291	q	SOCS7	NA	Body	shelf	Body - shelf	NA
0.118438	3.26856e-06	0.000137721	cg20050484	3	123339334	q	MYLK	NA	1stExon	open sea	1stExon - open sea	NA
0.0679151	3.27731e-06	0.000137946	cg06607919	2	80549797	p	CTNNA2	NA	Body	island	Body - island	NA
0.0377987	3.28001e-06	0.000138022	cg03854913	17	80798068	q	TBCD	NA	Body	open sea	Body - open sea	NA
0.0377079	3.33502e-06	0.0001399	cg15965383	1	221335745	q	C1orf140	-167525	IGR	open sea	IGR - open sea	NA
0.07465	3.34042e-06	0.00014008	cg05758861	8	143580823	q	BAI1	NA	Body	island	Body - island	NA
0.0548932	3.35158e-06	0.000140457	cg19877103	8	143851371	q	LYNX1	NA	TSS200	open sea	TSS200 - open sea	NA
0.0579468	3.35763e-06	0.000140649	cg06106428	11	110584327	q	ARHGAP20	NA	TSS1500	shore	TSS1500 - shore	NA
0.0554749	3.35873e-06	0.000140682	cg14495753	3	134197092	q	ANAPC13	NA	Body	open sea	Body - open sea	NA
0.0311802	3.36855e-06	0.000141021	cg09678349	7	111368512	q	DOCK4	NA	Body	island	Body - island	NA
0.0958859	3.3724e-06	0.00014112	cg26127778	15	93617141	q	RGMA	NA	1stExon	island	1stExon - island	NA
0.0612211	3.37547e-06	0.000141195	cg06083089	11	8821924	p	ST5	NA	5'UTR	open sea	5'UTR - open sea	NA
0.0875675	3.38308e-06	0.000141451	cg00869582	16	12564745	p	SNX29	NA	Body	open sea	Body - open sea	NA
0.0909448	3.3878e-06	0.000141611	cg18597991	20	48096659	q	KCNB1	NA	Body	shore	Body - shore	NA
0.119944	3.40321e-06	0.000142141	cg10315333	4	74111455	q	ANKRD17	NA	Body	open sea	Body - open sea	NA
0.0524232	3.40595e-06	0.000142243	cg03254465	1	3240227	p	PRDM16	NA	Body	island	Body - island	NA
0.109233	3.40755e-06	0.000142297	cg17560267	6	45545422	p	RUNX2	155508	IGR	open sea	IGR - open sea	NA
0.079957	3.42286e-06	0.00014276	cg06186245	3	100245062	q	TMEM45A	NA	5'UTR	open sea	5'UTR - open sea	NA
0.0768746	3.44857e-06	0.000143616	cg16441259	8	11557906	p	GATA4	-3811	IGR	island	IGR - island	NA
0.084079	3.4641e-06	0.000144097	cg24127506	14	102050490	q	DIO3	22802	IGR	shore	IGR - shore	NA
0.0889311	3.47054e-06	0.000144339	cg09658497	7	2847517	p	GNA12	NA	Body	open sea	Body - open sea	NA
0.0856751	3.47083e-06	0.000144339	cg08698854	7	134575306	q	CALD1	NA	TSS1500	open sea	TSS1500 - open sea	NA
0.0461121	3.47322e-06	0.000144413	cg16993043	1	200008026	q	NR5A2	NA	Body	shore	Body - shore	NA
0.147358	3.48172e-06	0.000144703	cg17467873	5	10307544	p	CMBL	NA	5'UTR	island	5'UTR - island	NA
0.101739	3.4962e-06	0.000145202	cg01655958	14	73709663	q	PAPLN	NA	Body	shelf	Body - shelf	NA
0.132139	3.52908e-06	0.000146284	cg04955511	7	14801527	p	DGKB	NA	Body	open sea	Body - open sea	NA
0.0424475	3.54246e-06	0.000146774	cg04819959	7	130135065	q	MEST	NA	5'UTR	shore	5'UTR - shore	NA
0.0826067	3.54913e-06	0.000147038	cg07200616	17	80964885	q	B3GNTL1	NA	Body	shore	Body - shore	NA
0.0486268	3.56034e-06	0.000147388	cg14027204	1	117529478	p	PTGFRN	NA	Body	open sea	Body - open sea	V$SEF1_C
0.0838305	3.56333e-06	0.000147471	cg03218797	12	54399468	q	HOXC8	-3422	IGR	island	IGR - island	NA
0.124007	3.58696e-06	0.000148332	cg23717186	1	226924311	q	ITPKB	NA	Body	shore	Body - shore	NA
0.055195	3.59085e-06	0.000148427	cg15347108	12	25340920	p	CASC1	NA	Body	open sea	Body - open sea	NA
0.0979354	3.59478e-06	0.000148551	cg07491858	10	81165685	q	ZCCHC24	NA	Body	open sea	Body - open sea	NA
0.14963	3.59791e-06	0.000148644	cg16596440	4	140684596	q	MAML3	NA	Body	open sea	Body - open sea	NA
0.119782	3.61749e-06	0.000149332	cg18869061	15	100272053	q	LYSMD4	NA	Body	shore	Body - shore	NA
0.0586638	3.62325e-06	0.000149491	cg12718582	8	1312875	p	LOC286083	68581	IGR	shore	IGR - shore	NA
0.0805111	3.63133e-06	0.000149746	cg26638069	2	218801403	q	TNS1	NA	5'UTR	open sea	5'UTR - open sea	NA
0.0748321	3.67841e-06	0.000151449	cg14825976	18	13611370	p	C18orf1	NA	TSS1500	open sea	TSS1500 - open sea	V$MEF2_01
0.0667587	3.68705e-06	0.000151739	cg26165660	12	76363767	q	PHLDA1	-55460	IGR	open sea	IGR - open sea	NA
0.0701707	3.70541e-06	0.000152308	cg01787382	3	169041586	q	MECOM	NA	Body	open sea	Body - open sea	NA
0.0981567	3.72195e-06	0.000152908	cg15858747	7	155562314	q	RBM33	NA	Body	open sea	Body - open sea	NA
0.0521223	3.73081e-06	0.000153232	cg00250761	1	31883323	p	SERINC2	302	IGR	shelf	IGR - shelf	NA
0.0364145	3.73617e-06	0.000153402	cg10089865	10	8100286	p	GATA3	NA	Body	shore	Body - shore	NA
0.0618125	3.75523e-06	0.000154047	cg05709879	5	141067731	q	ARAP3	34763	IGR	shelf	IGR - shelf	NA
0.0531429	3.76143e-06	0.000154259	cg00839333	8	27504520	p	SCARA3	NA	Body	open sea	Body - open sea	NA
0.0455747	3.76293e-06	0.000154296	cg12172478	3	16357591	p	RFTN1	NA	3'UTR	open sea	3'UTR - open sea	NA
0.0822994	3.77155e-06	0.000154555	cg10005230	10	119292262	q	EMX2OS	NA	Body	shore	Body - shore	NA
0.103744	3.78151e-06	0.000154816	cg10933003	4	174448341	q	HAND2	NA	3'UTR	island	3'UTR - island	NA
0.0483982	3.80898e-06	0.000155813	cg19420604	17	60828406	q	2010-03-01	NA	Body	open sea	Body - open sea	NA
0.0542584	3.84147e-06	0.00015702	cg12122351	6	14354998	p	CD83	237133	IGR	open sea	IGR - open sea	NA
0.0596934	3.87822e-06	0.00015828	cg16524005	1	205326641	q	KLHDC8A	NA	TSS1500	open sea	TSS1500 - open sea	NA
0.0458565	3.88028e-06	0.000158323	cg05813328	8	143755458	q	PSCA	3732	IGR	open sea	IGR - open sea	NA
0.0694711	3.88329e-06	0.000158419	cg06454084	19	47158242	q	DACT3	NA	Body	open sea	Body - open sea	NA
0.0654504	3.88905e-06	0.000158637	cg26133399	12	62583974	q	FAM19A2	NA	5'UTR	shore	5'UTR - shore	NA
0.0533142	3.93965e-06	0.000160357	cg26505935	6	169026928	q	SMOC2	NA	Body	open sea	Body - open sea	NA
0.0510665	3.94535e-06	0.000160534	cg03843000	12	114846968	q	TBX5	NA	TSS1500	island	TSS1500 - island	NA
0.0607038	3.94654e-06	0.000160568	cg05296643	12	54410526	q	HOXC4	NA	TSS200	shore	TSS200 - shore	NA
0.0826338	3.99425e-06	0.000162132	cg16317923	5	169816472	q	KCNIP1	NA	Body	open sea	Body - open sea	NA
0.0811943	4.00203e-06	0.000162378	cg04556393	1	167849931	q	ADCY10	NA	Body	open sea	Body - open sea	NA
0.0728445	4.07589e-06	0.000164935	cg12948920	4	8609706	p	CPZ	NA	Body	open sea	Body - open sea	NA
0.113785	4.11904e-06	0.000166407	cg18501202	6	125855421	q	RP1-293L8.2	-140078	IGR	open sea	IGR - open sea	NA
0.0962967	4.12387e-06	0.000166548	cg03252605	2	141662876	q	LRP1B	NA	Body	open sea	Body - open sea	NA
0.104294	4.12514e-06	0.000166571	cg13866134	1	7569319	p	CAMTA1	NA	Body	open sea	Body - open sea	NA
0.0562661	4.13905e-06	0.000166946	cg21159778	9	117266918	q	DFNB31	NA	TSS1500	island	TSS1500 - island	NA
0.0757327	4.14016e-06	0.000166963	cg12011522	2	179192421	q	OSBPL6	NA	Body	open sea	Body - open sea	NA
0.109894	4.1407e-06	0.000166963	cg24156331	14	93430253	q	ITPK1	NA	Body	open sea	Body - open sea	NA
0.0706498	4.15558e-06	0.000167427	cg21414905	6	11901382	p	HIVEP1	-111342	IGR	open sea	IGR - open sea	NA
0.0947566	4.16795e-06	0.000167796	cg13428978	8	1993987	p	MYOM2	NA	5'UTR	open sea	5'UTR - open sea	NA
0.0664536	4.17804e-06	0.000168074	cg11959399	20	741723	p	C20orf54	NA	Body	island	Body - island	NA
0.0556472	4.18263e-06	0.000168201	cg21126707	12	81111012	q	MYF5	NA	1stExon	island	1stExon - island	V$AHRARNT_02
0.0863923	4.18494e-06	0.000168279	cg03799405	4	1595726	p	FAM53A	-45882	IGR	shore	IGR - shore	NA
0.0757045	4.20711e-06	0.000169041	cg19494818	2	202561266	q	MPP4	NA	5'UTR	open sea	5'UTR - open sea	NA
0.108352	4.21468e-06	0.000169302	cg16187635	3	72347919	p	RYBP	-75825	IGR	open sea	IGR - open sea	NA
0.0383389	4.24042e-06	0.00017009	cg04131583	16	86529961	q	FENDRR	8690	IGR	shore	IGR - shore	NA
0.0672094	4.24871e-06	0.00017035	cg17978631	3	184491236	q	VPS8	-38695	IGR	open sea	IGR - open sea	NA
0.0789516	4.32268e-06	0.000172776	cg00146928	12	9269671	p	A2M	NA	TSS1500	open sea	TSS1500 - open sea	NA
0.101141	4.32724e-06	0.000172881	cg03018679	12	120241922	q	CIT	NA	Body	island	Body - island	NA
0.0998684	4.37939e-06	0.000174624	cg02285386	22	35695157	q	TOM1	NA	TSS1500	shore	TSS1500 - shore	NA
0.0948458	4.38369e-06	0.000174766	cg07005767	8	107782538	q	ABRA	NA	TSS200	open sea	TSS200 - open sea	NA
0.0987909	4.405e-06	0.000175379	cg15187398	19	2093896	p	MOBKL2A	NA	5'UTR	shore	5'UTR - shore	NA
0.0612777	4.41463e-06	0.000175703	cg13767135	11	69949459	q	ANO1	NA	Body	open sea	Body - open sea	NA
0.0618114	4.42098e-06	0.000175902	cg26983544	5	78784024	q	HOMER1	NA	Body	open sea	Body - open sea	NA
0.0605925	4.42149e-06	0.000175902	cg05102770	7	4806869	p	FOXK1	NA	3'UTR	island	3'UTR - island	NA
0.0848072	4.42372e-06	0.000175975	cg24313592	11	72020031	q	CLPB	NA	Body	open sea	Body - open sea	NA
0.0862539	4.43913e-06	0.00017647	cg26032198	7	27192339	p	HOXA-AS3	-999	IGR	shore	IGR - shore	NA
0.100941	4.44516e-06	0.00017662	cg01246617	5	53751493	q	HSPB3	NA	5'UTR	open sea	5'UTR - open sea	NA
0.0782336	4.52833e-06	0.00017935	cg14313315	12	114852856	q	TBX5-AS1	6856	IGR	shore	IGR - shore	NA
0.0926814	4.53248e-06	0.000179479	cg02104456	15	83726483	q	BTBD1	NA	Body	open sea	Body - open sea	NA
0.044013	4.54077e-06	0.000179722	cg07179078	16	86532263	q	FENDRR	10992	IGR	island	IGR - island	NA
0.0647641	4.54235e-06	0.000179769	cg14487356	8	11565277	p	GATA4	NA	5'UTR	island	5'UTR - island	NA
0.0646379	4.54423e-06	0.000179829	cg27365103	20	1578550	p	SIRPB1	NA	Body	open sea	Body - open sea	NA
0.0602808	4.574e-06	0.00018081	cg24168538	4	35527016	p	ARAP2	-540604	IGR	open sea	IGR - open sea	NA
0.0999819	4.62374e-06	0.000182439	cg24160371	5	107333404	q	FBXL17	NA	Body	open sea	Body - open sea	NA
0.103301	4.63685e-06	0.000182824	cg08034867	17	990908	p	ABR	NA	Body	open sea	Body - open sea	NA
0.0328483	4.64853e-06	0.000183219	cg20649716	5	140573721	q	PCDHB10	NA	1stExon	island	1stExon - island	V$MYCMAX_03;V$ARNT_01
0.0476159	4.68657e-06	0.000184394	cg14695492	8	143545574	q	BAI1	NA	1stExon	island	1stExon - island	NA
0.048061	4.69335e-06	0.000184615	cg04029455	17	80745235	q	TBCD	NA	Body	open sea	Body - open sea	NA
0.0785941	4.69545e-06	0.000184666	cg00987015	11	62688751	q	CHRM1	NA	5'UTR	shelf	5'UTR - shelf	NA
0.0967121	4.70065e-06	0.000184794	cg04110224	11	70508463	q	SHANK2	NA	Body	island	Body - island	NA
0.098028	4.70308e-06	0.00018483	cg02622809	13	113556486	q	MCF2L-AS1	-65312	IGR	shelf	IGR - shelf	NA
0.0845224	4.7038e-06	0.000184841	cg12295918	3	46506481	p	LTF	NA	TSS200	shore	TSS200 - shore	NA
0.0823954	4.73304e-06	0.000185665	cg07474296	6	37676060	p	MDGA1	75776	IGR	shelf	IGR - shelf	NA
0.071589	4.73401e-06	0.000185688	cg10862567	17	80745169	q	TBCD	NA	Body	open sea	Body - open sea	NA
0.0704303	4.74744e-06	0.000186106	cg26411747	12	130262964	q	TMEM132D	NA	Body	open sea	Body - open sea	NA
0.0620628	4.74898e-06	0.000186135	cg23809813	10	90217672	q	RNLS	NA	Body	open sea	Body - open sea	NA
0.107016	4.77188e-06	0.000186877	cg11456896	13	27174884	q	WASF3	NA	5'UTR	open sea	5'UTR - open sea	NA
0.0839764	4.79157e-06	0.000187508	cg18746336	3	128216122	q	LOC90246	-10556	IGR	island	IGR - island	NA
0.131602	4.79771e-06	0.000187686	cg01561304	5	177913485	q	COL23A1	NA	Body	open sea	Body - open sea	NA
0.0677163	4.79878e-06	0.000187687	cg08789101	7	156336675	q	LINC00244	3490	IGR	open sea	IGR - open sea	NA
0.0707379	4.80299e-06	0.000187788	cg26544657	16	86773720	q	FOXL1	161605	IGR	open sea	IGR - open sea	NA
0.0505731	4.80518e-06	0.000187838	cg25356715	12	1904796	p	CACNA2D4	NA	Body	shore	Body - shore	NA
0.0821325	4.84133e-06	0.000188992	cg24329102	6	17285288	p	RBM24	NA	Body	shelf	Body - shelf	NA
0.0436888	4.87155e-06	0.000189882	cg17026220	12	54410580	q	HOXC4	NA	TSS200	shore	TSS200 - shore	NA
0.0516401	4.87662e-06	0.000189986	cg09814231	5	149157216	q	PPARGC1B	NA	Body	open sea	Body - open sea	NA
0.0727312	4.88229e-06	0.000190191	cg21116266	13	102105049	q	ITGBL1	NA	1stExon	shore	1stExon - shore	NA
0.0575077	4.89387e-06	0.00019061	cg02880380	2	39821177	p	TMEM178A	-71461	IGR	open sea	IGR - open sea	NA
0.0870803	4.90167e-06	0.000190835	cg08659179	5	27038707	p	CDH9	NA	TSS200	open sea	TSS200 - open sea	NA
0.0387984	4.91792e-06	0.000191389	cg03312958	5	2749302	p	IRX2	NA	Body	island	Body - island	NA
0.0468034	4.95026e-06	0.00019233	cg05803853	10	125996466	q	OAT	-89406	IGR	open sea	IGR - open sea	NA
0.098359	4.95654e-06	0.000192558	cg05997941	2	219845912	q	FEV	NA	3'UTR	shore	3'UTR - shore	NA
0.0821548	4.97232e-06	0.000193076	cg11658874	12	124774078	q	FAM101A	NA	5'UTR	open sea	5'UTR - open sea	NA
0.102367	4.98142e-06	0.000193304	cg00737978	18	13611807	p	C18orf1	NA	5'UTR	open sea	5'UTR - open sea	NA
0.108369	4.98465e-06	0.000193411	cg17082026	13	32096349	q	RNU6-78P	-50424	IGR	open sea	IGR - open sea	NA
0.0904192	4.98723e-06	0.000193493	cg11508001	8	97399716	q	SDC2	-106166	IGR	open sea	IGR - open sea	NA
0.0559501	4.98758e-06	0.000193493	cg04050824	8	11538245	p	GATA4	-23472	IGR	island	IGR - island	NA
0.145555	4.99071e-06	0.000193567	cg27631597	5	75903397	q	IQGAP2	NA	Body	open sea	Body - open sea	NA
0.110892	4.99549e-06	0.000193657	cg18674980	8	86350581	q	CA3	NA	TSS1500	shore	TSS1500 - shore	NA
0.0428084	5.00969e-06	0.000194111	cg11631271	19	38700487	q	DPF1	-1162	IGR	island	IGR - island	NA
0.123375	5.04486e-06	0.000195186	cg24439190	1	19741833	p	CAPZB	NA	Body	open sea	Body - open sea	NA
0.0866006	5.06701e-06	0.000195866	cg03208245	16	70717902	q	MTSS1L	NA	Body	shore	Body - shore	NA
0.0693737	5.08842e-06	0.000196516	cg00558031	4	8466291	p	C4orf23	NA	Body	open sea	Body - open sea	NA
0.0909848	5.17596e-06	0.000199577	cg00087153	2	48756079	p	GTF2A1L	-985	IGR	shore	IGR - shore	NA
0.0739978	5.19896e-06	0.000200342	cg22540115	2	72371477	p	CYP26B1	NA	Body	island	Body - island	NA
0.0649325	5.21248e-06	0.000200781	cg25852019	2	220309638	q	SPEG	NA	Body	island	Body - island	V$HOX13_01
0.087006	5.24881e-06	0.000201884	cg16640865	11	72301558	q	PDE2A	NA	Body	island	Body - island	NA
0.0786646	5.25272e-06	0.000201959	cg22865700	14	106239286	q	ELK2AP	103372	IGR	shelf	IGR - shelf	NA
0.0618673	5.26319e-06	0.000202223	cg14372753	22	18064176	q	SLC25A18	NA	Body	island	Body - island	NA
0.106917	5.27151e-06	0.000202476	cg13484553	9	137990330	q	OLFM1	NA	Body	open sea	Body - open sea	V$OCT1_04
0.030464	5.28505e-06	0.000202881	cg26996201	11	77122864	q	PAK1	NA	5'UTR	island	5'UTR - island	NA
0.0935136	5.28775e-06	0.000202968	cg15094236	6	1070389	p	LOC285768	NA	Body	open sea	Body - open sea	NA
0.133278	5.28949e-06	0.000203018	cg12815355	2	75894077	p	C2orf3	NA	Body	open sea	Body - open sea	NA
0.0448667	5.29614e-06	0.000203257	cg23378546	17	76352717	q	SOCS3	-142	IGR	shelf	IGR - shelf	NA
0.0558058	5.29983e-06	0.000203382	cg00008665	3	43146780	p	C3orf39	NA	5'UTR	shore	5'UTR - shore	NA
0.065245	5.31377e-06	0.000203851	cg18846889	14	100032685	q	CCDC85C	NA	Body	open sea	Body - open sea	NA
0.0360381	5.33341e-06	0.000204504	cg23517116	8	65499841	q	BHLHE22	7046	IGR	island	IGR - island	NA
0.0886434	5.33648e-06	0.000204565	cg08230483	10	88123453	q	GRID1	NA	Body	island	Body - island	NA
0.0956668	5.34434e-06	0.000204757	cg10512203	1	40780905	p	COL9A2	NA	Body	shore	Body - shore	NA
0.0839168	5.34759e-06	0.000204848	cg00081799	1	6390793	p	ACOT7	NA	Body	open sea	Body - open sea	NA
0.0934775	5.36604e-06	0.000205421	cg02928365	1	221054201	q	HLX	NA	Body	shore	Body - shore	NA
0.0301079	5.3674e-06	0.00020544	cg17488929	13	111526794	q	ANKRD10	-4093	IGR	open sea	IGR - open sea	NA
0.0967512	5.37346e-06	0.000205645	cg25844222	4	186877657	q	SORBS2	NA	5'UTR	open sea	5'UTR - open sea	NA
0.0660847	5.37396e-06	0.000205645	cg10288525	13	33455187	q	RNU6-76P	-8320	IGR	open sea	IGR - open sea	NA
0.0495022	5.37406e-06	0.000205645	cg14113931	18	12701670	p	CEP76	NA	Body	shore	Body - shore	NA
0.114759	5.38564e-06	0.000206071	cg12510999	2	28022223	p	RBKS	NA	Body	open sea	Body - open sea	NA
0.0655974	5.41718e-06	0.000207043	cg14607876	2	239495105	q	LINC01107	75774	IGR	open sea	IGR - open sea	NA
0.0370197	5.4374e-06	0.000207631	cg12602405	17	79456824	q	ACTG1	-20173	IGR	shore	IGR - shore	NA
0.0698319	5.53272e-06	0.000210571	cg14534144	13	114150007	q	TMCO3	NA	Body	shelf	Body - shelf	NA
0.0757215	5.53815e-06	0.000210727	cg01417823	4	3494582	p	DOK7	NA	Body	open sea	Body - open sea	NA
0.0838166	5.54449e-06	0.000210883	cg20577663	17	15360645	p	CDRT4	NA	5'UTR	open sea	5'UTR - open sea	NA
0.083998	5.55532e-06	0.000211227	cg27201940	16	1219628	p	CACNA1H	NA	Body	island	Body - island	NA
0.039812	5.58794e-06	0.000212267	cg01910727	1	226842455	q	ITPKB	NA	Body	open sea	Body - open sea	NA
0.0706843	5.60097e-06	0.000212637	cg10483660	13	112241077	q	TEX29	268062	IGR	shelf	IGR - shelf	NA
0.104749	5.66192e-06	0.000214623	cg04963697	16	3570555	p	CLUAP1	NA	Body	open sea	Body - open sea	NA
0.0995732	5.66261e-06	0.000214632	cg06399905	4	80604140	q	PCAT4	-144485	IGR	open sea	IGR - open sea	NA
0.0712964	5.66707e-06	0.000214766	cg20638127	6	31023286	p	HCG22	NA	Body	open sea	Body - open sea	NA
0.0496313	5.71201e-06	0.000216157	cg12939777	13	114203831	q	TMCO3	NA	Body	shore	Body - shore	NA
0.0941285	5.73176e-06	0.000216724	cg05037622	20	42817602	q	JPH2	NA	TSS1500	open sea	TSS1500 - open sea	NA
0.0795612	5.76497e-06	0.000217706	cg17804071	3	73596205	p	PDZRN3	NA	Body	open sea	Body - open sea	NA
0.0636736	5.77207e-06	0.000217905	cg22775642	12	125332183	q	SCARB1	NA	Body	open sea	Body - open sea	NA
0.0485673	5.79349e-06	0.000218556	cg05205299	9	109848356	q	MIR548Q	NA	Body	open sea	Body - open sea	NA
0.0665626	5.81268e-06	0.000219087	cg22939709	22	31498218	q	SMTN	NA	Body	shelf	Body - shelf	NA
0.0531864	5.83919e-06	0.00021984	cg26447282	2	242874971	q	RTP5	63085	IGR	island	IGR - island	NA
0.0492138	5.90085e-06	0.000221702	cg21829923	2	171573891	q	SP5	NA	Body	island	Body - island	V$PAX4_01
0.0642573	5.91705e-06	0.000222218	cg20817941	1	150780718	q	CTSK	NA	1stExon	open sea	1stExon - open sea	NA
0.112702	5.91881e-06	0.000222238	cg06640773	11	73036179	q	ARHGEF17	NA	Body	open sea	Body - open sea	NA
0.0584759	5.94086e-06	0.00022285	cg19811108	1	117636534	p	MIR942	NA	TSS1500	open sea	TSS1500 - open sea	NA
0.0691803	5.96962e-06	0.000223715	cg08297751	4	174448705	q	HAND2	NA	Body	island	Body - island	NA
0.102706	5.97442e-06	0.000223842	cg18744668	8	99962347	q	OSR2	NA	Body	shore	Body - shore	NA
0.0599369	6.00044e-06	0.000224656	cg24003955	1	9912508	p	CTNNBIP1	NA	Body	open sea	Body - open sea	NA
0.141107	6.02113e-06	0.00022527	cg21901643	5	160973008	q	GABRB2	NA	Body	shore	Body - shore	NA
0.0530274	6.02637e-06	0.000225448	cg10233336	1	234952351	q	LINC01132	92562	IGR	open sea	IGR - open sea	NA
0.0562805	6.02889e-06	0.000225495	cg21932231	2	36668864	p	CRIM1	NA	Body	open sea	Body - open sea	NA
0.13271	6.03016e-06	0.0002255	cg17393917	12	106533840	q	NUAK1	NA	TSS200	shore	TSS200 - shore	NA
0.0868774	6.03533e-06	0.000225621	cg22105162	5	135270833	q	FBXL21	NA	5'UTR	open sea	5'UTR - open sea	NA
0.063594	6.05474e-06	0.000226222	cg08362785	22	40814878	q	MKL1	NA	Body	island	Body - island	NA
0.0510777	6.06736e-06	0.000226622	cg12493761	12	43253257	q	PRICKLE1	401117	IGR	open sea	IGR - open sea	NA
0.045707	6.07977e-06	0.000227	cg03729337	5	122430019	q	PRDM6	NA	Body	shore	Body - shore	NA
0.0934912	6.09064e-06	0.000227311	cg17865555	19	49133647	q	SPHK2	NA	3'UTR	island	3'UTR - island	NA
0.0567671	6.10037e-06	0.000227531	cg18946226	13	109248503	q	MYO16	NA	5'UTR	open sea	5'UTR - open sea	NA
0.0624553	6.10454e-06	0.00022765	cg11970204	10	103245907	q	BTRC	NA	Body	open sea	Body - open sea	NA
0.0530006	6.14553e-06	0.000228943	cg22063434	4	174427529	q	HAND2	-20123	IGR	shore	IGR - shore	NA
0.0798487	6.15584e-06	0.000229219	cg03845941	17	15797096	p	ADORA2B	-51135	IGR	open sea	IGR - open sea	NA
0.111785	6.18061e-06	0.000229959	cg06891775	10	80704982	q	LOC283050	NA	Body	open sea	Body - open sea	NA
0.0584759	6.18749e-06	0.000230179	cg05090759	2	165812146	q	SLC38A11	NA	TSS200	open sea	TSS200 - open sea	NA
0.0359322	6.19771e-06	0.000230487	cg13332783	6	57040282	p	BAG2	NA	Body	shelf	Body - shelf	NA
0.0768763	6.22697e-06	0.000231448	cg11265839	12	96643565	q	ELK3	NA	Body	shelf	Body - shelf	NA
0.094383	6.25184e-06	0.000232152	cg20169062	5	53751411	q	HSPB3	NA	TSS200	open sea	TSS200 - open sea	V$TATA_01
0.126527	6.25836e-06	0.000232376	cg02263144	19	8399119	p	KANK3	NA	Body	island	Body - island	NA
0.102016	6.26368e-06	0.000232519	cg18651578	20	5844315	p	C20orf196	NA	3'UTR	open sea	3'UTR - open sea	NA
0.092919	6.27566e-06	0.00023289	cg07156669	17	28705245	q	CPD	NA	TSS1500	shore	TSS1500 - shore	NA
0.100126	6.30001e-06	0.000233462	cg12366518	12	590469	p	B4GALNT3	NA	Body	open sea	Body - open sea	NA
0.0595741	6.30462e-06	0.000233557	cg21886042	13	112076036	q	TEX29	103021	IGR	open sea	IGR - open sea	NA
0.0806319	6.31941e-06	0.000233961	cg23766724	7	27172631	p	HOXA4	4505	IGR	shore	IGR - shore	V$FOXO1_02;V$FREAC2_01
0.0592268	6.33255e-06	0.000234319	cg06210630	1	160085433	q	ATP1A2	NA	TSS200	open sea	TSS200 - open sea	NA
0.0577493	6.34046e-06	0.000234562	cg16098304	2	242737151	q	GAL3ST2	NA	Body	open sea	Body - open sea	NA
0.0575032	6.34061e-06	0.000234562	cg22090266	11	60106260	q	MS4A6E	NA	Body	open sea	Body - open sea	NA
0.0380029	6.34128e-06	0.000234568	cg23655210	18	14129214	p	ZNF519	NA	Body	shelf	Body - shelf	NA
0.135802	6.34831e-06	0.00023481	cg18585903	10	95361342	q	RBP4	NA	TSS1500	island	TSS1500 - island	NA
0.0308611	6.35061e-06	0.000234876	cg14093335	11	122774914	q	C11orf63	NA	Body	open sea	Body - open sea	NA
0.0617398	6.36452e-06	0.000235317	cg07556789	8	11538570	p	GATA4	-23147	IGR	island	IGR - island	NA
0.07208	6.39295e-06	0.000236035	cg15896446	10	122262909	q	PPAPDC1A	NA	Body	open sea	Body - open sea	NA
0.0808818	6.41494e-06	0.000236662	cg02843349	8	72917432	q	LOC100132891	-16054	IGR	island	IGR - island	NA
0.0608615	6.42883e-06	0.000237082	cg08428819	10	123924042	q	TACC2	NA	Body	shore	Body - shore	NA
0.117783	6.46148e-06	0.000238058	cg02276070	5	149683066	q	ARSI	NA	TSS1500	shore	TSS1500 - shore	NA
0.120027	6.4779e-06	0.000238481	cg15971761	2	220309434	q	SPEG	NA	Body	shore	Body - shore	NA
0.0726888	6.51484e-06	0.000239665	cg19598567	5	141931207	q	FGF1	-40536	IGR	open sea	IGR - open sea	NA
0.0485352	6.52582e-06	0.000240001	cg09323728	8	95962352	q	TP53INP1	NA	TSS1500	island	TSS1500 - island	NA
0.0384333	6.54584e-06	0.000240567	cg13216724	11	130312439	q	ADAMTS15	-6430	IGR	open sea	IGR - open sea	NA
0.069557	6.57297e-06	0.000241359	cg00476617	10	18492374	p	CACNB2	NA	Body	open sea	Body - open sea	NA
0.0610443	6.57703e-06	0.000241452	cg00794400	1	17746510	p	RCC2	NA	Body	island	Body - island	NA
0.0786532	6.58749e-06	0.000241732	cg01871498	16	4855523	p	GLYR1	NA	Body	shelf	Body - shelf	NA
0.108128	6.61545e-06	0.000242523	cg06869171	1	155949839	q	SSR2	-29000	IGR	shore	IGR - shore	NA
0.0363514	6.63561e-06	0.000242997	cg18383585	1	162183582	q	NOS1AP	NA	Body	open sea	Body - open sea	NA
0.0770173	6.6387e-06	0.000243071	cg26555052	5	180028767	q	FLT4	NA	3'UTR	open sea	3'UTR - open sea	NA
0.0490171	6.64588e-06	0.000243278	cg11323381	7	98335488	q	NPTX2	88891	IGR	open sea	IGR - open sea	NA
0.114802	6.67419e-06	0.000244123	cg05194864	12	15100977	p	ARHGDIB	NA	Body	open sea	Body - open sea	NA
0.059664	6.68363e-06	0.000244414	cg05232628	7	116200184	q	CAV1	NA	3'UTR	open sea	3'UTR - open sea	NA
0.0497324	6.68848e-06	0.000244516	cg04865319	4	169791918	q	PALLD	NA	5'UTR	open sea	5'UTR - open sea	NA
0.118513	6.69347e-06	0.00024466	cg25495024	17	9189607	p	STX8	NA	Body	open sea	Body - open sea	NA
0.082957	6.70194e-06	0.000244875	cg03822639	4	169552346	q	PALLD	NA	Body	shore	Body - shore	NA
0.0895197	6.70384e-06	0.000244925	cg21040094	17	78475995	q	NPTX1	35362	IGR	open sea	IGR - open sea	NA
0.0702232	6.76519e-06	0.000246918	cg23693365	17	19374174	p	RNF112	59683	IGR	open sea	IGR - open sea	NA
0.0460976	6.79678e-06	0.000247747	cg11344997	19	3463788	p	SMIM24	-10617	IGR	island	IGR - island	NA
0.0411177	6.79928e-06	0.000247759	cg03248761	13	81228965	q	SPRY2	318853	IGR	shore	IGR - shore	NA
0.0438006	6.80122e-06	0.000247783	cg20852851	2	240168848	q	HDAC4	NA	Body	open sea	Body - open sea	NA
0.0700858	6.82624e-06	0.00024855	cg03514843	2	27301195	p	EMILIN1	NA	TSS1500	open sea	TSS1500 - open sea	NA
0.123278	6.84241e-06	0.000249023	cg16786808	2	222434497	q	EPHA4	NA	Body	shore	Body - shore	NA
0.063292	6.89381e-06	0.000250488	cg10992201	4	183247234	q	ODZ3	NA	Body	open sea	Body - open sea	NA
0.0732022	6.92175e-06	0.00025121	cg05801374	1	24283657	p	PNRC2	-2644	IGR	shelf	IGR - shelf	NA
0.0320936	6.92477e-06	0.000251245	cg04876424	6	17280551	p	RBM24	NA	TSS1500	shore	TSS1500 - shore	NA
0.102308	6.92669e-06	0.000251295	cg23558764	8	30635400	p	PPP2CB	-7726	IGR	open sea	IGR - open sea	NA
0.0892344	6.93654e-06	0.000251556	cg05176551	10	32701586	p	EPC1	143727	IGR	open sea	IGR - open sea	NA
0.0456543	6.93825e-06	0.000251599	cg00532477	2	130941423	q	SMPD4	NA	TSS1500	shore	TSS1500 - shore	NA
0.0564133	6.94825e-06	0.000251884	cg02839330	1	26394201	p	TRIM63	NA	TSS200	open sea	TSS200 - open sea	V$HEN1_01
0.0582032	6.96578e-06	0.000252391	cg07049592	7	27184450	p	HOXA5	NA	TSS1500	island	TSS1500 - island	NA
0.115136	6.98724e-06	0.000252986	cg12251895	2	207980866	q	KLF7	NA	Body	open sea	Body - open sea	NA
0.104531	6.99008e-06	0.000253061	cg21097354	7	27179161	p	HOXA-AS3	-822	IGR	island	IGR - island	NA
0.115831	7.00007e-06	0.000253315	cg05491858	3	186891900	q	RTP1	-23374	IGR	open sea	IGR - open sea	NA
0.0630265	7.0027e-06	0.00025339	cg17074704	1	92350430	p	TGFBR3	NA	5'UTR	shore	5'UTR - shore	NA
0.115274	7.05884e-06	0.000254972	cg18077387	15	70699636	q	UACA	-247257	IGR	open sea	IGR - open sea	NA
0.122467	7.06044e-06	0.000254993	cg10753610	17	45335202	q	ITGB3	NA	Body	shelf	Body - shelf	NA
0.0499512	7.06459e-06	0.000255121	cg11397541	8	145215694	q	HEATR7A	NA	5'UTR	open sea	5'UTR - open sea	NA
0.0679891	7.09449e-06	0.000256024	cg01146063	2	80549973	p	CTNNA2	NA	Body	shore	Body - shore	NA
0.102131	7.10355e-06	0.000256292	cg25926515	10	70321889	q	TET1	NA	5'UTR	shore	5'UTR - shore	NA
0.0492723	7.11236e-06	0.000256551	cg09852607	3	128205200	q	GATA2	NA	Body	shore	Body - shore	NA
0.1103	7.11763e-06	0.000256702	cg14962007	10	115144782	q	HABP2	-165808	IGR	open sea	IGR - open sea	NA
0.0857366	7.12444e-06	0.000256889	cg06357561	17	40439501	q	STAT5A	NA	TSS200	shore	TSS200 - shore	NA
0.120801	7.12989e-06	0.000257052	cg23965931	4	184828386	q	STOX2	NA	Body	shore	Body - shore	NA
0.0879872	7.15867e-06	0.000257921	cg10528484	1	204265410	q	PLEKHA6	NA	5'UTR	open sea	5'UTR - open sea	NA
0.0699186	7.16186e-06	0.000257962	cg20242392	7	137439258	q	DGKI	NA	Body	open sea	Body - open sea	NA
0.0734448	7.1716e-06	0.000258239	cg01767116	15	63889093	q	FBXL22	NA	TSS1500	shelf	TSS1500 - shelf	NA
0.0935997	7.1746e-06	0.000258322	cg00028034	20	30779307	q	TSPYL3	NA	TSS1500	shore	TSS1500 - shore	NA
0.0475302	7.18969e-06	0.000258747	cg05555207	12	114847641	q	TBX5	NA	TSS1500	island	TSS1500 - island	NA
0.0977684	7.2522e-06	0.00026052	cg25119946	17	39558556	q	AC003958.2	-112	IGR	open sea	IGR - open sea	NA
0.0721774	7.28675e-06	0.000261562	cg05308819	1	155959156	q	SSR2	-19683	IGR	open sea	IGR - open sea	NA
0.0813425	7.29072e-06	0.000261684	cg25216696	8	11565351	p	GATA4	NA	5'UTR	island	5'UTR - island	NA
0.0430845	7.29631e-06	0.000261834	cg16530165	2	232792397	q	NPPC	NA	TSS1500	shore	TSS1500 - shore	NA
0.0776592	7.30483e-06	0.000262051	cg14222474	1	2286612	p	MORN1	NA	Body	open sea	Body - open sea	NA
0.0310388	7.31174e-06	0.000262216	cg09683562	17	29297516	q	RNF135	NA	TSS1500	shore	TSS1500 - shore	NA
0.139832	7.32654e-06	0.00026265	cg04067612	4	15429572	p	C1QTNF7	NA	TSS200	open sea	TSS200 - open sea	NA
0.0621917	7.32819e-06	0.000262657	cg09756115	1	879415	p	SAMD11	NA	Body	shore	Body - shore	NA
0.069267	7.35259e-06	0.000263324	cg19154600	10	75415868	q	SYNPO2L	NA	TSS200	open sea	TSS200 - open sea	NA
0.0849616	7.36035e-06	0.000263534	cg14474520	12	124781038	q	FAM101A	NA	5'UTR	shore	5'UTR - shore	NA
0.0595075	7.39891e-06	0.00026465	cg10316899	1	39658128	p	MACF1	NA	Body	open sea	Body - open sea	NA
0.0669782	7.4096e-06	0.000264903	cg21249640	9	16104365	p	BNC2	-305136	IGR	open sea	IGR - open sea	NA
0.104143	7.48234e-06	0.000267038	cg19576241	12	116756805	q	MIR4472-2	-109252	IGR	open sea	IGR - open sea	NA
0.0602362	7.53352e-06	0.000268417	cg23242862	8	65491152	q	LOC401463	NA	TSS1500	island	TSS1500 - island	NA
0.118828	7.5428e-06	0.000268708	cg13893707	9	101749605	q	COL15A1	NA	Body	shore	Body - shore	NA
0.0567928	7.56987e-06	0.000269448	cg20322977	10	94821085	q	CYP26C1	NA	1stExon	island	1stExon - island	NA
0.0761028	7.60833e-06	0.00027049	cg19321887	17	39558496	q	AC003958.2	-172	IGR	open sea	IGR - open sea	NA
0.0797731	7.61498e-06	0.000270686	cg00188627	3	159557779	q	SCHIP1	NA	Body	open sea	Body - open sea	NA
0.0692753	7.64347e-06	0.000271474	cg11794384	10	29887530	p	SVIL	NA	5'UTR	open sea	5'UTR - open sea	NA
0.0706031	7.64857e-06	0.000271614	cg13426351	9	132956279	q	FREQ	NA	Body	open sea	Body - open sea	NA
0.0765291	7.65806e-06	0.000271848	cg21577472	7	2561029	p	LFNG	NA	Body	shore	Body - shore	V$COMP1_01
0.0437928	7.67651e-06	0.000272319	cg00204976	2	237475243	q	ACKR3	-3137	IGR	shore	IGR - shore	NA
0.0972939	7.71267e-06	0.000273452	cg01627750	5	139228242	q	NRG2	NA	Body	island	Body - island	NA
0.0905404	7.72807e-06	0.000273873	cg01959123	15	65197576	q	ANKDD1A	-6525	IGR	shore	IGR - shore	NA
0.090559	7.73851e-06	0.000274183	cg09590068	12	54400494	q	HOXC8	-2396	IGR	island	IGR - island	NA
0.0712007	7.7446e-06	0.000274286	cg13755270	3	188644844	q	TPRG1-AS2	-244919	IGR	open sea	IGR - open sea	NA
0.0529807	7.75752e-06	0.000274656	cg07145744	3	43146836	p	C3orf39	NA	5'UTR	shore	5'UTR - shore	NA
0.0496247	7.77306e-06	0.000275144	cg23024358	10	108674143	q	SORCS1	NA	Body	open sea	Body - open sea	NA
0.0497643	7.78838e-06	0.000275578	cg02087079	5	177811349	q	COL23A1	NA	Body	open sea	Body - open sea	NA
0.06797	7.79775e-06	0.0002758	cg00058163	18	5891948	p	TMEM200C	NA	1stExon	shore	1stExon - shore	V$HTF_01
0.0656309	7.81131e-06	0.000276187	cg10559633	16	58582488	q	CNOT1	NA	Body	open sea	Body - open sea	NA
0.0407595	7.87747e-06	0.000278213	cg13002353	6	36823013	p	PPIL1	NA	3'UTR	open sea	3'UTR - open sea	NA
0.0390639	7.88779e-06	0.000278494	cg16519192	12	116037126	q	MED13L	-359255	IGR	open sea	IGR - open sea	NA
0.0950725	7.90678e-06	0.000279039	cg01883843	3	36360652	p	STAC	-61445	IGR	open sea	IGR - open sea	NA
0.0789777	7.93858e-06	0.000279889	cg25705519	3	159557552	q	SCHIP1	NA	Body	open sea	Body - open sea	NA
0.0815311	7.95151e-06	0.000280241	cg01166925	4	41880280	p	TMEM33	-56857	IGR	island	IGR - island	NA
0.068917	7.99932e-06	0.000281673	cg21898226	2	218231392	q	DIRC3	NA	Body	open sea	Body - open sea	NA
0.108891	8.01213e-06	0.000282082	cg01562813	3	13420826	p	NUP210	NA	Body	open sea	Body - open sea	NA
0.076611	8.02671e-06	0.000282511	cg00601836	6	152130332	q	ESR1	NA	Body	shore	Body - shore	NA
0.0690319	8.04306e-06	0.000283002	cg04752871	2	121412432	q	GLI2	-142435	IGR	shore	IGR - shore	NA
0.0504206	8.05597e-06	0.000283393	cg09427605	4	146740968	q	ZNF827	NA	Body	open sea	Body - open sea	NA
0.054038	8.06505e-06	0.00028366	cg02048220	14	91141833	q	TTC7B	NA	Body	open sea	Body - open sea	NA
0.0676939	8.0764e-06	0.000284005	cg14466506	3	188390968	q	LPP	NA	Body	open sea	Body - open sea	NA
0.054818	8.09742e-06	0.000284564	cg02339752	16	86549705	q	FOXF1	5572	IGR	island	IGR - island	NA
0.0967241	8.10161e-06	0.000284658	cg12400702	3	12838781	p	CAND2	NA	Body	island	Body - island	NA
0.156832	8.15528e-06	0.000286395	cg08539965	1	21396338	p	EIF4G3	NA	5'UTR	open sea	5'UTR - open sea	NA
0.0747288	8.16516e-06	0.000286699	cg19061798	11	116115813	q	LINC00900	489762	IGR	open sea	IGR - open sea	NA
0.0725892	8.18974e-06	0.000287391	cg24499516	20	49638562	q	KCNG1	NA	5'UTR	shore	5'UTR - shore	NA
0.0773299	8.1918e-06	0.000287396	cg06960881	17	15168483	p	PMP22	NA	1stExon	shore	1stExon - shore	NA
0.072106	8.19877e-06	0.000287558	cg26986629	2	37604081	p	QPCT	32328	IGR	open sea	IGR - open sea	V$AHRARNT_02
0.0513741	8.22958e-06	0.000288296	cg07629454	3	121903520	q	CASR	NA	5'UTR	island	5'UTR - island	NA
0.0762186	8.23027e-06	0.000288298	cg03110167	19	3964912	p	DAPK3	NA	Body	island	Body - island	NA
0.0695406	8.23255e-06	0.000288357	cg05579037	7	27184853	p	HOXA-AS3	-349	IGR	island	IGR - island	NA
0.0748781	8.24834e-06	0.000288846	cg13734535	9	132948449	q	FREQ	NA	Body	open sea	Body - open sea	NA
0.0791539	8.28532e-06	0.000289882	cg18566555	4	154155288	q	TRIM2	NA	Body	open sea	Body - open sea	NA
0.0357774	8.28886e-06	0.000289963	cg00283030	2	132056444	q	LOC440910	NA	Body	shore	Body - shore	NA
0.0761285	8.30522e-06	0.000290428	cg06445944	5	67586928	q	PIK3R1	NA	Body	shelf	Body - shelf	NA
0.140023	8.31277e-06	0.000290627	cg07533511	12	94580931	q	PLXNC1	NA	Body	shore	Body - shore	NA
0.0859191	8.36245e-06	0.000291949	cg17126142	6	73329988	q	MIR4282	-1583	IGR	shore	IGR - shore	NA
0.0899871	8.37048e-06	0.00029219	cg01048107	8	72757924	q	MSC	NA	TSS1500	shore	TSS1500 - shore	NA
0.0421658	8.38897e-06	0.000292708	cg06905453	19	14089284	p	RFX1	NA	Body	shore	Body - shore	NA
0.0363596	8.39518e-06	0.000292819	cg13962664	10	110225900	q	MIR548Q	572395	IGR	shore	IGR - shore	NA
0.115461	8.43401e-06	0.000293907	cg05194636	11	12098045	p	MICAL2	-34093	IGR	open sea	IGR - open sea	NA
0.0922341	8.43663e-06	0.000293955	cg17001976	11	10730185	p	CTR9	-42626	IGR	open sea	IGR - open sea	NA
0.0930466	8.43868e-06	0.000294005	cg18792528	1	25893735	p	LDLRAP1	NA	3'UTR	open sea	3'UTR - open sea	NA
0.106713	8.49112e-06	0.000295548	cg21740177	3	119381682	q	COX17	-6690	IGR	open sea	IGR - open sea	NA
0.0416206	8.49458e-06	0.000295647	cg23695707	14	95234826	q	GSC	NA	3'UTR	island	3'UTR - island	NA
0.0663935	8.50124e-06	0.000295813	cg09040034	6	33362567	p	KIFC1	NA	Body	shelf	Body - shelf	NA
0.0855953	8.5136e-06	0.00029609	cg03933131	3	46506483	p	LTF	NA	TSS200	shore	TSS200 - shore	NA
0.0995748	8.51821e-06	0.000296197	cg00302160	8	10030945	p	MSRA	NA	Body	open sea	Body - open sea	NA
0.0708544	8.51857e-06	0.000296197	cg07488141	7	47560215	p	TNS3	NA	5'UTR	open sea	5'UTR - open sea	NA
0.100275	8.56249e-06	0.00029744	cg04778125	14	104721657	q	KIF26A	116597	IGR	open sea	IGR - open sea	NA
0.0363498	8.56764e-06	0.000297596	cg24451117	6	137094444	q	MAP3K5	NA	Body	open sea	Body - open sea	NA
0.142792	8.57109e-06	0.000297673	cg14611455	1	203526848	q	OPTC	63577	IGR	open sea	IGR - open sea	NA
0.0519757	8.58948e-06	0.000298158	cg07056299	7	73393148	q	ELN	-49279	IGR	open sea	IGR - open sea	NA
0.144545	8.62293e-06	0.000299076	cg22780193	13	74825252	q	LINC00381	-168058	IGR	open sea	IGR - open sea	NA
0.0833931	8.62604e-06	0.000299162	cg17759535	1	200010137	q	NR5A2	NA	Body	shore	Body - shore	NA
0.0621829	8.63208e-06	0.000299306	cg22439792	1	156613060	q	BCAN	NA	5'UTR	shore	5'UTR - shore	NA
0.0712907	8.64815e-06	0.000299599	cg14789828	11	62201168	q	AHNAK	NA	3'UTR	open sea	3'UTR - open sea	NA
0.0509252	8.65437e-06	0.000299748	cg06295784	6	160771074	q	SLC22A3	NA	Body	shore	Body - shore	NA
0.073441	8.67689e-06	0.000300308	cg06479434	7	128395929	q	CALU	NA	Body	open sea	Body - open sea	NA
0.0546938	8.71344e-06	0.000301373	cg02948476	14	95235026	q	GSC	NA	Body	island	Body - island	NA
0.111394	8.77816e-06	0.000303078	cg12494355	9	35688020	p	TPM2	NA	Body	shore	Body - shore	NA
0.0503951	8.78109e-06	0.000303112	cg08457620	17	1900131	p	RTN4RL1	NA	Body	shore	Body - shore	NA
0.0585148	8.79194e-06	0.000303368	cg27585939	11	108983607	q	C11orf87	-309239	IGR	open sea	IGR - open sea	NA
0.0510891	8.79763e-06	0.000303519	cg13742956	11	2612876	p	KCNQ1	NA	Body	open sea	Body - open sea	NA
0.0345726	8.79864e-06	0.000303519	cg05001964	16	54318808	q	IRX3	NA	Body	island	Body - island	NA
0.0534092	8.82509e-06	0.000304187	cg22304239	19	3968427	p	DAPK3	NA	Body	shelf	Body - shelf	NA
0.0451652	8.83317e-06	0.000304421	cg00454305	16	1429905	p	UNKL	NA	TSS1500	island	TSS1500 - island	NA
0.0835967	8.85396e-06	0.000305003	cg21182715	12	95567919	q	FGD6	NA	Body	open sea	Body - open sea	NA
0.0659596	8.86529e-06	0.000305326	cg06088782	11	70563839	q	SHANK2	NA	Body	island	Body - island	NA
0.0435055	8.8853e-06	0.000305904	cg23517941	20	62052997	q	KCNQ2	NA	Body	island	Body - island	NA
0.063377	8.89608e-06	0.000306164	cg08848903	1	92352293	p	TGFBR3	NA	TSS1500	shore	TSS1500 - shore	NA
0.0752985	8.9201e-06	0.000306865	cg18358723	5	87955618	q	LOC645323	NA	Body	shore	Body - shore	NA
0.10862	8.92219e-06	0.0003069	cg07724977	11	35441198	p	SLC1A2	NA	TSS200	island	TSS200 - island	NA
0.0972879	8.93209e-06	0.000307146	cg01209150	5	66596222	q	CD180	118118	IGR	open sea	IGR - open sea	NA
0.0511406	8.98083e-06	0.00030854	cg12129012	11	64405346	q	NRXN2	NA	Body	shore	Body - shore	NA
0.0717727	9.0376e-06	0.000310129	cg26269286	14	103848982	q	MARK3	-2719	IGR	shelf	IGR - shelf	NA
0.0523429	9.09044e-06	0.000311489	cg16104276	1	44880317	p	RNF220	NA	Body	shelf	Body - shelf	NA
0.0587909	9.09905e-06	0.000311671	cg00454862	1	192983012	q	UCHL5	1516	IGR	open sea	IGR - open sea	NA
0.0843524	9.11504e-06	0.000312037	cg07861448	8	72757787	q	MSC	NA	TSS1500	shore	TSS1500 - shore	NA
0.0961679	9.11808e-06	0.000312096	cg02370232	10	97175365	q	SORBS1	NA	Body	open sea	Body - open sea	NA
0.0549505	9.12162e-06	0.000312149	cg27529018	4	80991289	q	ANTXR2	NA	Body	shelf	Body - shelf	NA
0.0714743	9.24741e-06	0.000315766	cg17924225	5	172030564	q	NEURL1B	-37712	IGR	open sea	IGR - open sea	NA
0.111899	9.2634e-06	0.000316267	cg08448479	4	114214185	q	ANK2	NA	Body	open sea	Body - open sea	NA
0.0924116	9.27045e-06	0.000316416	cg12160664	1	114521853	p	OLFML3	NA	TSS200	open sea	TSS200 - open sea	NA
0.0377852	9.28731e-06	0.000316907	cg14536097	6	14282477	p	CD83	164612	IGR	open sea	IGR - open sea	V$EVI1_04
0.0476772	9.3062e-06	0.000317466	cg02146032	8	11559156	p	GATA4	-2561	IGR	shore	IGR - shore	NA
0.0826617	9.31544e-06	0.000317653	cg11972534	2	11515164	p	LINC00570	-18943	IGR	open sea	IGR - open sea	NA
0.0729781	9.34185e-06	0.000318231	cg04307083	4	57521138	q	HOPX	NA	Body	shore	Body - shore	NA
0.098514	9.38286e-06	0.000319215	cg03287046	7	29519323	p	CHN2	NA	TSS200	open sea	TSS200 - open sea	NA
0.0357402	9.39849e-06	0.000319575	cg11963658	13	111376030	q	ING1	8246	IGR	shelf	IGR - shelf	NA
0.0799282	9.42664e-06	0.000320356	cg02857325	16	86564928	q	MTHFSD	NA	3'UTR	shore	3'UTR - shore	NA
0.103489	9.46605e-06	0.00032144	cg17072494	6	149401166	q	RP11-162J8.2	125769	IGR	open sea	IGR - open sea	NA
0.0322256	9.48216e-06	0.000321827	cg18641876	10	5060291	p	AKR1C2	NA	TSS200	open sea	TSS200 - open sea	NA
0.101	9.50648e-06	0.000322534	cg15691862	1	47905438	p	FOXD2	NA	3'UTR	island	3'UTR - island	NA
0.0733539	9.50926e-06	0.000322605	cg14983728	22	35695234	q	TOM1	NA	TSS1500	shore	TSS1500 - shore	NA
0.105837	9.52523e-06	0.000322938	cg22074467	10	5060566	p	AKR1C2	NA	TSS1500	open sea	TSS1500 - open sea	NA
0.0901086	9.53756e-06	0.000323263	cg14865868	2	12856040	p	TRIB2	NA	TSS1500	shore	TSS1500 - shore	NA
0.0960014	9.555e-06	0.000323738	cg06003958	6	31023257	p	HCG22	NA	Body	open sea	Body - open sea	NA
0.0367845	9.59915e-06	0.000325	cg21856205	7	94953877	q	PON1	NA	1stExon	island	1stExon - island	NA
0.0566481	9.60125e-06	0.000325048	cg11847933	1	227130394	q	CABC1	NA	5'UTR	shore	5'UTR - shore	NA
0.0382986	9.64283e-06	0.000326165	cg17775899	7	27179426	p	HOXA-AS3	-557	IGR	island	IGR - island	NA
0.0723226	9.64903e-06	0.000326314	cg18605987	10	81203762	q	ZCCHC24	NA	Body	shore	Body - shore	NA
0.129152	9.65327e-06	0.000326388	cg22222461	8	98000885	q	PGCP	NA	Body	open sea	Body - open sea	NA
0.088702	9.67058e-06	0.000326879	cg06925984	17	77767242	q	CBX8	-934	IGR	island	IGR - island	NA
0.0832573	9.70191e-06	0.000327821	cg00409861	5	143365769	q	YIPF5	-171960	IGR	open sea	IGR - open sea	NA
0.104384	9.71734e-06	0.000328154	cg05798126	6	3089496	p	RIPK1	NA	Body	shore	Body - shore	NA
0.0465592	9.72461e-06	0.000328329	cg18540249	8	1500367	p	DLGAP2	NA	Body	shore	Body - shore	NA
0.110335	9.75004e-06	0.000329023	cg04717534	10	75633052	q	CAMK2G	NA	Body	shore	Body - shore	NA
0.0573476	9.78031e-06	0.000329761	cg01816768	11	123063169	q	ASAM	NA	Body	shelf	Body - shelf	NA
0.0850709	9.79471e-06	0.000330152	cg11011736	17	33934776	q	AP2B1	NA	Body	open sea	Body - open sea	NA
0.108941	9.83788e-06	0.000331229	cg19475870	5	27038605	p	CDH9	NA	1stExon	open sea	1stExon - open sea	NA
0.0745246	9.84402e-06	0.000331388	cg05536998	18	46500646	q	SMAD7	54423	IGR	shore	IGR - shore	NA
0.0597266	9.88303e-06	0.000332507	cg23345300	2	177000621	q	HOXD-AS2	1052	IGR	shore	IGR - shore	NA
0.0414871	9.88361e-06	0.000332507	cg03948768	6	35118204	p	TCP11	32355	IGR	open sea	IGR - open sea	NA
0.0532663	9.9071e-06	0.000333179	cg18994063	5	156389699	q	TIMD4	NA	Body	open sea	Body - open sea	NA
0.106538	9.91133e-06	0.000333273	cg18733230	7	4763182	p	FOXK1	NA	Body	shore	Body - shore	NA
0.0889517	9.94081e-06	0.00033405	cg06320380	2	218770208	q	TNS1	NA	5'UTR	open sea	5'UTR - open sea	NA
0.105063	9.99303e-06	0.000335399	cg21608605	6	152128258	q	ESR1	NA	TSS1500	shore	TSS1500 - shore	NA
0.0478643	1.00052e-05	0.000335654	cg11014921	3	36974725	p	TRANK1	NA	Body	open sea	Body - open sea	NA
0.111666	1.00076e-05	0.00033566	cg22610620	10	77524487	q	C10orf11	-18032	IGR	open sea	IGR - open sea	NA
0.0685521	1.00696e-05	0.000337292	cg07565472	2	219848258	q	FEV	NA	Body	shore	Body - shore	NA
0.0934362	1.00841e-05	0.00033771	cg26422458	1	79472452	p	ELTD1	NA	5'UTR	island	5'UTR - island	NA
0.0413494	1.00939e-05	0.000337966	cg10376814	1	2310230	p	MORN1	NA	Body	open sea	Body - open sea	NA
0.0794354	1.01113e-05	0.00033838	cg06883206	4	152172102	q	PRSS48	-26223	IGR	open sea	IGR - open sea	NA
0.046446	1.01553e-05	0.000339684	cg18726079	4	140834011	q	MAML3	NA	Body	open sea	Body - open sea	NA
0.0856538	1.0167e-05	0.000340004	cg02764093	12	120241760	q	CIT	NA	Body	shore	Body - shore	NA
0.0605233	1.0206e-05	0.000341115	cg17323040	6	169008594	q	SMOC2	NA	Body	open sea	Body - open sea	NA
0.114153	1.02308e-05	0.000341703	cg25227803	10	102239027	q	WNT8B	NA	Body	shelf	Body - shelf	NA
0.055797	1.02416e-05	0.000341988	cg05206633	5	177913434	q	COL23A1	NA	Body	open sea	Body - open sea	NA
0.0573595	1.02526e-05	0.000342236	cg07002622	6	118822466	q	C6orf204	NA	Body	open sea	Body - open sea	NA
0.114763	1.02591e-05	0.000342428	cg27084654	3	141118615	q	ZBTB38	NA	5'UTR	shelf	5'UTR - shelf	NA
0.09071	1.02692e-05	0.000342691	cg04026887	6	150462309	q	PPP1R14C	-1879	IGR	shore	IGR - shore	NA
0.0629949	1.03262e-05	0.000344084	cg21577836	1	175568710	q	TNR	NA	5'UTR	island	5'UTR - island	NA
0.0849059	1.03383e-05	0.000344462	cg05356778	7	71115920	q	WBSCR17	NA	Body	open sea	Body - open sea	NA
0.0748715	1.03784e-05	0.000345579	cg14969261	11	19588892	p	NAV2	NA	Body	open sea	Body - open sea	NA
0.0448887	1.03793e-05	0.000345583	cg04178787	2	123418787	q	TSN	905666	IGR	open sea	IGR - open sea	NA
0.0547184	1.03947e-05	0.000345998	cg02327719	1	26185386	p	C1orf135	NA	Body	shore	Body - shore	NA
0.066001	1.04004e-05	0.00034609	cg10329345	1	45083079	p	RNF220	NA	Body	island	Body - island	V$GFI1_01
0.0900016	1.04112e-05	0.000346377	cg01113339	7	1660895	p	TFAMP1	6789	IGR	shore	IGR - shore	NA
0.0648893	1.04308e-05	0.000346884	cg06872036	1	206729258	q	RASSF5	NA	Body	shore	Body - shore	NA
0.0593286	1.04322e-05	0.000346903	cg20128672	11	128774649	q	C11orf45	NA	5'UTR	open sea	5'UTR - open sea	NA
0.080299	1.04361e-05	0.000346986	cg07960762	1	100111727	p	PALMD	NA	1stExon	open sea	1stExon - open sea	NA
0.0792688	1.04475e-05	0.000347292	cg03034540	16	67450810	q	ZDHHC1	NA	TSS1500	shore	TSS1500 - shore	NA
0.107109	1.04566e-05	0.000347494	cg15609387	12	132920762	q	LOC100130238	68785	IGR	shore	IGR - shore	NA
0.0997379	1.04777e-05	0.000348075	cg16111364	12	122891696	q	CLIP1	NA	5'UTR	open sea	5'UTR - open sea	NA
0.064268	1.04866e-05	0.000348322	cg11273250	6	42716703	p	TBCC	4469	IGR	shore	IGR - shore	NA
0.0812066	1.04936e-05	0.000348527	cg18083404	6	14283006	p	CD83	165141	IGR	open sea	IGR - open sea	NA
0.0720298	1.05167e-05	0.000349174	cg05971894	12	54399254	q	HOXC8	-3636	IGR	shore	IGR - shore	NA
0.157286	1.05348e-05	0.000349676	cg18566883	21	38919676	q	KCNJ6	-77109	IGR	open sea	IGR - open sea	NA
0.147665	1.05358e-05	0.000349682	cg22855933	2	157179512	q	NR4A2	-1432	IGR	shelf	IGR - shelf	NA
0.117726	1.05573e-05	0.000350269	cg10925991	4	40324096	p	CHRNA9	-13250	IGR	open sea	IGR - open sea	V$GRE_C
0.0628004	1.05588e-05	0.000350274	cg18554976	19	35629356	q	FXYD1	NA	TSS1500	shelf	TSS1500 - shelf	NA
0.0956485	1.05824e-05	0.000350878	cg16634971	11	12455615	p	PARVA	NA	Body	open sea	Body - open sea	NA
0.0791043	1.06214e-05	0.000351954	cg26611765	7	27199916	p	HOXA10-HOXA9	-2141	IGR	island	IGR - island	NA
0.149309	1.06441e-05	0.000352459	cg10576245	1	233249267	q	PCNXL2	NA	Body	open sea	Body - open sea	NA
0.0606607	1.06702e-05	0.000353078	cg25706257	1	6390530	p	ACOT7	NA	Body	open sea	Body - open sea	NA
0.0815327	1.07041e-05	0.000354011	cg22086834	7	94278830	q	SGCE	NA	Body	open sea	Body - open sea	NA
0.10135	1.07376e-05	0.000354983	cg02184673	11	123066560	q	ASAM	NA	TSS1500	island	TSS1500 - island	NA
0.137956	1.07554e-05	0.000355408	cg16313393	20	49636733	q	KCNG1	NA	5'UTR	shelf	5'UTR - shelf	NA
0.118104	1.07677e-05	0.000355706	cg13667243	5	157001561	q	ADAM19	NA	Body	island	Body - island	NA
0.118973	1.07936e-05	0.000356383	cg02366931	5	78986160	q	CMYA5	NA	Body	open sea	Body - open sea	NA
0.0936868	1.08084e-05	0.0003567	cg07039423	7	128531106	q	KCP	NA	Body	island	Body - island	NA
0.115486	1.08187e-05	0.000356989	cg10840277	8	124829410	q	FER1L6-AS1	-34817	IGR	open sea	IGR - open sea	NA
0.072175	1.08516e-05	0.000357825	cg06261400	10	131744476	q	EBF3	NA	Body	open sea	Body - open sea	NA
0.0790174	1.08671e-05	0.000358186	cg14377922	2	23840537	p	KLHL29	NA	Body	open sea	Body - open sea	NA
0.0765972	1.08879e-05	0.000358726	cg12149609	20	42816600	q	JPH2	NA	TSS1500	open sea	TSS1500 - open sea	NA
0.0568999	1.08893e-05	0.000358741	cg20464884	6	2773876	p	WRNIP1	NA	Body	open sea	Body - open sea	NA
0.0661716	1.09055e-05	0.000359173	cg19939793	5	151119245	q	ATOX1	-3138	IGR	open sea	IGR - open sea	NA
0.142694	1.09145e-05	0.00035942	cg16450577	17	80806375	q	TBCD	NA	Body	open sea	Body - open sea	NA
0.103752	1.09179e-05	0.000359506	cg03339668	12	120241957	q	CIT	NA	Body	island	Body - island	NA
0.0751967	1.09236e-05	0.000359646	cg04535236	3	128200769	q	GATA2	NA	Body	open sea	Body - open sea	NA
0.0648322	1.09305e-05	0.000359796	cg04012082	12	1905096	p	CACNA2D4	NA	Body	shore	Body - shore	NA
0.0673192	1.09565e-05	0.000360551	cg17209612	7	88195717	q	C7orf62	-193036	IGR	open sea	IGR - open sea	NA
0.0420585	1.09649e-05	0.000360737	cg19621710	1	1404170	p	ATAD3C	NA	3'UTR	shelf	3'UTR - shelf	NA
0.0454094	1.10124e-05	0.000361775	cg22950982	3	50686177	p	MAPKAPK3	NA	3'UTR	open sea	3'UTR - open sea	NA
0.115081	1.10515e-05	0.000362842	cg22986569	5	2659008	p	IRX2	-87271	IGR	open sea	IGR - open sea	NA
0.0988099	1.10539e-05	0.00036287	cg15973954	13	23309774	q	BASP1P1	-161395	IGR	open sea	IGR - open sea	NA
0.0869892	1.1058e-05	0.000362981	cg15177855	11	70517411	q	SHANK2	NA	Body	open sea	Body - open sea	NA
0.118351	1.109e-05	0.000363855	cg17471425	11	10614014	p	MRVI1	NA	Body	open sea	Body - open sea	NA
0.131123	1.10988e-05	0.000364025	cg09042277	12	114840854	q	TBX5	NA	Body	island	Body - island	NA
0.0740848	1.11073e-05	0.000364242	cg09628488	8	122598941	q	HAS2	-26330	IGR	open sea	IGR - open sea	NA
0.0502901	1.11329e-05	0.000364989	cg12845678	7	5388781	p	TNRC18	NA	Body	shelf	Body - shelf	NA
0.0997006	1.11738e-05	0.000365992	cg12979590	11	47554407	p	CUGBP1	NA	5'UTR	open sea	5'UTR - open sea	NA
0.0846727	1.11803e-05	0.00036618	cg10311132	15	26996607	q	GABRB3	NA	Body	open sea	Body - open sea	NA
0.0745225	1.11812e-05	0.000366184	cg00851389	16	56669681	q	MT1JP	30	IGR	island	IGR - island	NA
0.0426382	1.1196e-05	0.00036649	cg25605550	8	101256880	q	RNF19A	-12408	IGR	open sea	IGR - open sea	NA
0.0804587	1.12046e-05	0.000366668	cg12456825	3	121312127	q	FBXO40	NA	TSS200	open sea	TSS200 - open sea	NA
0.0723292	1.12255e-05	0.000367252	cg26440142	1	221057573	q	HLX	NA	Body	island	Body - island	NA
0.0967087	1.1233e-05	0.000367472	cg24966958	3	119379682	q	POPDC2	NA	TSS1500	open sea	TSS1500 - open sea	NA
0.103596	1.12566e-05	0.000368115	cg24788090	8	74332815	q	STAU2	NA	3'UTR	open sea	3'UTR - open sea	V$SEF1_C
0.0355403	1.12661e-05	0.000368342	cg24035245	1	119535928	p	WARS2	-37911	IGR	island	IGR - island	NA
0.0893027	1.13194e-05	0.000369697	cg04202002	2	127643360	q	BIN1	-162239	IGR	shore	IGR - shore	NA
0.0753974	1.13198e-05	0.000369697	cg08026493	8	23430824	p	SLC25A37	44461	IGR	shore	IGR - shore	NA
0.0683027	1.1336e-05	0.000370145	cg05555633	6	28483691	p	GPX6	NA	TSS200	open sea	TSS200 - open sea	NA
0.0960449	1.13367e-05	0.000370145	cg04723343	2	238647913	q	LRRFIP1	NA	Body	shelf	Body - shelf	NA
0.0750313	1.13499e-05	0.000370472	cg18167466	1	6390473	p	ACOT7	NA	Body	open sea	Body - open sea	NA
0.0522962	1.13635e-05	0.000370711	cg06213047	16	85229676	q	LOC400548	58920	IGR	open sea	IGR - open sea	NA
0.0971788	1.13673e-05	0.000370786	cg03959306	1	2004968	p	PRKCZ	NA	TSS200	shore	TSS200 - shore	NA
0.104777	1.13823e-05	0.000371087	cg24883265	1	5917845	p	MIR4689	-4887	IGR	open sea	IGR - open sea	NA
0.0430247	1.14214e-05	0.000372034	cg03157027	8	99959723	q	OSR2	NA	5'UTR	shore	5'UTR - shore	NA
0.0564649	1.14721e-05	0.000373454	cg01820273	6	35754906	p	C6orf127	NA	Body	island	Body - island	NA
0.0489599	1.14729e-05	0.000373454	cg19399165	2	27301252	p	EMILIN1	NA	TSS200	open sea	TSS200 - open sea	NA
0.0831345	1.15024e-05	0.000374182	cg00958550	6	1606383	p	TRIM40	133	IGR	island	IGR - island	NA
0.0406076	1.15129e-05	0.000374498	cg21304833	13	114108028	q	ADPRHL1	NA	TSS200	open sea	TSS200 - open sea	NA
0.0473724	1.15348e-05	0.000375018	cg12309703	2	218621258	q	DIRC3	NA	Body	shore	Body - shore	NA
0.0616701	1.15771e-05	0.000376092	cg26153688	1	90457055	p	GEMIN8P4	-1769	IGR	shelf	IGR - shelf	NA
0.0322853	1.15839e-05	0.000376288	cg21827809	1	3575147	p	TP73	NA	5'UTR	open sea	5'UTR - open sea	NA
0.0349435	1.15904e-05	0.000376417	cg00323501	22	37464839	q	TMPRSS6	NA	Body	shore	Body - shore	NA
0.0655586	1.16329e-05	0.000377543	cg06176471	1	169088807	q	ATP1B1	NA	Body	open sea	Body - open sea	NA
0.056587	1.16368e-05	0.000377644	cg09618998	8	1950965	p	KBTBD11	NA	Body	island	Body - island	NA
0.0482139	1.16695e-05	0.000378338	cg14344095	15	93617965	q	RGMA	NA	TSS1500	shore	TSS1500 - shore	NA
0.101025	1.16735e-05	0.000378418	cg27531366	1	27627058	p	WDTC1	NA	Body	open sea	Body - open sea	NA
0.0694759	1.17e-05	0.000379171	cg00459232	12	6309025	p	CD9	NA	TSS1500	shore	TSS1500 - shore	NA
0.0485238	1.18112e-05	0.000382086	cg12053004	1	221057751	q	HLX	NA	Body	island	Body - island	NA
0.0502068	1.18781e-05	0.000383758	cg03116948	1	9381431	p	SPSB1	NA	5'UTR	open sea	5'UTR - open sea	NA
0.0568311	1.19117e-05	0.000384736	cg12926910	7	20192967	p	MACC1	NA	Body	open sea	Body - open sea	NA
0.0463454	1.19246e-05	0.000385047	cg11234637	10	94820945	q	CYP26C1	NA	TSS200	island	TSS200 - island	NA
0.0611666	1.20144e-05	0.000387392	cg08927844	6	154732195	q	CNKSR3	NA	Body	open sea	Body - open sea	NA
0.0875094	1.20613e-05	0.000388743	cg04604708	7	137638053	q	CREB3L2	NA	Body	open sea	Body - open sea	NA
0.0828836	1.20756e-05	0.000389124	cg15624376	7	27171391	p	HOXA4	NA	TSS1500	shore	TSS1500 - shore	NA
0.0896207	1.21505e-05	0.00039087	cg22956060	3	9289747	p	SRGAP3	NA	Body	open sea	Body - open sea	NA
0.123564	1.21516e-05	0.000390879	cg26478297	19	54387435	q	PRKCG	NA	Body	shore	Body - shore	NA
0.0856339	1.21581e-05	0.000391008	cg26112871	5	171320720	q	FBXW11	NA	Body	open sea	Body - open sea	NA
0.0829361	1.21776e-05	0.000391556	cg06008345	10	71176719	q	TACR2	NA	TSS200	open sea	TSS200 - open sea	NA
0.0765928	1.22414e-05	0.000393231	cg03286535	15	90649835	q	IDH2	22623	IGR	shelf	IGR - shelf	NA
0.101822	1.22737e-05	0.000394029	cg09582482	1	201390839	q	TNNI1	NA	1stExon	open sea	1stExon - open sea	NA
0.0491112	1.23097e-05	0.000394995	cg13354872	15	65550813	q	PARP16	NA	3'UTR	open sea	3'UTR - open sea	NA
0.129377	1.23674e-05	0.0003964	cg00615485	7	29519656	p	CHN2	NA	5'UTR	open sea	5'UTR - open sea	NA
0.058556	1.23703e-05	0.000396428	cg13572145	2	80529621	p	CTNNA2	NA	Body	shore	Body - shore	NA
0.0865647	1.23731e-05	0.000396462	cg25638611	11	70508420	q	SHANK2	NA	Body	island	Body - island	NA
0.0647398	1.23992e-05	0.00039711	cg14818277	7	41956427	p	GLI3	-44121	IGR	open sea	IGR - open sea	NA
0.0455794	1.24334e-05	0.000398096	cg27206603	16	13164346	p	SHISA9	NA	Body	open sea	Body - open sea	NA
0.0682194	1.24359e-05	0.000398151	cg11064034	12	114877421	q	TBX5-AS1	31421	IGR	shore	IGR - shore	NA
0.0947083	1.25041e-05	0.000399944	cg20337996	12	124780809	q	FAM101A	NA	5'UTR	shore	5'UTR - shore	NA
0.106592	1.25102e-05	0.000400041	cg20732304	13	113752657	q	MCF2L	NA	3'UTR	shore	3'UTR - shore	NA
0.0726563	1.25203e-05	0.000400229	cg00168191	19	3097565	p	GNA11	NA	Body	island	Body - island	NA
0.0468403	1.25414e-05	0.000400713	cg26881651	13	39327640	q	FREM2	NA	Body	open sea	Body - open sea	NA
0.0548735	1.26517e-05	0.000403417	cg26104083	6	1606394	p	TRIM40	144	IGR	island	IGR - island	NA
0.0601753	1.26918e-05	0.000404421	cg10185013	22	31495174	q	SMTN	NA	Body	island	Body - island	NA
0.0533695	1.27113e-05	0.000404962	cg05851395	12	124416206	q	DNAH10	NA	Body	open sea	Body - open sea	NA
0.0389592	1.27842e-05	0.000406845	cg08932256	12	116008258	q	MED13L	-388123	IGR	open sea	IGR - open sea	NA
0.0576496	1.28376e-05	0.000408213	cg01281601	16	15931190	p	MYH11	NA	Body	open sea	Body - open sea	NA
0.0583103	1.28474e-05	0.00040836	cg06237694	3	97406327	q	EPHA6	NA	Body	open sea	Body - open sea	NA
0.0732939	1.28752e-05	0.000409104	cg13541353	9	32426330	p	ACO1	NA	Body	open sea	Body - open sea	NA
0.0535954	1.29258e-05	0.000410364	cg00590260	10	530805	p	DIP2C	NA	Body	island	Body - island	V$TAXCREB_02
0.0815178	1.29421e-05	0.000410704	cg16920620	7	29519651	p	CHN2	NA	5'UTR	open sea	5'UTR - open sea	NA
0.0648957	1.29823e-05	0.000411898	cg12569592	6	16753450	p	ATXN1	NA	5'UTR	open sea	5'UTR - open sea	V$MEIS1AHOXA9_01
0.0965615	1.29948e-05	0.000412136	cg07982740	20	44410114	q	WFDC3	NA	Body	open sea	Body - open sea	NA
0.14948	1.29951e-05	0.000412136	cg16700364	2	157178889	q	NR4A2	-2055	IGR	shore	IGR - shore	NA
0.0976456	1.30004e-05	0.000412251	cg13116071	1	243368706	q	CEP170	NA	Body	open sea	Body - open sea	NA
0.0875553	1.3016e-05	0.000412384	cg10243348	13	102105129	q	ITGBL1	NA	1stExon	shore	1stExon - shore	NA
0.0627835	1.30746e-05	0.000413963	cg13010014	11	124740965	q	ROBO3	NA	Body	shore	Body - shore	NA
0.0892662	1.31044e-05	0.000414779	cg23289079	5	122430476	q	PRDM6	NA	Body	shore	Body - shore	NA
0.0981109	1.3122e-05	0.000415213	cg03559073	12	114833303	q	TBX5	NA	Body	shore	Body - shore	NA
0.0758308	1.32052e-05	0.000417369	cg04556008	10	119293800	q	EMX2OS	NA	Body	shore	Body - shore	NA
0.0476363	1.32173e-05	0.000417639	cg08827060	8	102121621	q	FLJ42969	57339	IGR	open sea	IGR - open sea	NA
0.0692833	1.32393e-05	0.000418168	cg26538335	12	106645964	q	CKAP4	14305	IGR	shelf	IGR - shelf	NA
0.0357458	1.32506e-05	0.000418469	cg22910295	19	10403862	p	ICAM5	NA	Body	island	Body - island	V$NCX_01;V$MSX1_01
0.105298	1.32713e-05	0.000419009	cg08892370	1	47898435	p	MGC12982	NA	Body	shore	Body - shore	NA
0.114194	1.32891e-05	0.000419375	cg11758283	6	7998697	p	BLOC1S5-TXNDC5	12362	IGR	open sea	IGR - open sea	NA
0.0684298	1.33137e-05	0.00042001	cg13325904	5	3311313	p	LINC01019	-105953	IGR	open sea	IGR - open sea	NA
0.0324342	1.33342e-05	0.000420461	cg05919238	17	79244158	q	SLC38A10	NA	Body	open sea	Body - open sea	NA
[truncated: 5,423 more rows]
