# Supplementary material for: Epigenetic reprogramming of fallopian tube fimbriae in BRCA mutation carriers defines early ovarian cancer evolution
Source: Nat Commun. 2016 May 24;7:11620. doi: 10.1038/ncomms11620 (PMC4890182; doi:10.1038/ncomms11620)
Supplement: Supplementary Data 2 — Top CpGs which are hypomethylated in fimbrial compared to proximal tube in BRCA1/2 mutation carriers but not in controls. CpGs are included with median delta-beta fimb-prox greater than 0.03, and FDR-corrected p<0.05. Genomic information is also provided for each CpG. [file ncomms11620-s3.xls]

## Sheet: betaDiffHypoTable_fimb_prox_mut
Supplementary Data 2. Top CpGs which are hypomethylated in fimbrial compared to proximal tube in BRCA1/2 mutation carriers but not in controls. CpGs are included with median delta-beta fimb-prox greater than 0.03, and FDR-corrected p<0.05. Genomic information is also provided for each CpG.
Median diff beta	P.Value	adj.P.Val	probeID	CHR	MAPINFO	arm	gene	distancetoGene	feature	cgi	feat.cgi	conserved_tfbs
-0.355363	5.81769e-18	3.91972e-13	cg20402783	12	54381013	q	HOXC10	NA	Body	shore	Body - shore	NA
-0.219901	1.2488e-17	6.405e-13	cg27598632	8	7686204	p	DEFB106B	NA	Body	open sea	Body - open sea	NA
-0.134611	1.35805e-17	6.405e-13	cg09409405	16	87911198	q	CA5A	-10427	IGR	open sea	IGR - open sea	NA
-0.0801499	4.87688e-17	1.16559e-12	cg15998518	2	30334305	p	YPEL5	-35445	IGR	open sea	IGR - open sea	NA
-0.131619	5.58725e-17	1.25482e-12	cg11825059	7	14876371	p	DGKB	NA	Body	open sea	Body - open sea	NA
-0.124734	8.20885e-17	1.68328e-12	cg11189134	10	1531498	p	ADARB2	NA	Body	open sea	Body - open sea	NA
-0.225502	9.23772e-17	1.75107e-12	cg17951138	5	92908392	q	FLJ42709	NA	Body	island	Body - island	NA
-0.495609	9.28199e-17	1.75107e-12	cg01524853	12	54447807	q	HOXC4	NA	1stExon	island	1stExon - island	V$PAX4_04
-0.261706	9.69649e-17	1.75891e-12	cg17092519	11	70964256	q	FLJ42102	-152536	IGR	shore	IGR - shore	NA
-0.301362	2.78168e-16	3.64425e-12	cg19240678	11	132582550	q	OPCML	NA	Body	open sea	Body - open sea	NA
-0.266876	4.76544e-16	5.61882e-12	cg01070161	3	197547891	q	LRCH3	NA	Body	open sea	Body - open sea	NA
-0.167651	6.42226e-16	7.21176e-12	cg26069745	7	27142200	p	HOXA2	NA	1stExon	shore	1stExon - shore	NA
-0.195507	8.54285e-16	8.75885e-12	cg17798857	15	70994632	q	UACA	NA	Body	open sea	Body - open sea	NA
-0.203033	9.49772e-16	9.53068e-12	cg07162000	10	1774873	p	ADARB2	NA	Body	shelf	Body - shelf	NA
-0.511939	9.82456e-16	9.65327e-12	cg03146625	12	54448729	q	HOXC4	NA	Body	shore	Body - shore	NA
-0.203103	1.35809e-15	1.25592e-11	cg00740088	18	19745316	q	GATA6	-4088	IGR	island	IGR - island	NA
-0.223259	1.41116e-15	1.2799e-11	cg00998387	8	65281572	q	LINC00966	-4203	IGR	shore	IGR - shore	NA
-0.149291	1.50525e-15	1.33947e-11	cg03763508	7	27140942	p	HOXA2	NA	Body	shelf	Body - shelf	NA
-0.216844	2.04002e-15	1.7173e-11	cg19103536	17	63397887	q	AXIN2	-126796	IGR	open sea	IGR - open sea	V$CEBP_Q2
-0.166127	2.07548e-15	1.7173e-11	cg19905379	2	61034533	p	LINC01185	-40362	IGR	open sea	IGR - open sea	NA
-0.588255	2.40473e-15	1.92006e-11	cg03923561	12	54447220	q	HOXC4	NA	5'UTR	shore	5'UTR - shore	NA
-0.440814	2.47642e-15	1.92006e-11	cg02264990	12	54447243	q	HOXC4	NA	5'UTR	shore	5'UTR - shore	NA
-0.201959	2.48338e-15	1.92006e-11	cg05279413	7	1572327	p	MAFK	NA	5'UTR	shore	5'UTR - shore	NA
-0.495627	2.96045e-15	2.22178e-11	cg15233062	12	54447349	q	HOXC4	NA	5'UTR	shore	5'UTR - shore	NA
-0.209908	3.36845e-15	2.4441e-11	cg13534901	7	17339481	p	AHR	NA	Body	shore	Body - shore	NA
-0.396523	3.50454e-15	2.49281e-11	cg08053137	12	54385436	q	MIR196A2	NA	TSS200	shelf	TSS200 - shelf	NA
-0.155561	3.55381e-15	2.49281e-11	cg18546384	7	2077057	p	MAD1L1	NA	Body	open sea	Body - open sea	NA
-0.635406	3.59415e-15	2.49281e-11	cg22747076	12	54447873	q	HOXC4	NA	1stExon	island	1stExon - island	V$CMYB_01;V$NGFIC_01
-0.543647	3.97055e-15	2.67519e-11	cg07266404	12	54447584	q	HOXC4	NA	5'UTR	shore	5'UTR - shore	NA
-0.124399	4.41479e-15	2.82632e-11	cg00355286	16	55525729	q	MMP2	NA	Body	open sea	Body - open sea	NA
-0.138018	4.44131e-15	2.82632e-11	cg12243453	11	113775400	q	HTR3B	NA	TSS200	open sea	TSS200 - open sea	NA
-0.0645669	4.47691e-15	2.82632e-11	cg04517903	16	1557605	p	TELO2	NA	Body	shelf	Body - shelf	NA
-0.200849	4.49449e-15	2.82632e-11	cg25598840	7	27142618	p	HOXA2	NA	TSS1500	shore	TSS1500 - shore	NA
-0.154186	4.8606e-15	2.93085e-11	cg26665891	1	204159832	q	KISS1	NA	Body	island	Body - island	NA
-0.174952	4.88187e-15	2.93085e-11	cg20668321	5	153192843	q	GRIA1	NA	3'UTR	open sea	3'UTR - open sea	NA
-0.206796	4.90929e-15	2.93085e-11	cg20747380	7	27142275	p	HOXA2	NA	1stExon	shore	1stExon - shore	NA
-0.294272	6.0243e-15	3.55156e-11	cg10264687	16	51147461	q	SALL1	-22425	IGR	shore	IGR - shore	NA
-0.307377	6.71449e-15	3.8619e-11	cg03059991	12	54144785	q	CALCOCO1	39882	IGR	island	IGR - island	NA
-0.193812	7.27747e-15	4.13528e-11	cg08394412	16	50875140	q	CYLD	99111	IGR	island	IGR - island	NA
-0.194122	7.59275e-15	4.25645e-11	cg07231911	1	94141047	p	BCAR3	NA	5'UTR	open sea	5'UTR - open sea	NA
-0.183554	8.32989e-15	4.56818e-11	cg09662325	16	55363601	q	IRX6	NA	Body	shore	Body - shore	NA
-0.144833	8.69881e-15	4.71567e-11	cg06769202	7	27142535	p	HOXA2	NA	TSS200	shore	TSS200 - shore	NA
-0.184349	9.08285e-15	4.77563e-11	cg22851420	1	40149650	p	HPCAL4	NA	Body	island	Body - island	NA
-0.151716	9.23692e-15	4.78727e-11	cg20890989	2	223574238	q	MOGAT1	NA	Body	open sea	Body - open sea	NA
-0.152481	9.81692e-15	4.93276e-11	cg20800022	8	97169764	q	GDF6	NA	Body	island	Body - island	V$TST1_01
-0.449821	9.97794e-15	4.93276e-11	cg09720701	12	54447283	q	HOXC4	NA	5'UTR	shore	5'UTR - shore	NA
-0.197249	1.05619e-14	5.08912e-11	cg22539356	15	87667434	q	LINC00052	-452726	IGR	open sea	IGR - open sea	NA
-0.104971	1.07905e-14	5.08912e-11	cg05484949	17	38708465	q	CCR7	-1557	IGR	open sea	IGR - open sea	NA
-0.185524	1.10645e-14	5.16671e-11	cg08241939	1	204700816	q	NFASC	-96966	IGR	open sea	IGR - open sea	NA
-0.148559	1.19826e-14	5.52363e-11	cg07339236	20	50312490	q	ATP9A	NA	Body	open sea	Body - open sea	NA
-0.205743	1.20631e-14	5.52363e-11	cg03480337	8	65284519	q	LINC00966	-1256	IGR	shore	IGR - shore	NA
-0.39373	1.24978e-14	5.61941e-11	cg15648389	12	54448769	q	HOXC4	NA	Body	shore	Body - shore	NA
-0.491689	1.25106e-14	5.61941e-11	cg10662314	12	54384666	q	MIR196A2	NA	TSS1500	shelf	TSS1500 - shelf	NA
-0.176087	1.40055e-14	6.1733e-11	cg19435724	12	54387917	q	MIR196A2	2395	IGR	island	IGR - island	NA
-0.183485	1.88924e-14	8.02724e-11	cg00589541	3	171844005	q	FNDC3B	NA	Body	open sea	Body - open sea	NA
-0.242515	1.90652e-14	8.02835e-11	cg23977888	5	55994653	q	MAP3K1	-116247	IGR	open sea	IGR - open sea	NA
-0.293283	1.96277e-14	8.19205e-11	cg06933574	5	134370282	q	PITX1	NA	TSS1500	island	TSS1500 - island	NA
-0.222554	2.14372e-14	8.69468e-11	cg04834436	16	55362754	q	IRX6	NA	Body	island	Body - island	NA
-0.148757	2.19687e-14	8.7806e-11	cg01157046	2	223419421	q	SGPP2	NA	Body	open sea	Body - open sea	NA
-0.196745	2.24135e-14	8.88309e-11	cg14337655	19	2282207	p	C19orf35	NA	TSS200	shelf	TSS200 - shelf	NA
-0.265463	2.36095e-14	9.27913e-11	cg14679255	12	54385526	q	MIR196A2	NA	Body	shelf	Body - shelf	NA
-0.114301	2.41965e-14	9.43126e-11	cg01419914	17	79374691	q	BAHCC1	NA	Body	island	Body - island	NA
-0.110371	2.85165e-14	1.0674e-10	cg04440885	16	51146856	q	SALL1	-23030	IGR	shore	IGR - shore	NA
-0.44715	3.07247e-14	1.13563e-10	cg18473521	12	54448265	q	HOXC4	NA	Body	shore	Body - shore	NA
-0.134313	3.08209e-14	1.13563e-10	cg06083652	10	1531529	p	ADARB2	NA	Body	open sea	Body - open sea	NA
-0.121302	3.22976e-14	1.16427e-10	cg02955377	7	150434640	q	GIMAP5	NA	1stExon	open sea	1stExon - open sea	NA
-0.0988982	3.25856e-14	1.16427e-10	cg09353563	15	70994435	q	UACA	NA	5'UTR	open sea	5'UTR - open sea	NA
-0.174953	3.61477e-14	1.25825e-10	cg02020829	5	92908771	q	FLJ42709	NA	Body	island	Body - island	NA
-0.140076	3.79632e-14	1.30691e-10	cg05504759	3	52087583	p	DUSP7	NA	Body	shelf	Body - shelf	NA
-0.155791	3.83195e-14	1.30787e-10	cg05422022	6	168533689	q	FRMD1	77225	IGR	shelf	IGR - shelf	NA
-0.206584	3.85767e-14	1.30787e-10	cg21399057	17	46631910	q	HOXB3	NA	5'UTR	island	5'UTR - island	NA
-0.141815	3.88232e-14	1.30787e-10	cg02305064	1	158015393	q	KIRREL	NA	Body	open sea	Body - open sea	NA
-0.11787	4.23473e-14	1.39666e-10	cg02505177	10	103574626	q	MGEA5	NA	Body	shelf	Body - shelf	NA
-0.388146	4.52747e-14	1.48284e-10	cg05412137	12	54384744	q	MIR196A2	NA	TSS1500	shelf	TSS1500 - shelf	NA
-0.198894	4.76138e-14	1.5487e-10	cg21880903	4	39408665	p	KLB	NA	1stExon	open sea	1stExon - open sea	NA
-0.333961	5.23034e-14	1.67512e-10	cg11900447	12	54384763	q	MIR196A2	NA	TSS1500	shelf	TSS1500 - shelf	NA
-0.177248	5.25659e-14	1.67512e-10	cg02867079	14	100111269	q	HHIPL1	NA	TSS1500	island	TSS1500 - island	NA
-0.246079	5.45758e-14	1.72096e-10	cg20079298	15	40572326	q	ANKRD63	-1319	IGR	island	IGR - island	NA
-0.238901	5.79492e-14	1.80998e-10	cg09481483	16	11734383	p	TXNDC11	-27906	IGR	open sea	IGR - open sea	NA
-0.12942	5.91745e-14	1.83609e-10	cg24874977	17	79371256	q	MIR3186	-2284	IGR	island	IGR - island	NA
-0.167314	6.24285e-14	1.88739e-10	cg21212881	9	14344359	p	NFIB	262517	IGR	shore	IGR - shore	NA
-0.143494	6.62219e-14	1.98932e-10	cg04546573	2	189198567	q	GULP1	NA	5'UTR	open sea	5'UTR - open sea	NA
-0.0829406	7.68516e-14	2.22949e-10	cg17082959	1	209381777	q	MIR205	-220391	IGR	open sea	IGR - open sea	NA
-0.135297	7.73123e-14	2.22949e-10	cg12320986	6	166140561	q	LINC00602	-196975	IGR	shore	IGR - shore	NA
-0.135497	7.75261e-14	2.22949e-10	cg07479337	16	57822386	q	KIFC3	NA	Body	open sea	Body - open sea	NA
-0.237939	8.92371e-14	2.55073e-10	cg02534659	5	2112561	p	IRX4	235020	IGR	shore	IGR - shore	NA
-0.149274	9.04683e-14	2.57034e-10	cg22608646	17	76565037	q	DNAH17	NA	Body	open sea	Body - open sea	NA
-0.262902	9.31544e-14	2.63081e-10	cg09413615	15	78913637	q	CHRNA3	NA	TSS200	shore	TSS200 - shore	NA
-0.169365	9.86351e-14	2.76901e-10	cg07263235	8	19796394	p	LPL	NA	TSS200	shore	TSS200 - shore	NA
-0.154466	9.98915e-14	2.78769e-10	cg21007342	14	94917627	q	SERPINA11	NA	5'UTR	open sea	5'UTR - open sea	NA
-0.168311	1.04723e-13	2.86868e-10	cg19232929	12	52299524	q	ACVRL1	-1678	IGR	shore	IGR - shore	NA
-0.182009	1.05227e-13	2.86868e-10	cg09827833	9	27109492	p	TEK	NA	5'UTR	open sea	5'UTR - open sea	NA
-0.205944	1.08323e-13	2.93611e-10	cg09956302	14	100111282	q	HHIPL1	NA	TSS200	island	TSS200 - island	NA
-0.0662392	1.15921e-13	3.1241e-10	cg13110779	1	170245286	q	LOC284688	NA	Body	open sea	Body - open sea	NA
-0.168803	1.23815e-13	3.29915e-10	cg02869459	2	220349208	q	SPEG	NA	Body	island	Body - island	NA
-0.17955	1.33203e-13	3.49015e-10	cg22217860	5	92908988	q	FLJ42709	NA	Body	shore	Body - shore	NA
-0.0691414	1.34403e-13	3.50213e-10	cg04174651	6	11850038	p	ADTRP	136150	IGR	open sea	IGR - open sea	NA
-0.176743	1.41688e-13	3.67167e-10	cg00677866	20	61051685	q	GATA5	NA	TSS1500	island	TSS1500 - island	NA
-0.180125	1.45018e-13	3.71712e-10	cg14972210	10	106340238	q	SORCS3	-60621	IGR	open sea	IGR - open sea	NA
-0.142024	1.50148e-13	3.82781e-10	cg12261451	13	22243030	q	FGF9	-2185	IGR	shore	IGR - shore	NA
-0.14493	1.53539e-13	3.87238e-10	cg16135989	5	176166629	q	HK3	-70931	IGR	shelf	IGR - shelf	NA
-0.206306	1.61065e-13	3.99805e-10	cg03157040	19	1861890	p	KLF16	NA	Body	island	Body - island	NA
-0.0954835	1.62173e-13	4.0045e-10	cg03992149	16	55361816	q	IRX6	NA	Body	shore	Body - shore	NA
-0.168454	1.74061e-13	4.2535e-10	cg05157340	17	67577736	q	MAP2K6	166898	IGR	open sea	IGR - open sea	NA
-0.191759	1.89594e-13	4.58555e-10	cg00512280	19	2282161	p	C19orf35	NA	5'UTR	shelf	5'UTR - shelf	NA
-0.192259	1.9941e-13	4.74515e-10	cg09476092	21	46787125	q	COL18A1-AS2	-37972	IGR	shore	IGR - shore	NA
-0.152424	2.00618e-13	4.74515e-10	cg08067023	16	72118960	q	TXNL4B	NA	3'UTR	open sea	3'UTR - open sea	NA
-0.144507	2.01223e-13	4.74515e-10	cg14754581	3	46448753	p	CCRL2	NA	TSS1500	open sea	TSS1500 - open sea	NA
-0.0946273	2.11458e-13	4.9617e-10	cg08609445	5	1729137	p	MIR4277	20237	IGR	island	IGR - island	NA
-0.100766	2.17338e-13	5.04942e-10	cg27539480	7	27147084	p	HOXA3	NA	3'UTR	shore	3'UTR - shore	NA
-0.298093	2.36791e-13	5.43866e-10	cg24545961	13	96205960	q	CLDN10	NA	Body	shore	Body - shore	NA
-0.127598	2.4341e-13	5.51923e-10	cg07433152	17	60782222	q	2010-03-01	NA	Body	shore	Body - shore	NA
-0.217171	2.46166e-13	5.53163e-10	cg20087093	7	27142799	p	HOXA2	NA	TSS1500	shore	TSS1500 - shore	NA
-0.117625	2.46303e-13	5.53163e-10	cg06048154	16	1311632	p	TPSD1	5359	IGR	shore	IGR - shore	NA
-0.083197	2.60276e-13	5.76964e-10	cg00951302	6	166131985	q	LINC00602	-205551	IGR	open sea	IGR - open sea	NA
-0.160247	2.60576e-13	5.76964e-10	cg25150878	3	13520921	p	HDAC11	NA	TSS1500	island	TSS1500 - island	NA
-0.147637	2.68496e-13	5.88982e-10	cg13916080	9	129624994	q	ZBTB34	NA	5'UTR	shore	5'UTR - shore	NA
-0.324818	2.72749e-13	5.95541e-10	cg22151644	12	54444047	q	HOXC4	NA	5'UTR	shore	5'UTR - shore	NA
-0.26062	2.84753e-13	6.1836e-10	cg09445448	9	134151854	q	FAM78A	NA	1stExon	island	1stExon - island	NA
-0.271345	2.85822e-13	6.1836e-10	cg01704924	12	54446996	q	HOXC4	NA	5'UTR	shore	5'UTR - shore	NA
-0.189748	2.90254e-13	6.21875e-10	cg24014822	5	176171140	q	HK3	-66420	IGR	shore	IGR - shore	NA
-0.139963	2.92513e-13	6.21875e-10	cg24160331	10	7486948	p	ITIH5	-114284	IGR	open sea	IGR - open sea	NA
-0.0907575	2.94039e-13	6.21875e-10	cg17677988	4	10687769	p	CLNK	NA	TSS1500	open sea	TSS1500 - open sea	NA
-0.132156	3.0872e-13	6.48753e-10	cg20090497	12	10962437	p	TAS2R9	NA	1stExon	open sea	1stExon - open sea	NA
-0.239786	3.09499e-13	6.48753e-10	cg09367817	1	163845190	q	NUF2	553467	IGR	open sea	IGR - open sea	NA
-0.219442	3.11745e-13	6.50424e-10	cg11528176	7	42928293	p	C7orf25	-20579	IGR	open sea	IGR - open sea	NA
-0.153421	3.13055e-13	6.50424e-10	cg14634850	4	8648468	p	CPZ	54081	IGR	shelf	IGR - shelf	NA
-0.149155	3.14517e-13	6.50596e-10	cg16492510	7	157561684	q	PTPRN2	NA	Body	shore	Body - shore	NA
-0.217158	3.18761e-13	6.56496e-10	cg13985518	7	27143788	p	HOXA2	NA	TSS1500	shore	TSS1500 - shore	NA
-0.22373	3.37478e-13	6.84007e-10	cg08655662	6	41438590	p	MIR4641	-75574	IGR	island	IGR - island	NA
-0.134011	3.37624e-13	6.84007e-10	cg23090046	14	104094619	q	KLC1	NA	TSS1500	island	TSS1500 - island	NA
-0.177797	3.46506e-13	6.98389e-10	cg02886589	2	39892450	p	TMEM178	NA	TSS1500	shore	TSS1500 - shore	NA
-0.16721	3.48926e-13	6.99569e-10	cg26099834	15	66947568	q	SMAD6	-47106	IGR	island	IGR - island	NA
-0.131635	3.50058e-13	6.99569e-10	cg03680996	6	10725534	p	TMEM14C	NA	Body	shore	Body - shore	NA
-0.251784	3.51642e-13	6.99769e-10	cg07313319	22	38714426	q	CSNK1E	NA	TSS1500	shore	TSS1500 - shore	NA
-0.126612	3.575e-13	7.02705e-10	cg19506435	4	6469349	p	PPP2R2C	NA	Body	shelf	Body - shelf	NA
-0.221905	3.57507e-13	7.02705e-10	cg19749660	8	65284514	q	LINC00966	-1261	IGR	shore	IGR - shore	NA
-0.178349	3.58798e-13	7.02705e-10	cg19898108	12	54383692	q	HOXC10	NA	3'UTR	shelf	3'UTR - shelf	NA
-0.0790724	3.59438e-13	7.02705e-10	cg10366797	12	54441509	q	HOXC4	NA	5'UTR	island	5'UTR - island	NA
-0.17588	3.77116e-13	7.31932e-10	cg03667051	2	7571641	p	LOC100506274	10249	IGR	island	IGR - island	NA
-0.213566	3.8688e-13	7.46087e-10	cg26189983	1	12227700	p	TNFRSF1B	NA	Body	island	Body - island	NA
-0.173225	3.88352e-13	7.46087e-10	cg17876831	17	18918410	p	SLC5A10	NA	Body	island	Body - island	NA
-0.385084	3.89503e-13	7.46087e-10	cg16370398	12	54448913	q	HOXC4	NA	Body	shore	Body - shore	NA
-0.150497	3.90773e-13	7.46087e-10	cg00186909	12	93129288	q	PLEKHG7	NA	TSS1500	open sea	TSS1500 - open sea	NA
-0.207868	3.92319e-13	7.46087e-10	cg25648267	5	134370385	q	PITX1	NA	TSS1500	island	TSS1500 - island	NA
-0.230687	3.95694e-13	7.49484e-10	cg01144053	2	7571361	p	LOC100506274	9969	IGR	island	IGR - island	V$SRF_Q6
-0.128139	3.99487e-13	7.5064e-10	cg26059292	10	1282702	p	ADARB2	NA	Body	shore	Body - shore	NA
-0.257054	4.08784e-13	7.6506e-10	cg18783429	5	92414398	q	NR2F1-AS1	-330667	IGR	open sea	IGR - open sea	NA
-0.236472	4.17431e-13	7.75092e-10	cg06010459	2	149634726	q	KIF5C	NA	Body	shore	Body - shore	NA
-0.258612	4.24583e-13	7.82733e-10	cg26883974	13	20768523	q	GJB2	NA	TSS1500	shore	TSS1500 - shore	NA
-0.132122	4.28292e-13	7.82733e-10	cg16809762	16	81327958	q	GAN	-20613	IGR	open sea	IGR - open sea	NA
-0.149139	4.29199e-13	7.82733e-10	cg04335714	22	25799070	q	CRYBB2P1	-44984	IGR	shore	IGR - shore	NA
-0.145166	4.3045e-13	7.82733e-10	cg18632712	18	19748135	q	GATA6	NA	TSS1500	island	TSS1500 - island	NA
-0.149873	4.31504e-13	7.82733e-10	cg05229989	17	49724713	q	CA10	NA	Body	open sea	Body - open sea	NA
-0.0927329	4.44578e-13	8.00292e-10	cg17646250	6	6759768	p	LY86-AS1	170834	IGR	open sea	IGR - open sea	NA
-0.156504	4.49424e-13	8.05941e-10	cg25436486	6	166140451	q	LINC00602	-197085	IGR	shore	IGR - shore	NA
-0.113238	4.70674e-13	8.32097e-10	cg17459660	11	130392553	q	ADAMTS15	73684	IGR	open sea	IGR - open sea	V$NMYC_01;V$USF_C
-0.100985	4.72832e-13	8.32097e-10	cg04294437	16	50875204	q	CYLD	99175	IGR	island	IGR - island	NA
-0.231528	4.95966e-13	8.69565e-10	cg18922524	12	54447136	q	HOXC4	NA	5'UTR	shore	5'UTR - shore	NA
-0.115762	5.00853e-13	8.74881e-10	cg13009654	5	137802252	q	EGR1	NA	Body	island	Body - island	V$CREB_Q2
-0.194563	5.15783e-13	8.94335e-10	cg14499577	8	1414612	p	DLGAP2	-34957	IGR	open sea	IGR - open sea	NA
-0.194741	5.51843e-13	9.53356e-10	cg08259514	16	1131634	p	SSTR5	2853	IGR	shore	IGR - shore	NA
-0.234239	5.60723e-13	9.65161e-10	cg19863655	13	31480663	q	C13orf33	NA	1stExon	island	1stExon - island	NA
-0.173224	5.99321e-13	1.01676e-09	cg07034850	1	23885086	p	ID3	NA	3'UTR	island	3'UTR - island	NA
-0.125388	6.23776e-13	1.04695e-09	cg05210798	4	7105573	p	FLJ36777	NA	TSS1500	open sea	TSS1500 - open sea	NA
-0.237109	6.27527e-13	1.04926e-09	cg01383274	2	7571241	p	LOC100506274	9849	IGR	island	IGR - island	NA
-0.0988081	6.29601e-13	1.04926e-09	cg19051802	17	35242756	q	LHX1	-52016	IGR	open sea	IGR - open sea	NA
-0.146963	6.37635e-13	1.0589e-09	cg12026992	10	90004011	q	RNLS	-29610	IGR	open sea	IGR - open sea	NA
-0.119561	6.43487e-13	1.06487e-09	cg09920228	16	50875496	q	CYLD	99467	IGR	shore	IGR - shore	NA
-0.23252	6.53137e-13	1.06958e-09	cg26811385	4	150832003	q	DCLK2	-167423	IGR	open sea	IGR - open sea	NA
-0.14981	6.6022e-13	1.07744e-09	cg01437571	19	33792148	q	CEBPA	NA	3'UTR	island	3'UTR - island	NA
-0.120277	6.75528e-13	1.09485e-09	cg11760342	4	183290122	q	ODZ3	NA	Body	open sea	Body - open sea	NA
-0.267943	6.89504e-13	1.10987e-09	cg03350163	8	143207661	q	MIR4472-1	-50039	IGR	open sea	IGR - open sea	NA
-0.310225	7.19477e-13	1.15418e-09	cg07541744	16	55363277	q	IRX6	NA	Body	island	Body - island	NA
-0.138357	7.26596e-13	1.16164e-09	cg07937453	6	89296807	q	RNGTT	-23182	IGR	open sea	IGR - open sea	NA
-0.204714	7.43972e-13	1.18541e-09	cg08690876	22	43040721	q	CYB5R3	NA	5'UTR	open sea	5'UTR - open sea	NA
-0.153669	7.54646e-13	1.19153e-09	cg14477868	5	92938260	q	MIR2277	-15171	IGR	shore	IGR - shore	NA
-0.140656	7.76937e-13	1.2201e-09	cg05940984	11	32448678	p	WT1	NA	Body	island	Body - island	NA
-0.167953	7.82983e-13	1.2201e-09	cg09252331	1	15655927	p	FHAD1	NA	Body	open sea	Body - open sea	NA
-0.22321	7.83852e-13	1.2201e-09	cg07290269	12	31479853	p	FAM60A	NA	TSS1500	shore	TSS1500 - shore	NA
-0.116046	7.89945e-13	1.22553e-09	cg00062282	22	50747369	q	PLXNB2	NA	TSS1500	shore	TSS1500 - shore	NA
-0.1835	8.22834e-13	1.27237e-09	cg22982767	22	46454012	q	LOC150381	NA	Body	shelf	Body - shelf	NA
-0.131978	8.33994e-13	1.28542e-09	cg11050482	5	4101190	p	IRX1	505022	IGR	open sea	IGR - open sea	NA
-0.301876	8.50255e-13	1.30294e-09	cg25287482	1	23884847	p	ID3	NA	3'UTR	island	3'UTR - island	V$CETS1P54_01
-0.22061	8.73458e-13	1.3246e-09	cg02455820	16	51147769	q	SALL1	-22117	IGR	island	IGR - island	NA
-0.199509	8.7638e-13	1.32477e-09	cg06991495	22	38714466	q	CSNK1E	NA	TSS1500	shore	TSS1500 - shore	NA
-0.126961	9.16522e-13	1.37225e-09	cg13798885	4	13968277	p	LINC01085	-145315	IGR	open sea	IGR - open sea	NA
-0.152972	9.25207e-13	1.38087e-09	cg07810726	5	158524649	q	EBF1	NA	Body	shore	Body - shore	NA
-0.151612	9.40306e-13	1.39898e-09	cg13922291	1	46914528	p	LOC729041	15029	IGR	shore	IGR - shore	NA
-0.132381	9.57323e-13	1.41797e-09	cg23172545	6	2875602	p	SERPINB9P1	-829	IGR	island	IGR - island	NA
-0.220925	9.59079e-13	1.41797e-09	cg04664697	5	176160709	q	HK3	-76851	IGR	open sea	IGR - open sea	NA
-0.159137	9.6432e-13	1.42126e-09	cg21210224	15	65186306	q	ANKDD1A	-17795	IGR	open sea	IGR - open sea	NA
-0.149248	1.02962e-12	1.50341e-09	cg19313660	1	219606404	q	LYPLAL1	259212	IGR	open sea	IGR - open sea	NA
-0.15657	1.04835e-12	1.52603e-09	cg15794859	6	134214134	q	TCF21	NA	3'UTR	island	3'UTR - island	NA
-0.158627	1.06237e-12	1.54169e-09	cg19324940	6	134213992	q	TCF21	NA	3'UTR	island	3'UTR - island	NA
-0.146137	1.07073e-12	1.54508e-09	cg02009895	12	54380101	q	HOXC10	NA	Body	island	Body - island	V$AHRARNT_01
-0.171497	1.07126e-12	1.54508e-09	cg04041283	8	1414952	p	DLGAP2	-34617	IGR	open sea	IGR - open sea	NA
-0.196949	1.07676e-12	1.54827e-09	cg16295056	12	54381798	q	HOXC10	NA	Body	shore	Body - shore	NA
-0.147238	1.08111e-12	1.5498e-09	cg24733450	6	150246821	q	RAET1E-AS1	8807	IGR	island	IGR - island	NA
-0.162825	1.09992e-12	1.57198e-09	cg01387102	2	238395125	q	MLPH	NA	TSS1500	island	TSS1500 - island	NA
-0.0999619	1.12094e-12	1.59719e-09	cg24720688	6	75918129	q	COX7A2	-29262	IGR	shore	IGR - shore	NA
-0.168293	1.13714e-12	1.61054e-09	cg02912007	16	10671982	p	EMP2	NA	5'UTR	shore	5'UTR - shore	NA
-0.125224	1.14518e-12	1.61708e-09	cg15761414	19	35801014	q	MAG	NA	Body	island	Body - island	NA
-0.131126	1.17348e-12	1.65209e-09	cg27485289	8	116068124	q	TRPS1	-352600	IGR	open sea	IGR - open sea	NA
-0.143842	1.19411e-12	1.67115e-09	cg08064292	15	98196234	q	LINC00923	-89612	IGR	island	IGR - island	NA
-0.182507	1.19892e-12	1.67293e-09	cg16066354	22	39417451	q	APOBEC3D	NA	1stExon	open sea	1stExon - open sea	NA
-0.115481	1.22349e-12	1.70218e-09	cg04843555	5	17360014	p	LOC401177	-19001	IGR	open sea	IGR - open sea	NA
-0.126726	1.2314e-12	1.70813e-09	cg21379458	12	13651438	p	GRIN2B	-62972	IGR	open sea	IGR - open sea	NA
-0.18113	1.2436e-12	1.71999e-09	cg22123711	1	12185845	p	TNFRSF8	NA	TSS200	open sea	TSS200 - open sea	NA
-0.145055	1.25139e-12	1.72571e-09	cg05099576	16	55362342	q	IRX6	NA	Body	shore	Body - shore	NA
-0.232735	1.30396e-12	1.78776e-09	cg17172308	6	168533631	q	FRMD1	77167	IGR	shelf	IGR - shelf	NA
-0.145963	1.32042e-12	1.80507e-09	cg24425838	1	151812435	q	LOC100132111	NA	Body	island	Body - island	NA
-0.198929	1.32528e-12	1.80648e-09	cg11976222	17	79374340	q	BAHCC1	NA	Body	island	Body - island	NA
-0.0676774	1.34222e-12	1.8243e-09	cg26898099	5	95192949	q	C5orf27	NA	Body	open sea	Body - open sea	NA
-0.166489	1.37014e-12	1.8569e-09	cg14561217	1	210425254	q	SERTAD4	19059	IGR	open sea	IGR - open sea	NA
-0.154633	1.39442e-12	1.88252e-09	cg05616999	21	43181697	q	RIPK4	NA	Body	open sea	Body - open sea	NA
-0.26408	1.41838e-12	1.90043e-09	cg10219157	4	2395549	p	ZFYVE28	NA	Body	open sea	Body - open sea	NA
-0.177257	1.4351e-12	1.91633e-09	cg27173292	12	46386015	q	SCAF11	73101	IGR	shore	IGR - shore	NA
-0.339562	1.43837e-12	1.91633e-09	cg23731184	20	49708799	q	KCNG1	88606	IGR	open sea	IGR - open sea	NA
-0.127767	1.4476e-12	1.92319e-09	cg16791210	2	85581378	p	ELMOD3	NA	TSS1500	shore	TSS1500 - shore	NA
-0.189515	1.46331e-12	1.93526e-09	cg08673909	7	1329592	p	UNCX	56938	IGR	island	IGR - island	NA
-0.120466	1.46489e-12	1.93526e-09	cg13595308	9	128819105	q	NRON	-270018	IGR	open sea	IGR - open sea	NA
-0.0967533	1.4868e-12	1.95872e-09	cg22821220	3	15915340	p	MIR563	NA	Body	open sea	Body - open sea	NA
-0.217494	1.58907e-12	2.06461e-09	cg10695105	12	49943166	q	KCNH3	NA	Body	island	Body - island	NA
-0.194717	1.64473e-12	2.13106e-09	cg19928493	15	87667390	q	LINC00052	-452770	IGR	open sea	IGR - open sea	NA
-0.189487	1.68465e-12	2.1529e-09	cg26084141	3	122786895	q	PDIA5	NA	Body	shore	Body - shore	NA
-0.247778	1.68603e-12	2.1529e-09	cg00330929	19	2282010	p	C19orf35	NA	5'UTR	shelf	5'UTR - shelf	NA
-0.134911	1.69197e-12	2.1529e-09	cg16766325	13	80912906	q	SPRY2	NA	5'UTR	shore	5'UTR - shore	NA
-0.177142	1.69298e-12	2.1529e-09	cg19630689	14	94984381	q	SERPINA12	NA	TSS1500	open sea	TSS1500 - open sea	NA
-0.0779802	1.69354e-12	2.1529e-09	cg21771250	22	40406049	q	FAM83F	NA	Body	open sea	Body - open sea	NA
-0.188925	1.73154e-12	2.18941e-09	cg23302730	2	201542610	q	AC007163.3	-17836	IGR	open sea	IGR - open sea	NA
-0.122922	1.74185e-12	2.19655e-09	cg05787129	15	92944664	q	ST8SIA2	NA	Body	open sea	Body - open sea	NA
-0.191902	1.74805e-12	2.1985e-09	cg06399135	19	47951565	q	SLC8A2	NA	Body	island	Body - island	NA
-0.114311	1.81334e-12	2.27454e-09	cg26971042	15	70387217	q	TLE3	NA	Body	shore	Body - shore	NA
-0.212128	1.87204e-12	2.33574e-09	cg05111779	14	72990359	q	RGS6	NA	Body	open sea	Body - open sea	NA
-0.160445	1.93378e-12	2.40008e-09	cg23799901	7	124404431	q	GPR37	NA	1stExon	island	1stExon - island	NA
-0.220643	1.96015e-12	2.41375e-09	cg05583608	16	51147536	q	SALL1	-22350	IGR	island	IGR - island	NA
-0.0762245	1.99769e-12	2.4472e-09	cg01132522	6	30510021	p	GNL1	NA	3'UTR	open sea	3'UTR - open sea	NA
-0.226446	2.01254e-12	2.459e-09	cg06166490	7	27143334	p	HOXA2	NA	TSS1500	island	TSS1500 - island	NA
-0.1951	2.04588e-12	2.49328e-09	cg10316525	15	40572137	q	ANKRD63	-1508	IGR	island	IGR - island	NA
-0.103811	2.05276e-12	2.49522e-09	cg07972954	6	30690392	p	TUBB	NA	Body	shore	Body - shore	NA
-0.145109	2.06435e-12	2.50285e-09	cg14202937	1	110170797	p	AMPD2	NA	Body	open sea	Body - open sea	NA
-0.0961836	2.08179e-12	2.51752e-09	cg11915901	10	31074432	p	ZNF438	-59133	IGR	island	IGR - island	NA
-0.176958	2.13896e-12	2.58005e-09	cg24320225	8	2238305	p	MYOM2	245147	IGR	shelf	IGR - shelf	NA
-0.168526	2.14845e-12	2.58488e-09	cg08119231	1	220921216	q	MOSC2	NA	TSS1500	shore	TSS1500 - shore	NA
-0.230038	2.18112e-12	2.61124e-09	cg23691223	1	57785036	p	DAB1	NA	5'UTR	open sea	5'UTR - open sea	NA
-0.0840992	2.18143e-12	2.61124e-09	cg15037137	7	27144302	p	HOXA3	-1507	IGR	shore	IGR - shore	V$CDPCR1_01
-0.159586	2.21596e-12	2.63918e-09	cg09356916	4	23791473	p	PPARGC1A	-2171	IGR	open sea	IGR - open sea	NA
-0.0985601	2.22167e-12	2.63932e-09	cg05265359	11	45943572	p	GYLTL1B	NA	5'UTR	island	5'UTR - island	NA
-0.193489	2.25144e-12	2.66796e-09	cg14899046	21	46784677	q	COL18A1-AS2	-40420	IGR	shore	IGR - shore	NA
-0.152801	2.27211e-12	2.68571e-09	cg11622162	17	78237543	q	RNF213	NA	Body	shelf	Body - shelf	NA
-0.151134	2.33772e-12	2.74264e-09	cg00516481	21	44073202	q	PDE9A	NA	TSS1500	island	TSS1500 - island	NA
-0.132178	2.43061e-12	2.84454e-09	cg07095346	3	52864812	p	ITIH4	NA	TSS200	open sea	TSS200 - open sea	NA
-0.223841	2.52983e-12	2.94604e-09	cg14258853	12	29935411	p	TMTC1	NA	5'UTR	shore	5'UTR - shore	NA
-0.162532	2.5784e-12	2.9952e-09	cg19459332	15	98196247	q	LINC00923	-89599	IGR	island	IGR - island	NA
-0.0807082	2.58726e-12	2.99811e-09	cg12930553	2	85980742	p	ATOH8	NA	TSS200	island	TSS200 - island	NA
-0.205412	2.61059e-12	3.01773e-09	cg03078363	12	54408664	q	HOXC4	-1978	IGR	island	IGR - island	NA
-0.141044	2.62983e-12	3.03254e-09	cg26140749	8	143821266	q	SLURP1	-1096	IGR	island	IGR - island	NA
-0.194202	2.65297e-12	3.04997e-09	cg08514765	16	58058888	q	MMP15	NA	TSS1500	island	TSS1500 - island	NA
-0.107872	2.76265e-12	3.14614e-09	cg06432036	6	170595385	q	DLL1	NA	Body	shore	Body - shore	NA
-0.187293	2.76837e-12	3.14614e-09	cg10024583	17	45772800	q	TBKBP1	NA	1stExon	island	1stExon - island	NA
-0.152725	2.79592e-12	3.16981e-09	cg03546360	1	12675968	p	DHRS3	NA	Body	shore	Body - shore	NA
-0.187618	2.81292e-12	3.17119e-09	cg03321829	5	172295653	q	ERGIC1	NA	Body	open sea	Body - open sea	NA
-0.159462	2.81706e-12	3.17119e-09	cg14188840	7	27220398	p	HOXA10	NA	TSS1500	shore	TSS1500 - shore	NA
-0.18989	2.8173e-12	3.17119e-09	cg26019295	12	54409212	q	HOXC4	NA	TSS1500	shore	TSS1500 - shore	NA
-0.164923	2.83529e-12	3.1789e-09	cg06820621	5	92938232	q	MIR2277	-15199	IGR	shore	IGR - shore	NA
-0.194717	2.83763e-12	3.1789e-09	cg23988801	5	3768181	p	IRX1	172013	IGR	open sea	IGR - open sea	NA
-0.0625613	2.88661e-12	3.21373e-09	cg14827056	8	141550539	q	EIF2C2	NA	Body	open sea	Body - open sea	NA
-0.145059	2.895e-12	3.21373e-09	cg18549292	17	79371014	q	MIR3186	-2526	IGR	island	IGR - island	NA
-0.1098	2.93562e-12	3.24246e-09	cg20634127	11	70964082	q	FLJ42102	-152710	IGR	island	IGR - island	NA
-0.168772	3.00692e-12	3.30572e-09	cg19143209	9	19789287	p	SLC24A2	281837	IGR	island	IGR - island	NA
-0.307775	3.03016e-12	3.3102e-09	cg08371391	20	19739935	p	RIN2	-127230	IGR	shore	IGR - shore	NA
-0.203582	3.03046e-12	3.3102e-09	cg15081220	20	49640143	q	KCNG1	NA	TSS1500	island	TSS1500 - island	NA
-0.128421	3.07606e-12	3.3505e-09	cg00053073	19	18337107	p	PDE4C	NA	1stExon	island	1stExon - island	NA
-0.189519	3.12304e-12	3.39063e-09	cg16884222	11	65191531	q	NEAT1	NA	Body	shore	Body - shore	NA
-0.174327	3.13287e-12	3.39063e-09	cg07894586	2	86022699	p	AC105053.3	-19554	IGR	open sea	IGR - open sea	NA
-0.23608	3.13447e-12	3.39063e-09	cg13626582	15	57592083	q	LOC283663	NA	TSS1500	open sea	TSS1500 - open sea	NA
-0.0975457	3.27945e-12	3.53126e-09	cg01150918	2	130348025	q	LOC389033	-332410	IGR	shelf	IGR - shelf	NA
-0.317687	3.3296e-12	3.56281e-09	cg16527095	12	54383678	q	HOXC10	NA	3'UTR	shelf	3'UTR - shelf	NA
-0.274012	3.33142e-12	3.56281e-09	cg23770904	20	61051561	q	GATA5	NA	TSS1500	island	TSS1500 - island	NA
-0.130619	3.34532e-12	3.56867e-09	cg24140801	8	30588816	p	UBXN8	-12874	IGR	shelf	IGR - shelf	NA
-0.0968523	3.40615e-12	3.61812e-09	cg08495827	10	81206525	q	ZCCHC24	NA	TSS1500	shore	TSS1500 - shore	NA
-0.195499	3.45704e-12	3.66279e-09	cg16107322	7	141211627	q	AGK	-39451	IGR	open sea	IGR - open sea	NA
-0.202282	3.46374e-12	3.66279e-09	cg14473662	9	129414464	q	LMX1B	NA	Body	open sea	Body - open sea	NA
-0.161836	3.55089e-12	3.7382e-09	cg11731596	17	15821130	p	ADORA2B	-27101	IGR	island	IGR - island	NA
-0.257757	3.57712e-12	3.74907e-09	cg24698211	5	170877540	q	FGF18	NA	Body	shore	Body - shore	NA
-0.189037	3.6143e-12	3.77963e-09	cg14057241	9	132402804	q	ASB6	NA	Body	shore	Body - shore	NA
-0.338636	3.68629e-12	3.83574e-09	cg15894722	12	54447596	q	HOXC4	NA	5'UTR	shore	5'UTR - shore	NA
-0.155295	3.68835e-12	3.83574e-09	cg07607355	20	30196400	q	MIR3193	1411	IGR	island	IGR - island	V$CHX10_01
-0.170883	3.71914e-12	3.84882e-09	cg08006625	16	51147491	q	SALL1	-22395	IGR	island	IGR - island	V$ER_Q6
-0.146275	3.72126e-12	3.84882e-09	cg17594003	2	145278808	q	ZEB2	NA	TSS1500	shelf	TSS1500 - shelf	NA
-0.182668	3.77165e-12	3.8924e-09	cg22796593	10	105836777	q	COL17A1	NA	Body	open sea	Body - open sea	NA
-0.166643	3.79247e-12	3.89731e-09	cg25104133	1	178501588	q	C1orf220	-10343	IGR	open sea	IGR - open sea	NA
-0.0976247	3.81195e-12	3.90834e-09	cg03226203	8	145024637	q	PLEC1	NA	Body	island	Body - island	NA
-0.223354	3.82751e-12	3.91577e-09	cg02146001	20	61051548	q	GATA5	NA	TSS1500	island	TSS1500 - island	NA
-0.150819	3.83969e-12	3.91633e-09	cg05977002	5	92908051	q	FLJ42709	NA	Body	island	Body - island	NA
-0.0955112	3.86048e-12	3.91633e-09	cg07264666	22	42828415	q	NFAM1	NA	TSS200	open sea	TSS200 - open sea	NA
-0.112732	3.86957e-12	3.91633e-09	cg10689528	8	97169767	q	GDF6	NA	Body	island	Body - island	V$TST1_01
-0.12321	3.88194e-12	3.91951e-09	cg07065220	3	193987540	q	LINC00887	-31449	IGR	island	IGR - island	NA
-0.225926	4.04579e-12	4.05121e-09	cg02298094	12	111844676	q	SH2B3	NA	5'UTR	shore	5'UTR - shore	NA
-0.139928	4.13159e-12	4.12836e-09	cg13705556	19	4058760	p	ZBTB7A	NA	5'UTR	shore	5'UTR - shore	NA
-0.218139	4.21339e-12	4.19233e-09	cg26518861	10	122708898	q	WDR11-AS1	98211	IGR	island	IGR - island	NA
-0.0891352	4.25229e-12	4.21502e-09	cg12370174	11	95824265	q	MAML2	NA	Body	open sea	Body - open sea	NA
-0.107951	4.25407e-12	4.21502e-09	cg18536118	5	14901012	p	MIR4637	74974	IGR	open sea	IGR - open sea	NA
-0.187468	4.3365e-12	4.28769e-09	cg07850987	17	46645972	q	HOXB3	NA	5'UTR	shelf	5'UTR - shelf	NA
-0.216224	4.40633e-12	4.34762e-09	cg25667841	20	61051762	q	GATA5	NA	TSS1500	island	TSS1500 - island	NA
-0.129381	4.42198e-12	4.35395e-09	cg23095192	2	145271307	q	ZEB2	NA	Body	shelf	Body - shelf	NA
-0.176179	4.45332e-12	4.36467e-09	cg18275228	10	106340228	q	SORCS3	-60631	IGR	open sea	IGR - open sea	NA
-0.0871601	4.46063e-12	4.36467e-09	cg09173768	2	176989349	q	HOXD9	NA	3'UTR	island	3'UTR - island	NA
-0.17154	4.51448e-12	4.40822e-09	cg15761609	17	66598067	q	FAM20A	NA	TSS1500	shore	TSS1500 - shore	NA
-0.162097	4.57417e-12	4.44535e-09	cg09318066	1	23884972	p	ID3	NA	3'UTR	island	3'UTR - island	NA
-0.130867	4.58079e-12	4.44535e-09	cg19670474	4	94315842	q	GRID2	NA	Body	open sea	Body - open sea	NA
-0.16589	4.59448e-12	4.44949e-09	cg09374774	9	134151945	q	FAM78A	NA	TSS200	island	TSS200 - island	NA
-0.167697	4.6768e-12	4.51068e-09	cg23054437	1	220921306	q	MOSC2	NA	TSS1500	shore	TSS1500 - shore	NA
-0.121856	4.69238e-12	4.51648e-09	cg16427670	13	111766902	q	ARHGEF7	NA	TSS1500	open sea	TSS1500 - open sea	NA
-0.195611	4.73101e-12	4.54281e-09	cg13580758	4	57824450	q	NOA1	-5066	IGR	open sea	IGR - open sea	NA
-0.186616	4.73901e-12	4.54281e-09	cg00573770	2	145278485	q	ZEB2	NA	TSS1500	shelf	TSS1500 - shelf	NA
-0.14164	4.76483e-12	4.5583e-09	cg14600987	11	1952678	p	TNNT3	NA	Body	shelf	Body - shelf	NA
-0.197361	4.84194e-12	4.61335e-09	cg03568017	17	75315503	q	2009-09-01	NA	5'UTR	open sea	5'UTR - open sea	NA
-0.114865	4.8857e-12	4.64566e-09	cg00017970	1	26487737	p	GRRP1	NA	5'UTR	shore	5'UTR - shore	NA
-0.219396	4.9596e-12	4.70644e-09	cg06904667	5	176160570	q	HK3	-76990	IGR	open sea	IGR - open sea	NA
-0.109334	5.016e-12	4.74088e-09	cg09721469	16	47747381	q	PHKB	252171	IGR	open sea	IGR - open sea	NA
-0.194435	5.07449e-12	4.77667e-09	cg03678039	17	74525066	q	CYGB	NA	Body	open sea	Body - open sea	NA
-0.159644	5.14994e-12	4.82877e-09	cg04105511	12	54409207	q	HOXC4	NA	TSS1500	shore	TSS1500 - shore	NA
-0.12039	5.16727e-12	4.83541e-09	cg18331855	17	1131781	p	CRHR1	-11945	IGR	shore	IGR - shore	NA
-0.136492	5.18195e-12	4.83954e-09	cg16057587	7	136698566	q	CHRM2	NA	5'UTR	open sea	5'UTR - open sea	NA
-0.241358	5.26094e-12	4.90361e-09	cg23062357	14	22938675	q	DAD1	-95132	IGR	open sea	IGR - open sea	NA
-0.0569246	5.39346e-12	4.98522e-09	cg19372063	2	11118387	p	KCNF1	66324	IGR	open sea	IGR - open sea	NA
-0.185429	5.40092e-12	4.98522e-09	cg14351425	10	120968739	q	GRK5	NA	Body	shore	Body - shore	NA
-0.170372	5.40482e-12	4.98522e-09	cg12528408	2	49380959	p	FSHR	NA	Body	open sea	Body - open sea	NA
-0.147235	5.41192e-12	4.98522e-09	cg27533119	7	124404472	q	GPR37	NA	1stExon	shore	1stExon - shore	NA
-0.136705	5.50076e-12	5.02777e-09	cg04483701	16	86253703	q	RP11-514D23.1	-66334	IGR	open sea	IGR - open sea	NA
-0.317392	5.52644e-12	5.04147e-09	cg15335418	13	20768389	q	GJB2	NA	TSS1500	shore	TSS1500 - shore	NA
-0.162771	5.5681e-12	5.05854e-09	cg24534872	17	73110680	q	ARMC7	NA	Body	open sea	Body - open sea	NA
-0.114522	5.56994e-12	5.05854e-09	cg01526183	4	788117	p	CPLX1	NA	Body	shore	Body - shore	NA
-0.183416	5.57733e-12	5.05854e-09	cg05781649	17	31146240	q	MYO1D	NA	Body	shelf	Body - shelf	NA
-0.192586	5.5927e-12	5.06274e-09	cg20335309	1	22899442	p	EPHA8	NA	Body	shelf	Body - shelf	NA
-0.152393	5.62336e-12	5.08074e-09	cg05258294	16	2049878	p	ZNF598	NA	Body	shore	Body - shore	NA
-0.166821	5.63918e-12	5.0853e-09	cg05527507	1	861265	p	SAMD11	NA	5'UTR	island	5'UTR - island	NA
-0.0978731	5.71481e-12	5.14367e-09	cg04757350	10	71529128	q	COL13A1	-32516	IGR	open sea	IGR - open sea	NA
-0.156245	5.76279e-12	5.17698e-09	cg19317211	20	2801711	p	TMEM239	4735	IGR	island	IGR - island	NA
-0.127697	5.83739e-12	5.22409e-09	cg15174393	12	125259081	q	SCARB1	-3093	IGR	open sea	IGR - open sea	NA
-0.245875	5.98566e-12	5.34663e-09	cg07921371	13	20768536	q	GJB2	NA	TSS1500	shore	TSS1500 - shore	NA
-0.254445	6.06862e-12	5.41049e-09	cg01263386	19	47933586	q	SLC8A2	NA	Body	island	Body - island	NA
-0.239266	6.11208e-12	5.43896e-09	cg11712506	5	113699683	q	KCNN2	NA	Body	shore	Body - shore	NA
-0.244601	6.13288e-12	5.44718e-09	cg00782200	2	145280523	q	ZEB2-AS1	3342	IGR	shore	IGR - shore	NA
-0.147646	6.17458e-12	5.46725e-09	cg26939277	10	1256487	p	ADARB2	NA	Body	shelf	Body - shelf	NA
-0.148205	6.17932e-12	5.46725e-09	cg17131178	8	25043260	p	DOCK5	NA	Body	shore	Body - shore	NA
-0.274255	6.19024e-12	5.46725e-09	cg09827761	15	66947392	q	SMAD6	-47282	IGR	island	IGR - island	NA
-0.129821	6.29308e-12	5.54769e-09	cg03791955	15	65024147	q	MIR1272	-7948	IGR	open sea	IGR - open sea	NA
-0.0863349	6.31435e-12	5.55605e-09	cg01799653	5	10563501	p	ANKRD33B	NA	TSS1500	island	TSS1500 - island	NA
-0.152478	6.33445e-12	5.56336e-09	cg08736225	2	18654908	p	NT5C1B-RDH14	-81081	IGR	open sea	IGR - open sea	NA
-0.19256	6.41291e-12	5.61519e-09	cg11971423	17	46653711	q	HOXB4	NA	3'UTR	shore	3'UTR - shore	NA
-0.075765	6.41728e-12	5.61519e-09	cg23956760	19	19178708	p	SLC25A42	NA	5'UTR	shelf	5'UTR - shelf	NA
-0.214239	6.44616e-12	5.63002e-09	cg07194321	9	74524266	q	FAM108B1	NA	5'UTR	shore	5'UTR - shore	NA
-0.171633	6.52905e-12	5.68137e-09	cg05234552	6	41438700	p	MIR4641	-75464	IGR	shore	IGR - shore	NA
-0.189919	6.56825e-12	5.69447e-09	cg05614657	8	40753096	p	ZMAT4	NA	5'UTR	shelf	5'UTR - shelf	NA
-0.169566	6.65093e-12	5.75557e-09	cg20073153	10	30238815	p	KIAA1462	-62914	IGR	open sea	IGR - open sea	NA
-0.221912	6.70132e-12	5.78855e-09	cg01559356	19	2282568	p	C19orf35	NA	TSS1500	shelf	TSS1500 - shelf	NA
-0.181336	6.71467e-12	5.78948e-09	cg11231751	19	2302783	p	LINGO3	NA	5'UTR	island	5'UTR - island	NA
-0.171527	6.97988e-12	5.98704e-09	cg01129004	7	64349155	q	ZNF273	-14465	IGR	shore	IGR - shore	NA
-0.140222	6.98756e-12	5.98704e-09	cg24345747	2	87015813	p	CD8A	NA	Body	shore	Body - shore	NA
-0.101124	7.0371e-12	6.00799e-09	cg09127107	6	3438702	p	SLC22A23	NA	Body	open sea	Body - open sea	NA
-0.172147	7.05392e-12	6.00799e-09	cg03309393	6	12491383	p	EDN1	200854	IGR	open sea	IGR - open sea	V$MEF2_02
-0.140842	7.05727e-12	6.00799e-09	cg18520125	13	28903926	q	FLT1	NA	Body	open sea	Body - open sea	NA
-0.167669	7.14598e-12	6.07255e-09	cg24439686	17	76588724	q	CYTH1	-81406	IGR	open sea	IGR - open sea	NA
-0.173255	7.2614e-12	6.15954e-09	cg22807732	12	97700158	q	MIR1251	-158641	IGR	open sea	IGR - open sea	NA
-0.0842279	7.32627e-12	6.2034e-09	cg02368508	16	12060182	p	TNFRSF17	NA	Body	open sea	Body - open sea	NA
-0.169656	7.38852e-12	6.23665e-09	cg21474786	17	46631948	q	HOXB3	NA	5'UTR	island	5'UTR - island	NA
-0.226998	7.39198e-12	6.23665e-09	cg14388488	20	61051777	q	GATA5	NA	TSS1500	island	TSS1500 - island	NA
-0.165628	7.50998e-12	6.3249e-09	cg08845123	1	62784332	p	KANK4	NA	5'UTR	island	5'UTR - island	NA
-0.0910738	7.56034e-12	6.35595e-09	cg07168232	1	209822928	q	LAMB3	NA	Body	open sea	Body - open sea	NA
-0.169155	7.71379e-12	6.46573e-09	cg24664470	2	208976933	q	LOC100507443	-6920	IGR	island	IGR - island	NA
-0.149974	7.71834e-12	6.46573e-09	cg04248271	5	158524404	q	EBF1	NA	Body	island	Body - island	V$FAC1_01
-0.115196	7.73401e-12	6.46737e-09	cg23407475	10	75671462	q	C10orf55	NA	Body	shore	Body - shore	NA
-0.197659	7.87746e-12	6.56406e-09	cg04101194	4	25656865	p	SLC34A2	NA	TSS1500	shore	TSS1500 - shore	NA
-0.0843015	7.91069e-12	6.56853e-09	cg17181255	12	6419412	p	PLEKHG6	NA	TSS1500	shore	TSS1500 - shore	NA
-0.16873	8.00657e-12	6.61322e-09	cg20083186	3	151582337	q	SUCNR1	-9094	IGR	open sea	IGR - open sea	NA
-0.190377	8.16161e-12	6.70604e-09	cg15462411	17	79361621	q	MIR3186	-11919	IGR	island	IGR - island	NA
-0.128237	8.19007e-12	6.71772e-09	cg00493617	2	6141445	p	LOC400940	19335	IGR	open sea	IGR - open sea	NA
-0.124584	8.21669e-12	6.72785e-09	cg23864180	10	1256353	p	ADARB2	NA	Body	shelf	Body - shelf	NA
-0.176426	8.30834e-12	6.79111e-09	cg16052975	17	15821016	p	ADORA2B	-27215	IGR	island	IGR - island	NA
-0.146525	8.54904e-12	6.96372e-09	cg06397379	8	31496353	p	NRG1	NA	TSS1500	shore	TSS1500 - shore	NA
-0.150151	8.60449e-12	6.98783e-09	cg00598429	17	45928250	q	SP6	NA	5'UTR	island	5'UTR - island	V$PAX4_01;V$PAX2_01
-0.15531	8.60827e-12	6.98783e-09	cg07914822	20	61051795	q	GATA5	NA	TSS1500	island	TSS1500 - island	NA
-0.234003	8.66721e-12	7.01675e-09	cg13033858	12	109248326	q	SSH1	NA	Body	shelf	Body - shelf	NA
-0.0992017	8.68021e-12	7.01675e-09	cg10303978	16	50982437	q	SALL1	-187449	IGR	open sea	IGR - open sea	NA
-0.094448	8.68854e-12	7.01675e-09	cg20210051	12	41830066	q	PDZRN4	NA	TSS1500	open sea	TSS1500 - open sea	NA
-0.178054	8.81251e-12	7.10471e-09	cg19005955	5	132938694	q	FSTL4	NA	Body	open sea	Body - open sea	NA
-0.221674	9.09765e-12	7.32207e-09	cg21428990	7	155790277	q	SHH	194719	IGR	open sea	IGR - open sea	NA
-0.246056	9.31271e-12	7.45053e-09	cg20224984	20	39316111	q	MAFB	NA	3'UTR	island	3'UTR - island	NA
-0.112954	9.3275e-12	7.45053e-09	cg16204717	12	65894458	q	MSRB3	221691	IGR	open sea	IGR - open sea	NA
-0.100489	9.33703e-12	7.45053e-09	cg26540315	11	69264657	q	CCND1	-191216	IGR	open sea	IGR - open sea	NA
-0.12428	9.3474e-12	7.45053e-09	cg01304890	4	81106772	q	PRDM8	NA	5'UTR	shore	5'UTR - shore	NA
-0.185703	9.35204e-12	7.45053e-09	cg22007861	19	2282439	p	C19orf35	NA	TSS1500	shelf	TSS1500 - shelf	NA
-0.171592	9.56442e-12	7.5813e-09	cg26686009	10	45495739	q	C10orf25	NA	3'UTR	shore	3'UTR - shore	NA
-0.139771	9.60612e-12	7.60158e-09	cg15443822	17	3867014	p	ATP2A3	NA	Body	shore	Body - shore	NA
-0.125863	9.66763e-12	7.63744e-09	cg26803969	2	28579423	p	FOSL2	-36356	IGR	open sea	IGR - open sea	NA
-0.0861447	9.69356e-12	7.64512e-09	cg19817820	10	135013791	q	KNDC1	NA	Body	shore	Body - shore	NA
-0.166706	9.72698e-12	7.65868e-09	cg06401979	7	27143717	p	HOXA2	NA	TSS1500	shore	TSS1500 - shore	NA
-0.204729	9.85007e-12	7.72978e-09	cg25481160	3	71111489	p	FOXP1	NA	Body	shelf	Body - shelf	NA
-0.17826	9.95015e-12	7.7876e-09	cg11891591	19	2302474	p	LINGO3	NA	5'UTR	island	5'UTR - island	NA
-0.110193	9.95678e-12	7.7876e-09	cg00401091	20	50159536	q	NFATC2	NA	TSS1500	shore	TSS1500 - shore	NA
-0.109493	1.01942e-11	7.95916e-09	cg18161956	12	115112626	q	TBX3	NA	Body	island	Body - island	NA
-0.11095	1.02189e-11	7.95916e-09	cg09335713	22	42828418	q	NFAM1	NA	TSS200	open sea	TSS200 - open sea	NA
-0.112901	1.02267e-11	7.95916e-09	cg10053507	1	15307522	p	KIAA1026	NA	Body	open sea	Body - open sea	NA
-0.107309	1.02544e-11	7.96752e-09	cg12250841	8	143206414	q	MIR4472-1	-51286	IGR	shelf	IGR - shelf	NA
-0.152565	1.03673e-11	8.04203e-09	cg26360697	5	1673409	p	MIR4277	-35491	IGR	open sea	IGR - open sea	NA
-0.111024	1.04686e-11	8.10328e-09	cg05703230	4	14112376	p	LINC01085	-1216	IGR	open sea	IGR - open sea	NA
-0.137233	1.04807e-11	8.10328e-09	cg06484572	6	41605494	p	MDFI	NA	TSS1500	island	TSS1500 - island	NA
-0.127276	1.05524e-11	8.13207e-09	cg20761290	11	60146039	q	MS4A7	NA	5'UTR	open sea	5'UTR - open sea	NA
-0.146766	1.06212e-11	8.17173e-09	cg22163463	17	6458640	p	PITPNM3	NA	Body	shore	Body - shore	NA
-0.114771	1.07249e-11	8.23812e-09	cg22621272	12	54409336	q	HOXC4	NA	TSS1500	shore	TSS1500 - shore	NA
-0.134713	1.0815e-11	8.29382e-09	cg08335254	11	123430575	q	GRAMD1B	NA	Body	open sea	Body - open sea	NA
-0.28211	1.09057e-11	8.34982e-09	cg10143811	12	16757985	p	LMO3	NA	5'UTR	open sea	5'UTR - open sea	NA
-0.118941	1.09468e-11	8.36764e-09	cg09182138	1	156612436	q	BCAN	NA	5'UTR	island	5'UTR - island	NA
-0.191572	1.1234e-11	8.55942e-09	cg14880184	18	19758221	q	GATA6	NA	Body	shore	Body - shore	NA
-0.112234	1.12568e-11	8.56297e-09	cg03777083	17	40932199	q	WNK4	NA	TSS1500	shore	TSS1500 - shore	NA
-0.0759465	1.13289e-11	8.604e-09	cg26928080	14	95236825	q	GSC	NA	TSS1500	shore	TSS1500 - shore	NA
-0.14337	1.13529e-11	8.60505e-09	cg05255351	5	1503979	p	LPCAT1	NA	Body	open sea	Body - open sea	NA
-0.189808	1.13668e-11	8.60505e-09	cg02343604	1	23884703	p	ID3	NA	3'UTR	shore	3'UTR - shore	V$XBP1_01;V$ATF_01;V$CREBP1_Q2
-0.158774	1.14624e-11	8.64083e-09	cg26306994	12	6493521	p	LTBR	NA	1stExon	island	1stExon - island	NA
-0.0827598	1.15773e-11	8.69822e-09	cg09547190	9	95857577	q	C9orf89	NA	TSS1500	shore	TSS1500 - shore	NA
-0.183889	1.15821e-11	8.69822e-09	cg14078100	11	29303808	p	KCNA4	-727480	IGR	open sea	IGR - open sea	NA
-0.108762	1.16276e-11	8.71846e-09	cg19516105	1	26551710	p	CEP85	-8983	IGR	island	IGR - island	V$PAX6_01
-0.282169	1.1707e-11	8.76411e-09	cg16600991	12	54389477	q	MIR196A2	3955	IGR	island	IGR - island	V$PAX5_01
-0.193933	1.17972e-11	8.80741e-09	cg03454663	3	156848265	q	CCNL1	-17321	IGR	open sea	IGR - open sea	NA
-0.196338	1.18158e-11	8.80741e-09	cg25988317	20	61051667	q	GATA5	NA	TSS1500	island	TSS1500 - island	NA
-0.156073	1.18209e-11	8.80741e-09	cg02523270	3	193987651	q	LINC00887	-31338	IGR	island	IGR - island	NA
-0.14848	1.20905e-11	8.96581e-09	cg18417237	6	40554379	p	LRFN2	NA	5'UTR	shore	5'UTR - shore	NA
-0.10947	1.25962e-11	9.30144e-09	cg04112626	4	79861272	q	PAQR3	NA	TSS1500	shore	TSS1500 - shore	NA
-0.15829	1.26149e-11	9.30144e-09	cg13322722	12	131714809	q	RP11-638F5.1	65253	IGR	open sea	IGR - open sea	NA
-0.063238	1.2622e-11	9.30144e-09	cg03192874	2	187474432	q	ITGAV	NA	Body	open sea	Body - open sea	NA
-0.179116	1.31897e-11	9.68951e-09	cg24882288	2	28646937	p	FOSL2	31158	IGR	open sea	IGR - open sea	NA
-0.142344	1.32487e-11	9.71776e-09	cg04685442	8	49776492	q	SNAI2	-53747	IGR	open sea	IGR - open sea	NA
-0.172538	1.34967e-11	9.85367e-09	cg24529736	13	96205679	q	CLDN10	NA	Body	shore	Body - shore	NA
-0.132736	1.35901e-11	9.89123e-09	cg17964844	12	49367911	q	WNT1	-4325	IGR	shelf	IGR - shelf	V$GATA1_02
-0.161527	1.36557e-11	9.92367e-09	cg09339194	20	61051585	q	GATA5	NA	TSS1500	island	TSS1500 - island	NA
-0.115949	1.37413e-11	9.97053e-09	cg21151432	2	25142229	p	ADCY3	NA	TSS200	shore	TSS200 - shore	NA
-0.168389	1.38471e-11	1.00319e-08	cg11664251	2	149634581	q	KIF5C	NA	Body	shore	Body - shore	V$MEIS1AHOXA9_01
-0.266823	1.39826e-11	1.01144e-08	cg23206851	7	27143046	p	HOXA2	NA	TSS1500	shore	TSS1500 - shore	NA
-0.236757	1.41722e-11	1.02202e-08	cg11976790	10	124320064	q	DMBT1	NA	TSS200	open sea	TSS200 - open sea	NA
-0.120057	1.45725e-11	1.04339e-08	cg08633345	10	106340169	q	SORCS3	-60690	IGR	open sea	IGR - open sea	NA
-0.0957655	1.46123e-11	1.04418e-08	cg10631947	5	54281668	q	ESM1	NA	TSS1500	open sea	TSS1500 - open sea	V$ARP1_01
-0.10268	1.46447e-11	1.04437e-08	cg20439347	11	126763487	q	KIRREL3	NA	Body	open sea	Body - open sea	NA
-0.107198	1.46592e-11	1.04437e-08	cg13878646	12	95840895	q	METAP2	-26927	IGR	open sea	IGR - open sea	NA
-0.257979	1.47569e-11	1.04975e-08	cg13319446	15	57592222	q	LOC283663	NA	TSS1500	open sea	TSS1500 - open sea	NA
-0.198702	1.491e-11	1.05904e-08	cg00689360	4	100273995	q	ADH1C	NA	TSS200	open sea	TSS200 - open sea	NA
-0.222076	1.50473e-11	1.06719e-08	cg17776033	8	142841083	q	MROH5	397154	IGR	shore	IGR - shore	NA
-0.0739165	1.51046e-11	1.06898e-08	cg03221539	1	146008887	q	NBPF11	-23655	IGR	open sea	IGR - open sea	NA
-0.161197	1.51179e-11	1.06898e-08	cg05702747	16	89006455	q	CBFA2T3	NA	5'UTR	island	5'UTR - island	NA
-0.19449	1.52887e-11	1.07782e-08	cg00155063	1	12227825	p	TNFRSF1B	NA	Body	shore	Body - shore	NA
-0.0901699	1.54283e-11	1.08604e-08	cg27150460	16	67515916	q	ATP6V0D1	NA	TSS1500	shore	TSS1500 - shore	NA
-0.0853542	1.55034e-11	1.0897e-08	cg26567001	17	77916892	q	TBC1D16	NA	Body	island	Body - island	NA
-0.122738	1.57302e-11	1.10228e-08	cg11348442	2	220117784	q	TUBA4B	NA	TSS200	shore	TSS200 - shore	NA
-0.189805	1.57525e-11	1.10228e-08	cg08354406	10	115370978	q	NRAP	NA	Body	open sea	Body - open sea	NA
-0.218386	1.58964e-11	1.1107e-08	cg25416067	17	75315667	q	2009-09-01	NA	5'UTR	open sea	5'UTR - open sea	NA
-0.160727	1.59722e-11	1.11435e-08	cg07511934	16	89386912	q	ANKRD11	NA	5'UTR	open sea	5'UTR - open sea	NA
-0.191675	1.60191e-11	1.11597e-08	cg02872545	6	30923697	p	DPCR1	14920	IGR	shore	IGR - shore	NA
-0.164854	1.62592e-11	1.12604e-08	cg02711128	19	18318950	p	PDE4C	NA	3'UTR	shore	3'UTR - shore	NA
-0.210193	1.62942e-11	1.12681e-08	cg26998850	16	50300322	q	ADCY7	-21501	IGR	open sea	IGR - open sea	NA
-0.224852	1.63272e-11	1.12744e-08	cg01030476	1	236686564	q	LGALS8	NA	TSS200	shore	TSS200 - shore	NA
-0.188474	1.63877e-11	1.12831e-08	cg01707313	17	77536389	q	MIR4739	-144596	IGR	open sea	IGR - open sea	NA
-0.214601	1.65416e-11	1.13725e-08	cg13572309	12	16758267	p	LMO3	NA	5'UTR	open sea	5'UTR - open sea	NA
-0.0935304	1.67259e-11	1.14492e-08	cg07749943	4	3468188	p	DOK7	NA	Body	shelf	Body - shelf	NA
-0.0305039	1.67941e-11	1.14792e-08	cg06848711	10	93193	p	TUBB8	NA	Body	shore	Body - shore	NA
-0.231113	1.71904e-11	1.17161e-08	cg00107982	22	37813098	q	ELFN2	NA	5'UTR	shelf	5'UTR - shelf	NA
-0.0991107	1.73448e-11	1.17873e-08	cg06521673	5	142782072	q	NR3C1	NA	5'UTR	island	5'UTR - island	NA
-0.160139	1.77088e-11	1.19561e-08	cg16750157	4	174460124	q	NBLA00301	NA	Body	shore	Body - shore	NA
-0.173839	1.772e-11	1.19561e-08	cg06173536	1	235814462	q	GNG4	NA	TSS1500	island	TSS1500 - island	NA
-0.130749	1.78851e-11	1.20159e-08	cg00313099	16	64479729	q	CDH11	-500954	IGR	open sea	IGR - open sea	NA
-0.107856	1.80016e-11	1.2077e-08	cg08734477	6	7833720	p	BMP6	NA	Body	open sea	Body - open sea	NA
-0.0850048	1.8177e-11	1.21773e-08	cg04755604	11	13011184	p	LINC00958	10103	IGR	open sea	IGR - open sea	NA
-0.109791	1.83323e-11	1.22292e-08	cg02661079	20	44829722	q	CDH22	NA	Body	island	Body - island	NA
-0.146213	1.85457e-11	1.23529e-08	cg09311683	20	2801995	p	TMEM239	5019	IGR	island	IGR - island	NA
-0.116483	1.85701e-11	1.23529e-08	cg22509504	17	19322114	p	RNF112	7623	IGR	open sea	IGR - open sea	NA
-0.205346	1.86331e-11	1.23774e-08	cg26810779	16	89006367	q	CBFA2T3	NA	5'UTR	island	5'UTR - island	NA
-0.230122	1.88237e-11	1.24166e-08	cg04084348	10	75677011	q	PLAU	NA	3'UTR	open sea	3'UTR - open sea	NA
-0.172761	1.96901e-11	1.29518e-08	cg13505393	11	76377572	q	LRRC32	NA	5'UTR	shelf	5'UTR - shelf	NA
-0.179971	1.98655e-11	1.3049e-08	cg19418958	8	30705886	p	TEX15	NA	1stExon	open sea	1stExon - open sea	NA
-0.144233	2.04326e-11	1.33472e-08	cg00092235	17	70154920	q	SOX9	37759	IGR	open sea	IGR - open sea	NA
-0.171513	2.05946e-11	1.34158e-08	cg21427902	12	20152021	p	RP11-664H17.1	-15598	IGR	open sea	IGR - open sea	NA
-0.146365	2.09578e-11	1.36336e-08	cg13970894	10	134619422	q	TTC40	-2474	IGR	shore	IGR - shore	NA
-0.19268	2.11017e-11	1.37083e-08	cg14632140	12	16758112	p	LMO3	NA	5'UTR	open sea	5'UTR - open sea	NA
-0.116259	2.11808e-11	1.37407e-08	cg02536026	11	75063569	q	ARRB1	NA	TSS1500	shore	TSS1500 - shore	NA
-0.152208	2.1332e-11	1.38198e-08	cg23904377	20	2852292	p	PTPRA	NA	5'UTR	shore	5'UTR - shore	NA
-0.180171	2.17494e-11	1.40324e-08	cg15447231	1	101537255	p	DPH5	82075	IGR	open sea	IGR - open sea	NA
-0.126743	2.20158e-11	1.41655e-08	cg11846141	21	46714226	q	LOC642852	NA	Body	shore	Body - shore	NA
-0.174582	2.25225e-11	1.44521e-08	cg25766247	8	59714165	q	TOX	-3812	IGR	open sea	IGR - open sea	NA
-0.107039	2.26947e-11	1.45231e-08	cg26687119	1	156828442	q	NTRK1	NA	Body	shore	Body - shore	NA
-0.0917447	2.28399e-11	1.45962e-08	cg11498228	8	1895431	p	ARHGEF10	NA	Body	shore	Body - shore	NA
-0.1667	2.30954e-11	1.46997e-08	cg03767970	1	33721234	p	ZNF362	NA	TSS1500	shore	TSS1500 - shore	V$GRE_C
-0.169563	2.37919e-11	1.50573e-08	cg23002268	5	172199318	q	DUSP1	NA	TSS1500	island	TSS1500 - island	NA
-0.226498	2.37985e-11	1.50573e-08	cg02017718	12	54441055	q	HOXC4	NA	5'UTR	island	5'UTR - island	NA
-0.0778395	2.39418e-11	1.50757e-08	cg21629640	6	98493397	q	MIR2113	20990	IGR	open sea	IGR - open sea	V$OCT1_04
-0.158169	2.40782e-11	1.51414e-08	cg13566919	5	54397821	q	GZMA	NA	TSS1500	open sea	TSS1500 - open sea	NA
-0.21658	2.46738e-11	1.54952e-08	cg00167820	8	131663355	q	ADCY8	-129192	IGR	open sea	IGR - open sea	NA
-0.113883	2.47822e-11	1.55426e-08	cg20185691	6	8551990	p	RP11-314C16.1	-100452	IGR	open sea	IGR - open sea	NA
-0.0697945	2.49511e-11	1.56278e-08	cg15844419	21	46850665	q	COL18A1	NA	Body	island	Body - island	NA
-0.0564266	2.51866e-11	1.57195e-08	cg14615927	2	240259213	q	HDAC4	NA	Body	open sea	Body - open sea	NA
-0.144826	2.52056e-11	1.57195e-08	cg18019132	11	65191707	q	NEAT1	NA	Body	shore	Body - shore	NA
-0.272528	2.54095e-11	1.58099e-08	cg26588076	17	17741631	p	SREBF1	NA	TSS1500	shore	TSS1500 - shore	NA
-0.191695	2.54915e-11	1.584e-08	cg20263901	6	41438593	p	MIR4641	-75571	IGR	island	IGR - island	NA
-0.151842	2.56246e-11	1.59018e-08	cg26211349	17	77404555	q	HRNBP3	NA	5'UTR	open sea	5'UTR - open sea	NA
-0.21973	2.57288e-11	1.59455e-08	cg14488466	9	93823465	q	LOC100129316	-2111	IGR	open sea	IGR - open sea	NA
-0.211983	2.58231e-11	1.59808e-08	cg02446805	16	49053320	q	CBLN1	-258509	IGR	open sea	IGR - open sea	V$TAL1ALPHAE47_01;V$TAL1BETAE47_01;V$TAL1BETAITF2_01
-0.207523	2.58536e-11	1.59808e-08	cg20684180	3	38080635	p	DLEC1	NA	TSS200	island	TSS200 - island	NA
-0.158114	2.60002e-11	1.60504e-08	cg09407650	16	85320156	q	LINC00311	241	IGR	shore	IGR - shore	NA
-0.0907869	2.60613e-11	1.60524e-08	cg16067536	15	31092120	q	HERC2P10	-18119	IGR	open sea	IGR - open sea	NA
-0.154918	2.60715e-11	1.60524e-08	cg14522629	9	134699146	q	MED27	-36351	IGR	island	IGR - island	NA
-0.162238	2.64094e-11	1.62392e-08	cg23322223	11	108423292	q	EXPH5	NA	Body	open sea	Body - open sea	NA
-0.222279	2.6808e-11	1.64415e-08	cg08710911	22	37574795	q	C1QTNF6	-1411	IGR	shelf	IGR - shelf	NA
-0.126058	2.69484e-11	1.64847e-08	cg01181415	12	16757954	p	LMO3	NA	5'UTR	open sea	5'UTR - open sea	NA
-0.196632	2.7042e-11	1.65131e-08	cg02493524	5	3768103	p	IRX1	171935	IGR	open sea	IGR - open sea	NA
-0.10682	2.72084e-11	1.65793e-08	cg07525782	5	33324641	p	TARS	-116161	IGR	open sea	IGR - open sea	NA
-0.14606	2.73132e-11	1.66216e-08	cg09341154	10	125853893	q	CHST15	74724	IGR	shore	IGR - shore	NA
-0.144544	2.75954e-11	1.67501e-08	cg15723222	17	59222476	q	BCAS3	NA	Body	open sea	Body - open sea	V$GFI1_01
-0.234639	2.7797e-11	1.68508e-08	cg06331595	7	141211956	q	AGK	-39122	IGR	open sea	IGR - open sea	NA
-0.0726086	2.78383e-11	1.68542e-08	cg18612255	12	1770715	p	MIR3649	1234	IGR	island	IGR - island	NA
-0.104112	2.79393e-11	1.68936e-08	cg19953038	13	31306303	q	ALOX5AP	-3342	IGR	open sea	IGR - open sea	NA
-0.145607	2.80314e-11	1.69276e-08	cg02303505	8	91592157	q	TMEM64	-42066	IGR	open sea	IGR - open sea	NA
-0.0923249	2.81451e-11	1.69745e-08	cg22761176	2	173539542	q	RAPGEF4	-48376	IGR	open sea	IGR - open sea	NA
-0.108595	2.82396e-11	1.70098e-08	cg10952220	3	46448671	p	CCRL2	NA	TSS1500	open sea	TSS1500 - open sea	NA
-0.113865	2.85751e-11	1.71874e-08	cg00599564	6	29943209	p	HCG9	NA	Body	shore	Body - shore	NA
-0.0923326	2.86074e-11	1.71874e-08	cg07004514	17	66255210	q	ARSG	NA	TSS200	island	TSS200 - island	NA
-0.109009	2.87102e-11	1.72272e-08	cg00319893	1	181526714	q	CACNA1E	NA	Body	open sea	Body - open sea	NA
-0.130567	2.88431e-11	1.7285e-08	cg07581623	8	26498830	p	DPYSL2	NA	Body	open sea	Body - open sea	NA
-0.17146	2.88855e-11	1.72885e-08	cg05641529	4	100242957	q	ADH1B	NA	TSS1500	open sea	TSS1500 - open sea	NA
-0.115891	2.90148e-11	1.73438e-08	cg18261246	11	20230330	p	DBX1	52570	IGR	open sea	IGR - open sea	NA
-0.212806	2.90643e-11	1.73514e-08	cg05648303	4	141264393	q	SCOC	NA	5'UTR	open sea	5'UTR - open sea	NA
-0.160685	2.92193e-11	1.74219e-08	cg19541998	5	3768144	p	IRX1	171976	IGR	open sea	IGR - open sea	NA
-0.160321	2.93333e-11	1.74464e-08	cg24058604	7	27142437	p	HOXA2	NA	TSS200	shore	TSS200 - shore	NA
-0.187787	2.93344e-11	1.74464e-08	cg21781964	20	49708657	q	KCNG1	88464	IGR	open sea	IGR - open sea	NA
-0.078679	2.95889e-11	1.75073e-08	cg18993757	17	4889754	p	CAMTA2	NA	5'UTR	shore	5'UTR - shore	NA
-0.13888	2.96459e-11	1.75073e-08	cg05890620	19	10397612	p	ICAM4	NA	TSS200	island	TSS200 - island	NA
-0.138573	2.96594e-11	1.75073e-08	cg11733958	17	17023057	p	MPRIP	NA	Body	open sea	Body - open sea	NA
-0.0602456	3.00823e-11	1.77208e-08	cg19828846	11	32593168	p	EIF3M	-12145	IGR	open sea	IGR - open sea	NA
-0.170913	3.01038e-11	1.77208e-08	cg00022688	10	114136011	q	ACSL5	NA	5'UTR	open sea	5'UTR - open sea	NA
-0.180614	3.01437e-11	1.77208e-08	cg09804649	6	168815615	q	SMOC2	-26216	IGR	shore	IGR - shore	NA
-0.0868234	3.01714e-11	1.77208e-08	cg06861572	2	241760829	q	KIF1A	NA	TSS1500	shore	TSS1500 - shore	NA
-0.198618	3.04895e-11	1.78631e-08	cg14765933	5	1414924	p	SLC6A3	NA	Body	shore	Body - shore	NA
-0.162283	3.07505e-11	1.79735e-08	cg12960696	5	148404114	q	SH3TC2	NA	Body	open sea	Body - open sea	NA
-0.175406	3.07542e-11	1.79735e-08	cg14623024	8	143206951	q	MIR4472-1	-50749	IGR	open sea	IGR - open sea	NA
-0.16822	3.07923e-11	1.79735e-08	cg18166376	3	71180064	p	FOXP1	NA	Body	open sea	Body - open sea	NA
-0.0760384	3.10054e-11	1.80694e-08	cg15022400	15	45028161	q	TRIM69	NA	TSS1500	open sea	TSS1500 - open sea	NA
-0.167254	3.10362e-11	1.80694e-08	cg26023303	14	103541561	q	EXOC3L4	-24920	IGR	shore	IGR - shore	NA
-0.109405	3.10775e-11	1.80694e-08	cg09889479	16	2082689	p	SLC9A3R2	NA	Body	shelf	Body - shelf	NA
-0.208588	3.11098e-11	1.80694e-08	cg23048399	19	47933813	q	SLC8A2	NA	Body	island	Body - island	NA
-0.243005	3.16383e-11	1.83087e-08	cg04678916	2	54900910	p	EML6	-51239	IGR	open sea	IGR - open sea	NA
-0.173952	3.2103e-11	1.85095e-08	cg04134826	10	134662240	q	TTC40	40344	IGR	open sea	IGR - open sea	NA
-0.107969	3.2356e-11	1.86326e-08	cg07426848	1	153521712	q	S100A3	NA	5'UTR	open sea	5'UTR - open sea	NA
-0.164882	3.25079e-11	1.86972e-08	cg22321036	19	56061348	q	SBK3	9325	IGR	island	IGR - island	NA
-0.0976144	3.26871e-11	1.87774e-08	cg02268156	16	66162107	q	CDH5	-238418	IGR	open sea	IGR - open sea	NA
-0.165579	3.32437e-11	1.90311e-08	cg08858272	13	101706283	q	NALCN	NA	3'UTR	open sea	3'UTR - open sea	NA
-0.0980503	3.32619e-11	1.90311e-08	cg22880620	6	56820808	p	BEND6	NA	5'UTR	shore	5'UTR - shore	NA
-0.054293	3.32808e-11	1.90311e-08	cg07324752	16	88126648	q	BANP	123024	IGR	open sea	IGR - open sea	NA
-0.197318	3.3699e-11	1.92183e-08	cg04742780	20	61051915	q	GATA5	NA	TSS1500	shore	TSS1500 - shore	NA
-0.128229	3.38745e-11	1.9295e-08	cg11114757	11	102216909	q	BIRC2	NA	TSS1500	shore	TSS1500 - shore	NA
-0.140315	3.42762e-11	1.94873e-08	cg06705265	16	6696222	p	A2BP1	NA	5'UTR	open sea	5'UTR - open sea	NA
-0.101309	3.44653e-11	1.95606e-08	cg07144296	1	182584520	q	LOC284648	245	IGR	island	IGR - island	NA
-0.136359	3.46413e-11	1.96369e-08	cg07612923	3	117604196	q	IGSF11-AS1	-1015283	IGR	open sea	IGR - open sea	NA
-0.135967	3.48675e-11	1.97173e-08	cg07816006	12	131401305	q	GPR133	-37147	IGR	open sea	IGR - open sea	NA
-0.176175	3.49086e-11	1.97173e-08	cg12833630	6	75918579	q	COX7A2	-28812	IGR	shelf	IGR - shelf	NA
-0.214876	3.5066e-11	1.97822e-08	cg08552042	16	58058836	q	MMP15	NA	TSS1500	island	TSS1500 - island	NA
-0.136814	3.51942e-11	1.98075e-08	cg08905753	6	32783347	p	HLA-DOB	NA	Body	open sea	Body - open sea	NA
-0.131679	3.53669e-11	1.9881e-08	cg02787087	16	55361547	q	IRX6	NA	Body	shore	Body - shore	NA
-0.122344	3.57449e-11	2.00695e-08	cg09033006	1	244517177	q	C1orf100	NA	5'UTR	open sea	5'UTR - open sea	NA
-0.154746	3.59966e-11	2.01629e-08	cg17142470	8	22409684	p	SORBS3	NA	5'UTR	shore	5'UTR - shore	NA
-0.148067	3.66093e-11	2.04575e-08	cg20941184	1	209878178	q	HSD11B1	NA	5'UTR	open sea	5'UTR - open sea	NA
-0.189601	3.68464e-11	2.05656e-08	cg21571060	5	92414263	q	NR2F1-AS1	-330802	IGR	open sea	IGR - open sea	V$TCF11_01
-0.123145	3.69475e-11	2.05976e-08	cg19059423	10	103051088	q	LBX1-AS1	61737	IGR	shore	IGR - shore	NA
-0.189778	3.72511e-11	2.07423e-08	cg13990351	7	64349133	q	ZNF273	-14487	IGR	shore	IGR - shore	NA
-0.103089	3.79774e-11	2.11219e-08	cg05885668	19	5800634	p	DUS3L	15481	IGR	shore	IGR - shore	NA
-0.155014	3.80989e-11	2.11645e-08	cg00283535	8	124749564	q	ANXA13	NA	1stExon	open sea	1stExon - open sea	NA
-0.113279	3.81515e-11	2.11687e-08	cg26148020	8	13136639	p	DLC1	NA	Body	shelf	Body - shelf	NA
-0.119657	3.90187e-11	2.15571e-08	cg19392396	7	50861654	p	GRB10	NA	TSS1500	shore	TSS1500 - shore	NA
-0.143442	3.90799e-11	2.15571e-08	cg17826956	1	77230619	p	ST6GALNAC5	-102567	IGR	open sea	IGR - open sea	NA
-0.161734	3.92399e-11	2.162e-08	cg16329658	7	157258677	q	AC011899.9	-73073	IGR	shelf	IGR - shelf	NA
-0.154706	3.94417e-11	2.1687e-08	cg04759376	10	77190437	q	ZNF503-AS2	26923	IGR	shore	IGR - shore	NA
-0.207973	3.94533e-11	2.1687e-08	cg10625686	1	67244062	p	TCTEX1D1	NA	3'UTR	open sea	3'UTR - open sea	NA
-0.0759774	3.95165e-11	2.16964e-08	cg21511948	22	37820236	q	ELFN2	NA	5'UTR	shelf	5'UTR - shelf	NA
-0.10952	3.9615e-11	2.17252e-08	cg06340516	7	1687244	p	TFAMP1	33138	IGR	shore	IGR - shore	NA
-0.161058	4.01093e-11	2.19707e-08	cg12831866	20	24452036	p	TMEM90B	NA	5'UTR	island	5'UTR - island	NA
-0.184901	4.02042e-11	2.19971e-08	cg12341018	6	56176155	p	DST	-146630	IGR	open sea	IGR - open sea	NA
-0.137313	4.03068e-11	2.20277e-08	cg08954601	13	32460504	q	EEF1DP3	NA	Body	open sea	Body - open sea	NA
-0.0906428	4.10834e-11	2.24087e-08	cg24877509	13	102686228	q	FGF14	NA	Body	open sea	Body - open sea	NA
-0.178698	4.1099e-11	2.24087e-08	cg02413040	21	36419648	q	RUNX1	NA	Body	open sea	Body - open sea	NA
-0.177413	4.13531e-11	2.25213e-08	cg12649683	20	57975832	q	EDN3	100333	IGR	shelf	IGR - shelf	NA
-0.113166	4.14685e-11	2.2558e-08	cg16003913	16	127072	p	MPG	NA	5'UTR	shore	5'UTR - shore	NA
-0.0741729	4.16304e-11	2.26011e-08	cg10822495	17	57228573	q	SKA2	NA	Body	shelf	Body - shelf	NA
-0.215497	4.16435e-11	2.26011e-08	cg17748520	1	226298746	q	ACBD3	-33634	IGR	shore	IGR - shore	NA
-0.216131	4.21741e-11	2.28365e-08	cg01824625	3	89229763	p	EPHA3	NA	Body	open sea	Body - open sea	NA
-0.0897159	4.23729e-11	2.29179e-08	cg15438314	19	17190397	p	MYO9B	NA	5'UTR	shelf	5'UTR - shelf	NA
-0.131843	4.27423e-11	2.30904e-08	cg04286823	2	109747003	q	LOC100287216	NA	TSS1500	shore	TSS1500 - shore	NA
-0.196018	4.28388e-11	2.30904e-08	cg25650256	5	171538557	q	STK10	NA	Body	open sea	Body - open sea	NA
-0.197352	4.30764e-11	2.3192e-08	cg18384588	22	46463747	q	RP6-109B7.3	14021	IGR	shelf	IGR - shelf	NA
-0.138974	4.31811e-11	2.32218e-08	cg17067116	7	28451011	p	CREB5	NA	TSS1500	shore	TSS1500 - shore	NA
-0.109705	4.36001e-11	2.33938e-08	cg13762691	22	17956560	q	CECR2	NA	TSS200	open sea	TSS200 - open sea	NA
-0.115551	4.43239e-11	2.36566e-08	cg25054705	17	19998939	p	CYTSB	NA	5'UTR	open sea	5'UTR - open sea	NA
-0.160806	4.45554e-11	2.37175e-08	cg14397690	15	60688948	q	ANXA2	NA	5'UTR	shore	5'UTR - shore	NA
-0.1648	4.48274e-11	2.38262e-08	cg23295886	18	8367314	p	LOC100192426	NA	TSS1500	island	TSS1500 - island	V$P53_01
-0.0962279	4.48606e-11	2.38262e-08	cg07832738	17	11142923	p	SHISA6	-1817	IGR	shore	IGR - shore	NA
-0.187662	4.55315e-11	2.41553e-08	cg02626129	13	31480646	q	C13orf33	NA	1stExon	island	1stExon - island	NA
-0.109956	4.5881e-11	2.42594e-08	cg18089426	14	101175970	q	DLK1	-17232	IGR	island	IGR - island	NA
-0.14864	4.58821e-11	2.42594e-08	cg09411999	7	27214383	p	HOXA10	NA	TSS1500	island	TSS1500 - island	NA
-0.133303	4.66091e-11	2.45887e-08	cg11118413	3	128292699	q	C3orf27	NA	5'UTR	open sea	5'UTR - open sea	V$AP1_01
-0.0652499	4.69194e-11	2.47248e-08	cg24473292	11	108369917	q	KDELC2	NA	TSS1500	shore	TSS1500 - shore	NA
-0.0928314	4.70478e-11	2.47647e-08	cg16814416	1	45272261	p	TCTEX1D4	NA	Body	island	Body - island	NA
-0.215639	4.73352e-11	2.48791e-08	cg02556146	6	139764657	q	RP11-12A2.3	-25475	IGR	open sea	IGR - open sea	NA
-0.178164	4.73706e-11	2.48791e-08	cg12167564	1	236047034	q	MIR1537	30734	IGR	open sea	IGR - open sea	NA
-0.183697	4.77345e-11	2.50423e-08	cg09157302	4	25656830	p	SLC34A2	NA	TSS1500	shore	TSS1500 - shore	NA
-0.111796	4.81948e-11	2.52531e-08	cg18664596	7	947151	p	ADAP1	NA	Body	shore	Body - shore	NA
-0.153647	4.82433e-11	2.52531e-08	cg05308792	16	1578807	p	IFT140	NA	Body	shelf	Body - shelf	NA
-0.115619	4.83166e-11	2.52634e-08	cg23244948	14	47096230	q	RPL10L	-23990	IGR	open sea	IGR - open sea	NA
-0.11304	4.86057e-11	2.53864e-08	cg18852817	7	140909514	q	TMEM178B	135482	IGR	open sea	IGR - open sea	NA
-0.228675	4.87111e-11	2.54086e-08	cg15316843	8	65282946	q	LINC00966	-2829	IGR	island	IGR - island	NA
-0.0905338	4.87558e-11	2.54086e-08	cg26248581	10	79470767	q	DLG5	-79782	IGR	shore	IGR - shore	NA
-0.128691	4.9005e-11	2.55102e-08	cg00498591	3	9904557	p	CIDEC	-3837	IGR	island	IGR - island	NA
-0.139687	4.91783e-11	2.55723e-08	cg04014328	17	46653615	q	HOXB4	NA	3'UTR	shore	3'UTR - shore	NA
-0.1203	4.92418e-11	2.55771e-08	cg26236972	2	237921310	q	COPS8	-72774	IGR	open sea	IGR - open sea	NA
-0.12808	4.94453e-11	2.56545e-08	cg13070366	11	9386451	p	IPO7	-19718	IGR	shore	IGR - shore	NA
-0.154121	4.97154e-11	2.5702e-08	cg02901431	4	141207852	q	SCOC	NA	5'UTR	open sea	5'UTR - open sea	NA
-0.139865	4.97669e-11	2.5702e-08	cg26704293	12	125073750	q	SCARB1	-188424	IGR	open sea	IGR - open sea	NA
-0.113727	4.98533e-11	2.5702e-08	cg09788352	15	68522666	q	CLN6	NA	TSS1500	shore	TSS1500 - shore	NA
-0.118761	4.98639e-11	2.5702e-08	cg03412618	22	46481099	q	LOC400931	NA	TSS1500	shore	TSS1500 - shore	NA
-0.157014	5.02444e-11	2.58174e-08	cg03819692	16	89225639	q	C16orf81	NA	Body	shore	Body - shore	NA
-0.0672754	5.02519e-11	2.58174e-08	cg00549758	20	31642282	q	C20orf185	NA	TSS1500	open sea	TSS1500 - open sea	NA
-0.182699	5.15648e-11	2.64343e-08	cg25354466	8	65281397	q	LINC00966	-4378	IGR	shore	IGR - shore	V$AP1FJ_Q2
-0.174777	5.16918e-11	2.64621e-08	cg14759494	6	166117676	q	LINC00602	-219860	IGR	open sea	IGR - open sea	NA
-0.0696107	5.17467e-11	2.64621e-08	cg23507819	13	44119630	q	ENOX1	NA	5'UTR	open sea	5'UTR - open sea	NA
-0.131129	5.23077e-11	2.66991e-08	cg18043514	5	158531132	q	RNF145	-53285	IGR	shore	IGR - shore	NA
-0.133134	5.2433e-11	2.67341e-08	cg12793803	17	62084217	q	ICAM2	NA	5'UTR	open sea	5'UTR - open sea	NA
-0.112454	5.34407e-11	2.71891e-08	cg25176380	15	62775394	q	MGC15885	-153977	IGR	open sea	IGR - open sea	NA
-0.197921	5.35847e-11	2.72245e-08	cg13703049	7	27213610	p	HOXA10	NA	Body	island	Body - island	V$PAX5_01;V$TAXCREB_02
-0.0781716	5.36258e-11	2.72245e-08	cg21229901	5	175547701	q	LOC100507387	1149	IGR	open sea	IGR - open sea	NA
-0.170468	5.38517e-11	2.73098e-08	cg01071346	1	2480431	p	LOC115110	-928	IGR	shelf	IGR - shelf	NA
-0.212583	5.39461e-11	2.73198e-08	cg11713274	12	54609870	q	MIR3198-2	-14861	IGR	shore	IGR - shore	NA
-0.20238	5.40307e-11	2.73198e-08	cg00445443	7	27143478	p	HOXA2	NA	TSS1500	island	TSS1500 - island	NA
-0.169298	5.40452e-11	2.73198e-08	cg16779839	17	79374327	q	BAHCC1	NA	Body	island	Body - island	NA
-0.188138	5.41449e-11	2.73409e-08	cg00539347	22	30592296	q	LIF	-44140	IGR	open sea	IGR - open sea	NA
-0.123147	5.45015e-11	2.74916e-08	cg05603896	6	108145574	q	SCML4	NA	TSS200	open sea	TSS200 - open sea	NA
-0.160947	5.456e-11	2.74917e-08	cg18877271	11	1952638	p	TNNT3	NA	Body	shore	Body - shore	NA
-0.214003	5.48682e-11	2.76174e-08	cg16101346	1	186650479	q	PTGS2	NA	TSS1500	shore	TSS1500 - shore	NA
-0.13268	5.51296e-11	2.77194e-08	cg21180467	8	16606341	p	FGF20	-243993	IGR	open sea	IGR - open sea	NA
-0.155676	5.65517e-11	2.84042e-08	cg14481454	9	86886638	q	SLC28A3	-4127	IGR	open sea	IGR - open sea	NA
-0.119554	5.69225e-11	2.856e-08	cg06873218	22	39637727	q	PDGFB	NA	Body	shore	Body - shore	NA
-0.125214	5.71521e-11	2.86448e-08	cg24079702	2	106015771	q	FHL2	NA	TSS200	island	TSS200 - island	NA
-0.147112	5.73339e-11	2.87054e-08	cg20080664	4	8594857	p	CPZ	NA	5'UTR	shore	5'UTR - shore	NA
-0.192124	5.78773e-11	2.8916e-08	cg18369972	17	9940121	p	GAS7	NA	Body	open sea	Body - open sea	NA
-0.185081	5.87039e-11	2.92917e-08	cg00602811	2	145278564	q	ZEB2	NA	TSS1500	shelf	TSS1500 - shelf	NA
-0.1929	5.88028e-11	2.92917e-08	cg00574958	11	68607622	q	CPT1A	NA	5'UTR	shore	5'UTR - shore	NA
-0.223484	5.88157e-11	2.92917e-08	cg09908750	7	27143585	p	HOXA2	NA	TSS1500	shore	TSS1500 - shore	NA
-0.0991606	5.89437e-11	2.92936e-08	cg07948085	10	9805340	p	SFTA1P	-1021062	IGR	open sea	IGR - open sea	NA
-0.0822812	5.9298e-11	2.93687e-08	cg07944396	16	7382514	p	A2BP1	NA	Body	open sea	Body - open sea	NA
-0.153964	5.93439e-11	2.93687e-08	cg14537886	8	41511582	p	ANK1	NA	3'UTR	island	3'UTR - island	NA
-0.0880314	5.95549e-11	2.94423e-08	cg11017086	4	979022	p	SLC26A1	NA	Body	shore	Body - shore	NA
-0.179897	6.09644e-11	3.00743e-08	cg12410273	9	88714903	q	GOLM1	NA	5'UTR	island	5'UTR - island	NA
-0.245558	6.10361e-11	3.00743e-08	cg27208052	16	58058642	q	MMP15	NA	TSS1500	shore	TSS1500 - shore	NA
-0.108933	6.11287e-11	3.00743e-08	cg15553912	1	145415659	q	HFE2	NA	5'UTR	island	5'UTR - island	NA
-0.204574	6.13162e-11	3.0096e-08	cg09469667	3	9904687	p	CIDEC	-3707	IGR	island	IGR - island	NA
-0.169481	6.16593e-11	3.02291e-08	cg27583534	7	131633549	q	PLXNA4	-174542	IGR	shelf	IGR - shelf	NA
-0.194008	6.17554e-11	3.02448e-08	cg16024274	6	49877534	p	DEFB133	-36280	IGR	open sea	IGR - open sea	NA
-0.129119	6.24209e-11	3.04758e-08	cg03126058	1	3282757	p	PRDM16	NA	Body	open sea	Body - open sea	NA
-0.150933	6.2587e-11	3.05253e-08	cg07838098	1	228872185	q	RHOU	NA	Body	island	Body - island	NA
-0.164764	6.28104e-11	3.0571e-08	cg19731194	1	10887875	p	C1orf127	-118655	IGR	open sea	IGR - open sea	NA
-0.141059	6.29567e-11	3.06106e-08	cg17104959	1	95696376	p	TMEM56-RWDD3	-3335	IGR	shelf	IGR - shelf	NA
-0.148614	6.33493e-11	3.07428e-08	cg23739457	11	117314707	q	DSCAML1	NA	Body	open sea	Body - open sea	NA
-0.128342	6.37786e-11	3.08829e-08	cg01353448	7	31726912	p	C7orf16	NA	5'UTR	open sea	5'UTR - open sea	V$NFY_C
-0.145424	6.39548e-11	3.09365e-08	cg20490001	17	46663873	q	HOXB5	-3950	IGR	shelf	IGR - shelf	NA
-0.0992153	6.41924e-11	3.09878e-08	cg22978915	21	46850449	q	COL18A1	NA	Body	shore	Body - shore	NA
-0.0848164	6.46675e-11	3.11853e-08	cg25563256	17	7341641	p	FGF11	NA	TSS1500	shore	TSS1500 - shore	NA
-0.170413	6.4831e-11	3.12322e-08	cg08182193	14	105942243	q	CRIP2	NA	Body	shore	Body - shore	NA
-0.202456	6.51834e-11	3.13699e-08	cg25702335	13	96205897	q	CLDN10	NA	Body	shore	Body - shore	NA
-0.0978061	6.53553e-11	3.14206e-08	cg04988216	1	64471626	p	ROR1	NA	Body	open sea	Body - open sea	NA
-0.144814	6.61473e-11	3.17367e-08	cg14473575	3	193788394	q	HES1	-65537	IGR	shore	IGR - shore	NA
-0.166919	6.65228e-11	3.1852e-08	cg27161550	12	50306547	q	LOC283332	NA	TSS1500	open sea	TSS1500 - open sea	NA
-0.188512	6.6926e-11	3.20126e-08	cg10881225	2	9984929	p	TAF1B	NA	Body	shore	Body - shore	NA
-0.123651	6.72529e-11	3.21363e-08	cg01428231	12	17955920	p	MIR3974	129687	IGR	open sea	IGR - open sea	NA
-0.164837	6.75372e-11	3.22395e-08	cg08461752	10	43522343	q	MIR5100	29332	IGR	open sea	IGR - open sea	NA
-0.107525	6.85855e-11	3.27068e-08	cg22171607	1	8137564	p	ERRFI1	65785	IGR	open sea	IGR - open sea	NA
-0.179341	6.89632e-11	3.28537e-08	cg22274745	2	182451537	q	CERKL	NA	Body	open sea	Body - open sea	NA
-0.0871742	6.92396e-11	3.29521e-08	cg07362512	2	2570318	p	MYT1L	247314	IGR	open sea	IGR - open sea	NA
-0.129202	6.94895e-11	3.30377e-08	cg21351102	18	3247294	p	MYL12A	NA	TSS1500	island	TSS1500 - island	NA
-0.178279	6.97815e-11	3.31431e-08	cg26205890	17	73955839	q	ACOX1	NA	Body	open sea	Body - open sea	NA
-0.0940112	7.00923e-11	3.3257e-08	cg25051805	7	23637943	p	CCDC126	NA	5'UTR	shore	5'UTR - shore	NA
-0.126369	7.01624e-11	3.3257e-08	cg08134070	8	24856564	p	NEFL	48095	IGR	shore	IGR - shore	NA
-0.195115	7.08096e-11	3.35301e-08	cg05895618	11	19222395	p	CSRP3	NA	5'UTR	open sea	5'UTR - open sea	NA
-0.0847288	7.09216e-11	3.35429e-08	cg20850981	6	28322103	p	ZNF323	NA	5'UTR	open sea	5'UTR - open sea	NA
-0.131645	7.09953e-11	3.35429e-08	cg19521279	7	27144595	p	HOXA3	-1214	IGR	shore	IGR - shore	NA
-0.191772	7.11183e-11	3.35429e-08	cg17083429	10	89627854	q	PTEN	NA	Body	shelf	Body - shelf	NA
-0.155756	7.11495e-11	3.35429e-08	cg12116192	8	27730485	p	SCARA5	NA	Body	open sea	Body - open sea	NA
-0.102082	7.11921e-11	3.35429e-08	cg17658266	6	74978996	q	CD109	573482	IGR	open sea	IGR - open sea	NA
-0.173094	7.12954e-11	3.3558e-08	cg15424989	18	19757468	q	GATA6	NA	Body	shore	Body - shore	NA
-0.127443	7.25576e-11	3.40305e-08	cg10124548	13	114803738	q	RASA3	NA	Body	island	Body - island	NA
-0.0995459	7.25879e-11	3.40305e-08	cg00143643	10	77191062	q	ZNF503-AS2	27548	IGR	island	IGR - island	NA
-0.116001	7.35627e-11	3.44191e-08	cg05886087	2	102758186	q	IL1R1	-12216	IGR	shore	IGR - shore	NA
-0.0728671	7.36668e-11	3.44336e-08	cg08200835	7	86594317	q	KIAA1324L	NA	Body	open sea	Body - open sea	NA
-0.0898473	7.4143e-11	3.4621e-08	cg02022102	7	27168609	p	HOXA4	NA	3'UTR	shore	3'UTR - shore	NA
-0.185539	7.46046e-11	3.47686e-08	cg01879437	15	78913683	q	CHRNA3	NA	TSS200	shore	TSS200 - shore	NA
-0.106921	7.49893e-11	3.49134e-08	cg19727499	19	49628740	q	PPFIA3	NA	5'UTR	shelf	5'UTR - shelf	NA
-0.152546	7.52733e-11	3.5011e-08	cg20076516	22	46481816	q	LOC400931	NA	TSS200	island	TSS200 - island	NA
-0.156594	7.55053e-11	3.50844e-08	cg17642369	7	47783644	p	LINC00525	-17430	IGR	open sea	IGR - open sea	NA
-0.143149	7.58983e-11	3.52323e-08	cg12233379	1	151812524	q	LOC100132111	NA	Body	island	Body - island	NA
-0.115661	7.61641e-11	3.53209e-08	cg11784564	13	30688502	q	KATNAL1	-88265	IGR	shore	IGR - shore	NA
-0.130931	7.69001e-11	3.56272e-08	cg10357728	17	77482061	q	MIR4739	-198924	IGR	open sea	IGR - open sea	NA
-0.170447	7.74652e-11	3.58537e-08	cg12520319	15	101740264	q	CHSY1	NA	Body	open sea	Body - open sea	NA
-0.203299	7.90903e-11	3.64628e-08	cg02567839	1	242612787	q	PLD5	NA	5'UTR	open sea	5'UTR - open sea	NA
-0.0919878	7.92931e-11	3.65046e-08	cg02955287	16	54611636	q	IRX3	294424	IGR	open sea	IGR - open sea	NA
-0.200941	7.93358e-11	3.65046e-08	cg05385164	12	54144855	q	CALCOCO1	39952	IGR	island	IGR - island	NA
-0.174698	7.98151e-11	3.66409e-08	cg18317554	7	139498041	q	TBXAS1	NA	5'UTR	open sea	5'UTR - open sea	NA
-0.220515	8.11806e-11	3.71721e-08	cg11134430	3	193987426	q	LINC00887	-31563	IGR	island	IGR - island	V$AHRARNT_02
-0.0748676	8.15372e-11	3.72954e-08	cg06545143	6	166402638	q	LOC441177	NA	Body	island	Body - island	NA
-0.100969	8.16081e-11	3.72954e-08	cg18040878	12	54409229	q	HOXC4	NA	TSS1500	shore	TSS1500 - shore	NA
-0.205616	8.26429e-11	3.77318e-08	cg01441777	22	38714416	q	CSNK1E	NA	TSS1500	shore	TSS1500 - shore	NA
-0.174997	8.29896e-11	3.78362e-08	cg07427605	16	73082535	q	ZFHX3	NA	5'UTR	island	5'UTR - island	NA
-0.11677	8.30321e-11	3.78362e-08	cg26884773	1	235256863	q	SNORA14B	-15795	IGR	open sea	IGR - open sea	NA
-0.0712805	8.34187e-11	3.79392e-08	cg18456331	10	77188318	q	ZNF503-AS2	24804	IGR	shelf	IGR - shelf	NA
-0.102535	8.34189e-11	3.79392e-08	cg05110391	17	76588634	q	CYTH1	-81496	IGR	open sea	IGR - open sea	NA
-0.143584	8.36901e-11	3.80259e-08	cg00601042	12	132900274	q	GALNT9	NA	Body	island	Body - island	NA
-0.150336	8.38526e-11	3.8063e-08	cg02857726	3	149088388	q	TM4SF1	NA	Body	open sea	Body - open sea	NA
-0.069085	8.49671e-11	3.85318e-08	cg01568973	1	53528991	p	PODN	NA	Body	shore	Body - shore	NA
-0.119613	8.50792e-11	3.85456e-08	cg00777805	6	134214649	q	TCF21	NA	3'UTR	shore	3'UTR - shore	NA
-0.0956466	8.51795e-11	3.8554e-08	cg10309769	8	143255467	q	MIR4472-1	-2233	IGR	open sea	IGR - open sea	NA
-0.0346578	8.56116e-11	3.86754e-08	cg21474133	2	30334318	p	YPEL5	-35432	IGR	open sea	IGR - open sea	NA
-0.113588	8.58658e-11	3.87237e-08	cg09478002	2	71944165	p	DYSF	250333	IGR	open sea	IGR - open sea	NA
-0.114885	8.64001e-11	3.88826e-08	cg03665259	6	31021826	p	HCG22	NA	TSS200	open sea	TSS200 - open sea	NA
-0.0858916	8.75731e-11	3.93354e-08	cg00583731	17	66707367	q	ABCA8	-156064	IGR	open sea	IGR - open sea	NA
-0.143606	8.83273e-11	3.95988e-08	cg03492469	16	126855	p	MPG	NA	TSS200	shore	TSS200 - shore	NA
-0.0968751	8.87012e-11	3.9674e-08	cg21402071	15	78933902	q	CHRNB4	NA	TSS1500	shore	TSS1500 - shore	NA
-0.095325	8.87476e-11	3.9674e-08	cg21683708	6	36628755	p	CDKN1A	-15482	IGR	island	IGR - island	NA
-0.235361	8.89853e-11	3.97426e-08	cg00921930	8	30059859	p	DCTN6	46046	IGR	open sea	IGR - open sea	NA
-0.150755	8.95681e-11	3.99651e-08	cg16652264	4	97948716	q	STPG2	-531309	IGR	open sea	IGR - open sea	NA
-0.0956686	9.00893e-11	4.01596e-08	cg16234986	4	47595089	p	ATP10D	NA	3'UTR	open sea	3'UTR - open sea	NA
-0.162557	9.03312e-11	4.02294e-08	cg11533712	22	46934981	q	GRAMD4	-87677	IGR	shore	IGR - shore	NA
-0.181267	9.09686e-11	4.03989e-08	cg05927714	17	36734660	q	SRCIN1	NA	Body	island	Body - island	NA
-0.0994933	9.14326e-11	4.05517e-08	cg06505028	5	92948159	q	MIR2277	-5272	IGR	open sea	IGR - open sea	NA
-0.100499	9.14846e-11	4.05517e-08	cg05501742	16	126892	p	MPG	NA	TSS200	shore	TSS200 - shore	NA
-0.133915	9.17678e-11	4.0639e-08	cg10755085	17	72732722	q	RAB37	NA	TSS1500	shore	TSS1500 - shore	NA
-0.116518	9.23616e-11	4.08636e-08	cg08872493	1	23521417	p	HTR1D	NA	TSS200	open sea	TSS200 - open sea	NA
-0.11747	9.34287e-11	4.1297e-08	cg09692428	16	84967481	q	ZDHHC7	-40586	IGR	open sea	IGR - open sea	NA
-0.124486	9.42924e-11	4.16397e-08	cg08597832	8	144416327	q	TOP1MT	NA	Body	shore	Body - shore	NA
-0.153982	9.46278e-11	4.17429e-08	cg08425760	1	11795897	p	AGTRAP	NA	TSS1500	shore	TSS1500 - shore	NA
-0.0818593	9.47268e-11	4.17429e-08	cg09913813	11	126573785	q	KIRREL3	NA	Body	open sea	Body - open sea	NA
-0.0803937	9.47915e-11	4.17429e-08	cg07284261	5	149493034	q	CSF1R	NA	TSS200	open sea	TSS200 - open sea	NA
-0.15003	9.53625e-11	4.1916e-08	cg21147203	5	134529659	q	C5orf66-AS2	-42265	IGR	shelf	IGR - shelf	NA
-0.134554	9.76385e-11	4.27968e-08	cg15477500	3	44957542	p	ZDHHC3	NA	3'UTR	open sea	3'UTR - open sea	NA
-0.106872	9.77319e-11	4.27979e-08	cg02841199	6	80247907	q	LCA5	NA	TSS1500	shore	TSS1500 - shore	NA
-0.206853	9.93486e-11	4.34253e-08	cg18695839	12	54446944	q	HOXC4	NA	5'UTR	shore	5'UTR - shore	NA
-0.161283	9.95801e-11	4.34862e-08	cg13537544	9	968090	p	DMRT1	NA	Body	shore	Body - shore	NA
-0.193208	9.96877e-11	4.34929e-08	cg15127270	2	9353027	p	ASAP2	NA	Body	open sea	Body - open sea	NA
-0.212611	1.00848e-10	4.39177e-08	cg25237365	4	3464874	p	DOK7	NA	TSS200	island	TSS200 - island	NA
-0.123609	1.01525e-10	4.41719e-08	cg15415787	2	220349117	q	SPEG	NA	Body	island	Body - island	NA
-0.11705	1.02049e-10	4.43591e-08	cg03846641	2	109746751	q	LOC100287216	NA	TSS200	island	TSS200 - island	NA
-0.128565	1.03059e-10	4.47154e-08	cg22971029	14	91818497	q	CCDC88C	NA	Body	open sea	Body - open sea	NA
-0.0748154	1.03732e-10	4.49248e-08	cg20690085	8	1895558	p	ARHGEF10	NA	Body	shore	Body - shore	NA
-0.155688	1.04262e-10	4.50715e-08	cg01105963	14	103589413	q	TNFAIP2	-3251	IGR	island	IGR - island	NA
-0.131296	1.04539e-10	4.51138e-08	cg05884870	15	100654807	q	ADAMTS17	NA	Body	open sea	Body - open sea	NA
-0.134542	1.04551e-10	4.51138e-08	cg03707749	12	86240461	q	NTS	-27612	IGR	open sea	IGR - open sea	NA
-0.196191	1.04992e-10	4.52215e-08	cg14400354	9	101570703	q	GALNT12	NA	Body	shore	Body - shore	NA
-0.134295	1.05597e-10	4.53577e-08	cg00765686	X	17545806	p	NHS	NA	Body	open sea	Body - open sea	NA
-0.130885	1.05876e-10	4.53987e-08	cg27485687	12	52416858	q	NR4A1	242	IGR	shore	IGR - shore	NA
-0.0900123	1.05885e-10	4.53987e-08	cg06806969	14	70038073	q	C14orf162	NA	TSS200	shore	TSS200 - shore	NA
-0.122608	1.06398e-10	4.55773e-08	cg06342195	17	36734475	q	SRCIN1	NA	Body	shore	Body - shore	NA
-0.119402	1.07423e-10	4.59748e-08	cg27333441	6	167680455	q	UNC93A	-24348	IGR	open sea	IGR - open sea	NA
-0.129428	1.07631e-10	4.60217e-08	cg12190322	11	122395107	q	UBASH3B	-131291	IGR	open sea	IGR - open sea	NA
-0.115762	1.08502e-10	4.62686e-08	cg13615998	12	54380956	q	HOXC10	NA	Body	shore	Body - shore	NA
-0.0914928	1.09086e-10	4.64001e-08	cg07695269	4	7394902	p	SORCS2	NA	Body	open sea	Body - open sea	NA
-0.0896806	1.09106e-10	4.64001e-08	cg16300329	18	9535889	p	RALBP1	NA	Body	open sea	Body - open sea	NA
-0.168204	1.09444e-10	4.65018e-08	cg27658254	8	142140021	q	DENND3	NA	5'UTR	shore	5'UTR - shore	NA
-0.170617	1.10587e-10	4.69454e-08	cg25900614	7	126079083	q	GRM8	NA	3'UTR	open sea	3'UTR - open sea	NA
-0.0678512	1.10818e-10	4.7001e-08	cg10828904	10	126703991	q	CTBP2	NA	Body	open sea	Body - open sea	NA
-0.203299	1.13198e-10	4.79675e-08	cg24479590	17	7348322	p	CHRNB1	NA	TSS200	island	TSS200 - island	V$OLF1_01
-0.116288	1.14431e-10	4.84462e-08	cg19159961	1	17633534	p	PADI4	NA	TSS1500	open sea	TSS1500 - open sea	NA
-0.107818	1.14776e-10	4.85488e-08	cg12570716	10	3822379	p	KLF6	NA	Body	shore	Body - shore	V$CEBPB_02
-0.111445	1.15031e-10	4.85793e-08	cg02386353	5	92947632	q	MIR2277	-5799	IGR	open sea	IGR - open sea	NA
-0.106868	1.15658e-10	4.87907e-08	cg23095743	10	104000831	q	PITX3	NA	5'UTR	island	5'UTR - island	NA
-0.0980289	1.16639e-10	4.91607e-08	cg08465346	12	54441458	q	HOXC4	NA	5'UTR	island	5'UTR - island	NA
-0.207221	1.16786e-10	4.91785e-08	cg13283635	20	61450653	q	COL9A3	NA	Body	shore	Body - shore	NA
-0.162405	1.17033e-10	4.92177e-08	cg13153394	3	45209196	p	TMEM158	-56760	IGR	open sea	IGR - open sea	NA
-0.0846983	1.17088e-10	4.92177e-08	cg11774921	17	77461964	q	HRNBP3	NA	5'UTR	shore	5'UTR - shore	NA
-0.180179	1.17528e-10	4.9349e-08	cg26465602	16	1098847	p	SSTR5-AS1	-15235	IGR	island	IGR - island	NA
-0.20105	1.17609e-10	4.9349e-08	cg15232240	6	90143704	q	ANKRD6	NA	5'UTR	shore	5'UTR - shore	NA
-0.174803	1.18622e-10	4.97062e-08	cg26413942	5	124081751	q	ZNF608	NA	TSS1500	open sea	TSS1500 - open sea	NA
-0.0691539	1.18777e-10	4.97062e-08	cg10902101	22	48899955	q	FAM19A5	NA	Body	shelf	Body - shelf	NA
-0.134863	1.20114e-10	5.01323e-08	cg14472366	13	20875915	q	GJB6	79814	IGR	island	IGR - island	NA
-0.2143	1.20685e-10	5.02621e-08	cg18771937	12	54385517	q	MIR196A2	NA	TSS200	shelf	TSS200 - shelf	NA
-0.151971	1.20819e-10	5.02621e-08	cg11517468	1	7023784	p	CAMTA1	NA	Body	shore	Body - shore	NA
-0.128003	1.20978e-10	5.02621e-08	cg16592223	16	29144962	p	RRN3P2	58799	IGR	open sea	IGR - open sea	NA
-0.216816	1.21104e-10	5.02621e-08	cg21699044	8	65281689	q	LINC00966	-4086	IGR	shore	IGR - shore	NA
-0.214531	1.21125e-10	5.02621e-08	cg08617683	12	133083589	q	FBRSL1	NA	Body	open sea	Body - open sea	NA
-0.0900585	1.21171e-10	5.02621e-08	cg03916630	10	45065415	q	CXCL12	192905	IGR	open sea	IGR - open sea	NA
-0.111707	1.22831e-10	5.0906e-08	cg16182447	11	69264617	q	CCND1	-191256	IGR	open sea	IGR - open sea	NA
-0.0948125	1.23361e-10	5.10806e-08	cg06566775	5	134376772	q	PITX1	13348	IGR	shore	IGR - shore	NA
-0.121027	1.24875e-10	5.1662e-08	cg05438708	16	81520178	q	CMIP	NA	Body	open sea	Body - open sea	NA
-0.146417	1.2519e-10	5.1747e-08	cg26187313	6	475429	p	OR2J2	-5964	IGR	open sea	IGR - open sea	NA
-0.135199	1.27017e-10	5.24106e-08	cg03998719	16	7352528	p	A2BP1	NA	Body	shore	Body - shore	NA
-0.191044	1.28351e-10	5.29114e-08	cg13892570	1	159893182	q	TAGLN2	NA	5'UTR	shore	5'UTR - shore	NA
-0.0767392	1.28455e-10	5.29114e-08	cg13686799	11	60524194	q	MS4A15	NA	TSS200	open sea	TSS200 - open sea	NA
-0.0515277	1.28581e-10	5.29168e-08	cg08592160	13	108003584	q	FAM155A	NA	Body	open sea	Body - open sea	NA
-0.13015	1.29063e-10	5.30689e-08	cg21338660	20	24452007	p	TMEM90B	NA	5'UTR	island	5'UTR - island	NA
-0.141211	1.29199e-10	5.30788e-08	cg21836903	3	71180071	p	FOXP1	NA	Body	open sea	Body - open sea	NA
-0.142857	1.29649e-10	5.3217e-08	cg18884137	17	7348490	p	CHRNB1	NA	1stExon	island	1stExon - island	NA
-0.0946559	1.30256e-10	5.34197e-08	cg07298299	11	45943237	p	GYLTL1B	NA	1stExon	shore	1stExon - shore	NA
-0.11003	1.30536e-10	5.34881e-08	cg24586121	2	220377759	q	ACCN4	NA	TSS1500	island	TSS1500 - island	NA
-0.121007	1.31764e-10	5.39445e-08	cg20623601	2	46526843	p	EPAS1	NA	Body	island	Body - island	NA
-0.0753642	1.32811e-10	5.4326e-08	cg04503319	16	89368367	q	ANKRD11	NA	Body	shelf	Body - shelf	NA
-0.107219	1.33211e-10	5.44424e-08	cg08617354	10	68858663	q	CTNNA3	NA	Body	open sea	Body - open sea	NA
-0.122759	1.33581e-10	5.45463e-08	cg15002163	2	240161924	q	HDAC4	NA	Body	open sea	Body - open sea	NA
-0.118135	1.34393e-10	5.48302e-08	cg17832639	6	32078133	p	TNXB	NA	TSS1500	open sea	TSS1500 - open sea	NA
-0.198162	1.34707e-10	5.4911e-08	cg12382153	15	58357204	q	ALDH1A2	NA	Body	shore	Body - shore	V$E2F_01
-0.0776817	1.35607e-10	5.52302e-08	cg23512531	3	10780469	p	LINC00606	-20700	IGR	open sea	IGR - open sea	NA
-0.128106	1.35951e-10	5.53226e-08	cg09146900	16	1138415	p	C1QTNF8	NA	3'UTR	shore	3'UTR - shore	NA
-0.0701219	1.36273e-10	5.54055e-08	cg24254488	7	25991654	p	MIR148A	2115	IGR	shore	IGR - shore	NA
-0.16307	1.37309e-10	5.57308e-08	cg24399924	2	85980533	p	ATOH8	NA	TSS1500	island	TSS1500 - island	NA
-0.128501	1.38177e-10	5.60348e-08	cg27093546	12	25404596	p	KRAS	NA	TSS1500	open sea	TSS1500 - open sea	NA
-0.144975	1.38465e-10	5.61035e-08	cg05667107	6	18280398	p	DEK	55998	IGR	shelf	IGR - shelf	NA
-0.150933	1.38893e-10	5.6223e-08	cg11245681	5	176166754	q	HK3	-70806	IGR	shelf	IGR - shelf	NA
-0.156614	1.38998e-10	5.6223e-08	cg05406088	15	66947617	q	SMAD6	-47057	IGR	shore	IGR - shore	NA
-0.143451	1.40369e-10	5.67289e-08	cg24416609	2	231773530	q	GPR55	NA	3'UTR	open sea	3'UTR - open sea	NA
-0.197134	1.40524e-10	5.67426e-08	cg00153306	3	46741492	p	TMIE	NA	TSS1500	shore	TSS1500 - shore	NA
-0.0953707	1.43028e-10	5.77043e-08	cg22704845	10	103050437	q	LBX1-AS1	61086	IGR	shore	IGR - shore	NA
-0.169769	1.43518e-10	5.77947e-08	cg18145759	2	109901466	q	SH3RF3	NA	Body	open sea	Body - open sea	NA
-0.0816203	1.43619e-10	5.77947e-08	cg24216596	3	55518142	p	WNT5A	NA	Body	shore	Body - shore	NA
-0.123762	1.44652e-10	5.81111e-08	cg24149379	3	184319877	q	EPHB3	40290	IGR	shore	IGR - shore	NA
-0.0853177	1.45632e-10	5.84551e-08	cg11065621	8	82606061	q	SLC10A5	NA	1stExon	open sea	1stExon - open sea	NA
-0.11667	1.46072e-10	5.85817e-08	cg23831735	13	37004787	q	CCNA1	NA	TSS1500	shore	TSS1500 - shore	NA
-0.211881	1.47951e-10	5.92344e-08	cg10939579	13	20768309	q	GJB2	NA	TSS1500	shore	TSS1500 - shore	NA
-0.151011	1.48133e-10	5.92571e-08	cg22511413	6	122170777	q	GJA1	414032	IGR	open sea	IGR - open sea	NA
-0.143968	1.49005e-10	5.95553e-08	cg05597181	16	88472944	q	ZNF469	-20935	IGR	open sea	IGR - open sea	NA
-0.159479	1.49613e-10	5.96882e-08	cg04606995	7	1116361	p	C7orf50	NA	Body	shelf	Body - shelf	NA
-0.139758	1.49717e-10	5.96882e-08	cg19707853	15	98197914	q	LINC00923	-87932	IGR	shore	IGR - shore	NA
-0.196797	1.5137e-10	6.02964e-08	cg26422762	22	46481785	q	LOC400931	NA	TSS200	shore	TSS200 - shore	NA
-0.149448	1.51952e-10	6.04771e-08	cg20971407	3	5022392	p	BHLHE40	NA	Body	shore	Body - shore	NA
-0.177767	1.52162e-10	6.05097e-08	cg00021476	16	85660215	q	KIAA0182	NA	5'UTR	shore	5'UTR - shore	NA
-0.154407	1.52396e-10	6.05516e-08	cg13518442	15	58358879	q	ALDH1A2	NA	TSS1500	shore	TSS1500 - shore	NA
-0.136191	1.53976e-10	6.1025e-08	cg17202781	3	5019217	p	BHLHE40	-1880	IGR	shore	IGR - shore	NA
-0.129534	1.56294e-10	6.183e-08	cg22469948	19	50290079	q	AP2A1	NA	Body	shore	Body - shore	NA
-0.166962	1.564e-10	6.183e-08	cg13375718	1	118296792	p	GDAP2	-109315	IGR	open sea	IGR - open sea	NA
-0.160236	1.57304e-10	6.21351e-08	cg17415265	17	63225111	q	RGS9	91655	IGR	open sea	IGR - open sea	NA
-0.0773952	1.5931e-10	6.27698e-08	cg24297365	22	46402336	q	LOC730668	NA	TSS200	open sea	TSS200 - open sea	NA
-0.0644253	1.59482e-10	6.27853e-08	cg14391730	6	52021665	p	MIR133B	7944	IGR	open sea	IGR - open sea	NA
-0.117421	1.59623e-10	6.27882e-08	cg04905719	6	134617250	q	SGK1	NA	Body	open sea	Body - open sea	NA
-0.163492	1.60978e-10	6.31999e-08	cg13647973	19	56061337	q	SBK3	9314	IGR	island	IGR - island	NA
-0.108949	1.61906e-10	6.34744e-08	cg11787186	1	36633259	p	MAP7D1	NA	Body	open sea	Body - open sea	NA
-0.240223	1.6424e-10	6.42828e-08	cg15911409	2	237481080	q	CXCR7	NA	5'UTR	shelf	5'UTR - shelf	NA
-0.164173	1.65079e-10	6.45577e-08	cg26197117	6	110797233	q	SLC22A16	NA	Body	shore	Body - shore	NA
-0.143926	1.65904e-10	6.48263e-08	cg16934235	11	108423124	q	EXPH5	NA	TSS200	open sea	TSS200 - open sea	NA
-0.1408	1.66715e-10	6.50894e-08	cg08325519	12	130571246	q	RP11-474D1.3	52889	IGR	open sea	IGR - open sea	NA
-0.168684	1.68389e-10	6.56884e-08	cg09799633	5	172199460	q	DUSP1	NA	TSS1500	island	TSS1500 - island	NA
-0.165791	1.6968e-10	6.60297e-08	cg00355699	13	104667830	q	MIR548AS	733001	IGR	open sea	IGR - open sea	NA
-0.0655674	1.69684e-10	6.60297e-08	cg14904814	19	29584106	q	LOC100505835	90644	IGR	island	IGR - island	NA
-0.154077	1.70377e-10	6.61905e-08	cg23526474	19	18111623	p	ARRDC2	NA	TSS1500	island	TSS1500 - island	NA
-0.226063	1.70723e-10	6.62633e-08	cg27380580	7	116443066	q	CAPZA2	-59497	IGR	open sea	IGR - open sea	NA
-0.158078	1.70916e-10	6.62633e-08	cg16117799	4	81106857	q	PRDM8	NA	5'UTR	shore	5'UTR - shore	NA
-0.189923	1.70986e-10	6.62633e-08	cg12712184	7	155790801	q	SHH	195243	IGR	open sea	IGR - open sea	NA
-0.152534	1.73595e-10	6.72189e-08	cg00302083	8	134742457	q	ST3GAL1	275366	IGR	open sea	IGR - open sea	NA
-0.165956	1.76393e-10	6.8079e-08	cg06640997	12	32081573	p	KIAA1551	-30780	IGR	open sea	IGR - open sea	NA
-0.133135	1.77095e-10	6.82432e-08	cg09506675	7	112727914	q	GPR85	NA	TSS1500	open sea	TSS1500 - open sea	NA
-0.09272	1.77108e-10	6.82432e-08	cg21087108	13	27335360	q	GPR12	NA	TSS1500	shore	TSS1500 - shore	NA
-0.146578	1.77857e-10	6.84758e-08	cg23918953	12	68915528	q	SNORA70G	-89091	IGR	open sea	IGR - open sea	NA
-0.127848	1.81306e-10	6.94633e-08	cg14397231	4	124940041	q	LINC01091	244622	IGR	open sea	IGR - open sea	NA
-0.110099	1.81652e-10	6.95397e-08	cg09938664	11	119662882	q	PVRL1	117783	IGR	open sea	IGR - open sea	NA
-0.163912	1.82071e-10	6.95884e-08	cg21056706	7	139929714	q	JHDM1D-AS1	52653	IGR	shore	IGR - shore	NA
-0.0838496	1.83026e-10	6.98952e-08	cg05629317	16	1108349	p	SSTR5-AS1	-5733	IGR	shore	IGR - shore	NA
-0.209223	1.84604e-10	7.0441e-08	cg25283029	18	19746042	q	GATA6	-3362	IGR	island	IGR - island	NA
-0.140174	1.84987e-10	7.053e-08	cg06941630	12	97525190	q	NEDD1	223946	IGR	open sea	IGR - open sea	NA
-0.179322	1.85832e-10	7.07398e-08	cg00950718	1	159859904	q	CCDC19	NA	Body	open sea	Body - open sea	NA
-0.126565	1.85837e-10	7.07398e-08	cg22020558	14	103590115	q	TNFAIP2	-2549	IGR	island	IGR - island	NA
-0.161291	1.86078e-10	7.07741e-08	cg07153966	7	27147590	p	HOXA3	NA	Body	island	Body - island	NA
-0.0856562	1.87882e-10	7.14029e-08	cg11980004	7	1571105	p	MAFK	NA	5'UTR	island	5'UTR - island	NA
-0.105272	1.88229e-10	7.14773e-08	cg11496630	6	3024178	p	ATP6V1G2-DDX39B	37	IGR	open sea	IGR - open sea	NA
-0.156219	1.88855e-10	7.16573e-08	cg17473377	17	76588700	q	CYTH1	-81430	IGR	open sea	IGR - open sea	NA
-0.213612	1.89208e-10	7.17336e-08	cg18872321	20	61051751	q	GATA5	NA	TSS1500	island	TSS1500 - island	NA
-0.0567503	1.89726e-10	7.18719e-08	cg10716768	7	6370368	p	C7orf70	NA	Body	open sea	Body - open sea	NA
-0.212873	1.90946e-10	7.22761e-08	cg23880581	15	78912387	q	CHRNA3	NA	Body	island	Body - island	NA
-0.0925776	1.91559e-10	7.24502e-08	cg24249248	7	150434541	q	GIMAP5	NA	1stExon	open sea	1stExon - open sea	NA
-0.0704173	1.92379e-10	7.26548e-08	cg24623649	8	11872141	p	DEFB134	20652	IGR	island	IGR - island	NA
-0.154015	1.9282e-10	7.2752e-08	cg10081626	10	103326216	q	POLL	-12423	IGR	shore	IGR - shore	NA
-0.0729094	1.93715e-10	7.30311e-08	cg04724489	7	127725176	q	SND1	NA	Body	open sea	Body - open sea	NA
-0.0819762	1.94253e-10	7.31208e-08	cg07202479	1	159174162	q	DARC	NA	TSS1500	open sea	TSS1500 - open sea	NA
-0.175294	1.94263e-10	7.31208e-08	cg18093771	10	1256339	p	ADARB2	NA	Body	shelf	Body - shelf	NA
-0.107747	1.94968e-10	7.33277e-08	cg20477546	4	126973204	q	MIR2054	544790	IGR	open sea	IGR - open sea	NA
-0.14776	1.95185e-10	7.3351e-08	cg09167414	1	16076206	p	TMEM82	7289	IGR	shelf	IGR - shelf	NA
-0.21275	1.95731e-10	7.34974e-08	cg04650676	17	75315486	q	2009-09-01	NA	5'UTR	open sea	5'UTR - open sea	NA
-0.100917	1.9599e-10	7.35361e-08	cg09705667	11	125525217	q	CHEK1	NA	3'UTR	open sea	3'UTR - open sea	NA
-0.132456	1.9644e-10	7.36463e-08	cg01204210	10	103044312	q	LBX1-AS1	54961	IGR	island	IGR - island	NA
-0.0460641	2.0223e-10	7.56366e-08	cg08032228	1	2209957	p	SKI	NA	Body	shelf	Body - shelf	NA
-0.166905	2.03089e-10	7.58376e-08	cg07810469	4	188140222	q	RP11-138B4.1	-85015	IGR	open sea	IGR - open sea	NA
-0.120475	2.0397e-10	7.61067e-08	cg17187163	2	238395007	q	MLPH	NA	TSS1500	shore	TSS1500 - shore	NA
-0.166502	2.05019e-10	7.64355e-08	cg22058452	2	95662214	q	MAL	-29186	IGR	shore	IGR - shore	NA
-0.0857507	2.05176e-10	7.64355e-08	cg04246305	14	75549272	q	NEK9	NA	3'UTR	open sea	3'UTR - open sea	NA
-0.150306	2.05514e-10	7.6501e-08	cg02198701	16	55364614	q	IRX6	NA	3'UTR	shore	3'UTR - shore	NA
-0.126096	2.08799e-10	7.75404e-08	cg23489137	2	161290449	q	RBMS1	NA	Body	open sea	Body - open sea	NA
-0.0927628	2.10535e-10	7.81232e-08	cg13148921	15	80853140	q	ARNT2	NA	Body	open sea	Body - open sea	NA
-0.139053	2.11742e-10	7.84479e-08	cg20933239	5	2112381	p	IRX4	234840	IGR	island	IGR - island	NA
-0.126683	2.12569e-10	7.86307e-08	cg23257934	1	234858982	q	LINC01132	-807	IGR	open sea	IGR - open sea	NA
-0.171463	2.14744e-10	7.92489e-08	cg18499201	17	77395887	q	HRNBP3	NA	5'UTR	open sea	5'UTR - open sea	NA
-0.127046	2.15144e-10	7.93089e-08	cg15326513	17	55859577	q	MRPS23	-56710	IGR	open sea	IGR - open sea	NA
-0.151204	2.16588e-10	7.97422e-08	cg17020895	12	3423790	p	PRMT8	-66725	IGR	open sea	IGR - open sea	NA
-0.201159	2.18309e-10	8.0258e-08	cg16568727	6	43243709	p	TTBK1	NA	Body	island	Body - island	NA
-0.109605	2.1833e-10	8.0258e-08	cg25943481	15	39505883	q	C15orf54	-37002	IGR	open sea	IGR - open sea	NA
-0.165762	2.1897e-10	8.04245e-08	cg19009471	14	101908998	q	DIO3OS	-109562	IGR	island	IGR - island	NA
-0.104109	2.2093e-10	8.10243e-08	cg22489510	2	8675599	p	ID2	-146514	IGR	open sea	IGR - open sea	NA
-0.0663559	2.21578e-10	8.11988e-08	cg25383593	5	134827820	q	NEUROG1	-42152	IGR	shore	IGR - shore	NA
-0.124126	2.21859e-10	8.12387e-08	cg19373199	14	103010825	q	MIR4309	4844	IGR	island	IGR - island	NA
-0.126376	2.22626e-10	8.14562e-08	cg12591454	10	17244192	p	TRDMT1	NA	TSS1500	shore	TSS1500 - shore	NA
-0.0489363	2.23029e-10	8.15007e-08	cg03785303	19	34396716	q	KCTD15	108965	IGR	island	IGR - island	NA
-0.0740153	2.23093e-10	8.15007e-08	cg07565422	19	18452064	p	PGPEP1	NA	Body	shore	Body - shore	NA
-0.152324	2.23904e-10	8.16733e-08	cg27655214	12	95840848	q	METAP2	-26974	IGR	open sea	IGR - open sea	NA
-0.130265	2.23957e-10	8.16733e-08	cg05285917	11	1073525	p	MUC2	NA	TSS1500	open sea	TSS1500 - open sea	NA
-0.208474	2.24195e-10	8.16733e-08	cg15769726	17	77536445	q	MIR4739	-144540	IGR	open sea	IGR - open sea	NA
-0.124982	2.24258e-10	8.16733e-08	cg16268157	7	99778414	q	STAG3	NA	Body	shelf	Body - shelf	NA
-0.0977685	2.25368e-10	8.20141e-08	cg26519401	4	53729056	q	RASL11B	NA	Body	shore	Body - shore	NA
-0.133742	2.2684e-10	8.24863e-08	cg19290504	17	3867060	p	ATP2A3	NA	Body	island	Body - island	NA
-0.0666656	2.27214e-10	8.25069e-08	cg11432034	3	13520913	p	HDAC11	NA	TSS1500	island	TSS1500 - island	NA
-0.115465	2.28342e-10	8.27771e-08	cg12724086	7	130904147	q	MKLN1	NA	Body	open sea	Body - open sea	NA
-0.181154	2.30073e-10	8.32311e-08	cg01798589	3	36421572	p	STAC	NA	TSS1500	shore	TSS1500 - shore	NA
-0.104248	2.32247e-10	8.38064e-08	cg19391924	17	77435263	q	HRNBP3	NA	5'UTR	open sea	5'UTR - open sea	NA
-0.156655	2.34555e-10	8.45744e-08	cg16258223	5	134377058	q	PITX1	13634	IGR	shore	IGR - shore	NA
-0.0570257	2.3615e-10	8.50846e-08	cg05474128	10	129137115	q	DOCK1	NA	Body	open sea	Body - open sea	NA
-0.154566	2.36537e-10	8.5159e-08	cg24541426	2	177029459	q	HOXD3	NA	5'UTR	island	5'UTR - island	NA
-0.0500746	2.39227e-10	8.59308e-08	cg15883181	17	78336395	q	RNF213	NA	Body	open sea	Body - open sea	NA
-0.075991	2.40288e-10	8.6246e-08	cg23440816	1	223948910	q	CAPN2	NA	Body	open sea	Body - open sea	NA
-0.113776	2.41434e-10	8.65696e-08	cg02119927	10	71078141	q	HK1	NA	Body	island	Body - island	NA
-0.119061	2.41557e-10	8.65696e-08	cg03762760	12	33031216	p	PKP2	NA	Body	open sea	Body - open sea	NA
-0.116119	2.42017e-10	8.66686e-08	cg14944901	20	5279616	p	PROKR2	-3070	IGR	shelf	IGR - shelf	NA
-0.158244	2.43197e-10	8.70036e-08	cg26279336	17	46674438	q	LOC404266	NA	Body	shore	Body - shore	NA
-0.176662	2.43689e-10	8.70693e-08	cg25223095	3	16927003	p	PLCL2	NA	Body	shore	Body - shore	NA
-0.16499	2.45868e-10	8.77811e-08	cg25440893	15	35091802	q	ACTC1	11505	IGR	open sea	IGR - open sea	NA
-0.166967	2.47017e-10	8.80581e-08	cg12620645	12	92899917	q	CLLU1OS	82182	IGR	open sea	IGR - open sea	V$BRACH_01;V$PPARA_01;V$PPARG_01;V$ER_Q6
-0.0825124	2.4774e-10	8.81825e-08	cg02952361	6	36355661	p	ETV7	NA	TSS200	island	TSS200 - island	NA
-0.0925733	2.48089e-10	8.82402e-08	cg05987698	3	13520959	p	HDAC11	NA	TSS1500	island	TSS1500 - island	NA
-0.101497	2.51504e-10	8.93872e-08	cg06873452	17	79370518	q	MIR3186	-3022	IGR	island	IGR - island	NA
-0.038484	2.51725e-10	8.93985e-08	cg02803047	19	50643420	q	SNAR-B1	NA	TSS1500	open sea	TSS1500 - open sea	NA
-0.195291	2.57407e-10	9.10053e-08	cg13710297	3	55752980	p	ERC2	NA	Body	open sea	Body - open sea	NA
-0.0956088	2.63584e-10	9.31194e-08	cg02599716	2	10231486	p	RRM2	-31209	IGR	open sea	IGR - open sea	NA
-0.075058	2.65342e-10	9.36703e-08	cg24485354	1	46797622	p	NSUN4	-8227	IGR	open sea	IGR - open sea	NA
-0.181955	2.65949e-10	9.38143e-08	cg17372758	10	73976798	q	ASCC1	NA	TSS1500	shore	TSS1500 - shore	NA
-0.133436	2.66163e-10	9.38197e-08	cg06148264	6	2841468	p	SERPINB1	NA	5'UTR	shore	5'UTR - shore	NA
-0.191672	2.66979e-10	9.40369e-08	cg21602614	12	1949586	p	CACNA2D4	NA	Body	open sea	Body - open sea	NA
-0.121764	2.67857e-10	9.4276e-08	cg02931685	19	14376360	p	CD97	-115596	IGR	shore	IGR - shore	NA
-0.0587342	2.70727e-10	9.52151e-08	cg10519271	1	28286837	p	XKR8	NA	1stExon	island	1stExon - island	NA
-0.17489	2.72569e-10	9.57405e-08	cg20317123	6	134214026	q	TCF21	NA	3'UTR	island	3'UTR - island	NA
-0.203068	2.72627e-10	9.57405e-08	cg01918043	15	71054667	q	UACA	NA	Body	shore	Body - shore	NA
-0.103119	2.73172e-10	9.58605e-08	cg14480035	9	13705641	p	LINC00583	-222329	IGR	open sea	IGR - open sea	NA
-0.0425627	2.75021e-10	9.63659e-08	cg06788816	17	76124340	q	TMC6	NA	5'UTR	shelf	5'UTR - shelf	NA
-0.153459	2.80577e-10	9.80212e-08	cg16470319	6	30923724	p	DPCR1	14947	IGR	shore	IGR - shore	NA
-0.103799	2.81459e-10	9.82567e-08	cg23660755	17	73110554	q	ARMC7	NA	Body	shelf	Body - shelf	NA
-0.142264	2.81997e-10	9.83717e-08	cg20223237	6	33048735	p	HLA-DPB1	NA	Body	island	Body - island	NA
-0.171055	2.86321e-10	9.97733e-08	cg13042575	12	65066768	q	RASSF3	NA	Body	open sea	Body - open sea	NA
-0.0641556	2.86512e-10	9.97733e-08	cg21121257	11	10416227	p	AMPD3	-55641	IGR	open sea	IGR - open sea	NA
-0.152225	2.8665e-10	9.97733e-08	cg09121339	2	7571733	p	LOC100506274	10341	IGR	shore	IGR - shore	NA
-0.0555036	2.90677e-10	1.01026e-07	cg17054485	17	66204073	q	LOC440461	9272	IGR	shore	IGR - shore	NA
-0.248907	2.91718e-10	1.01276e-07	cg17692429	7	151106245	q	WDR86	NA	Body	island	Body - island	NA
-0.143528	2.93346e-10	1.01654e-07	cg16651314	11	121699840	q	MIR100HG	-259971	IGR	open sea	IGR - open sea	NA
-0.122801	2.94185e-10	1.0187e-07	cg20562147	8	143086459	q	MIR4472-1	-171241	IGR	open sea	IGR - open sea	NA
-0.0868772	2.95716e-10	1.02325e-07	cg26742187	16	1131907	p	SSTR5	3126	IGR	shore	IGR - shore	NA
-0.239511	2.96514e-10	1.02526e-07	cg25633678	8	65284473	q	LINC00966	-1302	IGR	shore	IGR - shore	NA
-0.0860607	2.9802e-10	1.02971e-07	cg19454081	7	152593563	q	ACTR3B	136729	IGR	shore	IGR - shore	NA
-0.11784	2.99149e-10	1.03282e-07	cg22193013	15	32458275	q	CHRNA7	NA	Body	shore	Body - shore	NA
-0.164044	2.99653e-10	1.03308e-07	cg22637538	17	7348327	p	CHRNB1	NA	TSS200	island	TSS200 - island	V$OLF1_01
-0.116199	3.00021e-10	1.03339e-07	cg04673565	6	167680447	q	UNC93A	-24356	IGR	open sea	IGR - open sea	NA
-0.148	3.00887e-10	1.03507e-07	cg27531731	7	75362554	q	HIP1	NA	Body	open sea	Body - open sea	NA
-0.0846105	3.01439e-10	1.03585e-07	cg14101959	9	128229793	q	MAPKAP1	NA	Body	open sea	Body - open sea	NA
-0.0641286	3.01554e-10	1.03585e-07	cg10309230	13	100242514	q	MIR4306	-16405	IGR	open sea	IGR - open sea	NA
-0.104821	3.027e-10	1.03827e-07	cg01418188	11	3145609	p	OSBPL5	NA	Body	shelf	Body - shelf	NA
-0.0753264	3.02923e-10	1.03828e-07	cg25840318	4	8249430	p	HTRA3	-22059	IGR	open sea	IGR - open sea	NA
-0.152348	3.04112e-10	1.04119e-07	cg14785609	1	157948816	q	KIRREL	-14247	IGR	island	IGR - island	NA
-0.223958	3.0441e-10	1.04119e-07	cg23060646	3	9904411	p	CIDEC	-3983	IGR	island	IGR - island	NA
-0.106704	3.04434e-10	1.04119e-07	cg13235891	12	111403980	q	LOC100131138	29574	IGR	open sea	IGR - open sea	NA
-0.21943	3.05899e-10	1.04493e-07	cg00474080	6	30923243	p	DPCR1	14466	IGR	island	IGR - island	NA
-0.0717693	3.05971e-10	1.04493e-07	cg06330618	15	91428456	q	FES	NA	1stExon	shore	1stExon - shore	NA
-0.0846582	3.06226e-10	1.04505e-07	cg20485191	7	162838	p	FAM20C	-30131	IGR	shelf	IGR - shelf	NA
-0.0974068	3.09591e-10	1.05477e-07	cg08538139	12	112554573	q	TRAFD1	-8776	IGR	open sea	IGR - open sea	NA
-0.113928	3.09609e-10	1.05477e-07	cg20613889	2	49381495	p	FSHR	NA	1stExon	open sea	1stExon - open sea	NA
-0.0719416	3.09812e-10	1.05477e-07	cg22274234	12	109888858	q	KCTD10	NA	3'UTR	open sea	3'UTR - open sea	NA
-0.115616	3.0997e-10	1.05477e-07	cg05078817	14	95477480	q	MIR3173	-75085	IGR	open sea	IGR - open sea	NA
-0.0879618	3.1178e-10	1.06017e-07	cg09416154	6	109701201	q	CD164	NA	Body	shore	Body - shore	NA
-0.148318	3.12686e-10	1.06248e-07	cg14938587	7	155790392	q	SHH	194834	IGR	open sea	IGR - open sea	NA
-0.106934	3.15071e-10	1.06981e-07	cg06005318	6	30690213	p	TUBB	NA	Body	shore	Body - shore	NA
-0.0872845	3.16743e-10	1.07472e-07	cg17172761	17	62120439	q	ERN1	NA	3'UTR	open sea	3'UTR - open sea	NA
-0.099683	3.17289e-10	1.0758e-07	cg16228356	17	43848958	q	CRHR1	-12688	IGR	open sea	IGR - open sea	NA
-0.0658678	3.19164e-10	1.08135e-07	cg17108430	4	108745557	q	SGMS2	NA	TSS200	shore	TSS200 - shore	NA
-0.0857214	3.20279e-10	1.08282e-07	cg02657865	6	32077744	p	TNXB	NA	TSS1500	open sea	TSS1500 - open sea	NA
-0.112634	3.21189e-10	1.08512e-07	cg21041701	12	31942768	p	H3F3C	-1351	IGR	shelf	IGR - shelf	NA
-0.167066	3.23176e-10	1.09105e-07	cg16803846	15	27111572	q	GABRA5	NA	TSS1500	shore	TSS1500 - shore	NA
-0.139268	3.24885e-10	1.09604e-07	cg16863617	4	100368380	q	ADH7	34962	IGR	open sea	IGR - open sea	NA
-0.140857	3.25357e-10	1.09609e-07	cg21068480	2	85980500	p	ATOH8	NA	TSS1500	island	TSS1500 - island	NA
-0.162729	3.27443e-10	1.10151e-07	cg05437692	4	149362435	q	NR3C2	NA	5'UTR	shore	5'UTR - shore	V$PAX6_01
-0.0515898	3.32501e-10	1.11773e-07	cg23014487	1	20669407	p	VWA5B1	NA	Body	shore	Body - shore	NA
-0.172002	3.3314e-10	1.11908e-07	cg22076311	3	71180052	p	FOXP1	NA	Body	open sea	Body - open sea	NA
-0.150309	3.33719e-10	1.11947e-07	cg11116758	19	7938601	p	LOC388499	-4916	IGR	island	IGR - island	NA
-0.184537	3.33863e-10	1.11947e-07	cg27551605	17	43862910	q	CRHR1	NA	Body	island	Body - island	NA
-0.13424	3.34687e-10	1.12108e-07	cg20437049	6	75918463	q	COX7A2	-28928	IGR	shelf	IGR - shelf	NA
-0.111231	3.35779e-10	1.12394e-07	cg14437446	9	2817906	p	KIAA0020	NA	Body	open sea	Body - open sea	NA
-0.167614	3.36565e-10	1.12578e-07	cg06436854	16	89043527	q	CBFA2T3	NA	TSS200	open sea	TSS200 - open sea	NA
-0.0993328	3.37173e-10	1.12701e-07	cg10549480	15	92944717	q	ST8SIA2	NA	Body	open sea	Body - open sea	NA
-0.109946	3.37503e-10	1.12732e-07	cg27414087	16	87508778	q	ZCCHC14	NA	Body	shelf	Body - shelf	NA
-0.128614	3.38542e-10	1.12954e-07	cg10186733	15	94775567	q	MCTP2	-65863	IGR	shore	IGR - shore	NA
-0.120911	3.39245e-10	1.12993e-07	cg14766700	11	58911067	q	FAM111A	NA	5'UTR	shore	5'UTR - shore	NA
-0.0997153	3.40581e-10	1.13278e-07	cg23459363	10	115033723	q	HABP2	-276867	IGR	open sea	IGR - open sea	NA
-0.0821128	3.40986e-10	1.13333e-07	cg05483776	2	174890487	q	OLA1	-46688	IGR	island	IGR - island	NA
-0.162002	3.42252e-10	1.13674e-07	cg25134859	5	171340543	q	FBXW11	NA	Body	open sea	Body - open sea	NA
-0.0738942	3.43504e-10	1.13977e-07	cg01450522	3	13465878	p	HDAC11	-55837	IGR	shelf	IGR - shelf	NA
-0.168593	3.43647e-10	1.13977e-07	cg21330896	8	28205705	p	ZNF395	NA	3'UTR	open sea	3'UTR - open sea	NA
-0.169017	3.44541e-10	1.14193e-07	cg03074026	8	65281424	q	LINC00966	-4351	IGR	shore	IGR - shore	NA
-0.0978702	3.44945e-10	1.14246e-07	cg11067786	2	74780467	p	LOXL3	NA	5'UTR	shore	5'UTR - shore	NA
-0.214891	3.45876e-10	1.14474e-07	cg13909895	22	51066142	q	ARSA	NA	1stExon	island	1stExon - island	NA
-0.20953	3.46693e-10	1.14664e-07	cg09137125	10	7486981	p	ITIH5	-114251	IGR	open sea	IGR - open sea	NA
-0.192268	3.477e-10	1.14917e-07	cg27122725	5	142781723	q	NR3C1	NA	5'UTR	shore	5'UTR - shore	NA
-0.110258	3.50565e-10	1.15782e-07	cg22621734	5	148442740	q	SH3TC2	NA	TSS200	open sea	TSS200 - open sea	NA
-0.0963858	3.50933e-10	1.15823e-07	cg09591524	7	27150031	p	HOXA3	NA	5'UTR	island	5'UTR - island	NA
-0.114439	3.5374e-10	1.16668e-07	cg10239077	8	55294882	q	SOX17	-75613	IGR	open sea	IGR - open sea	NA
-0.115978	3.54022e-10	1.16679e-07	cg14278260	16	50280495	q	ADCY7	-41328	IGR	island	IGR - island	NA
-0.238212	3.54814e-10	1.16858e-07	cg20100745	8	134307728	q	NDRG1	NA	5'UTR	shore	5'UTR - shore	NA
-0.127651	3.55814e-10	1.17106e-07	cg13173111	17	66255265	q	ARSG	NA	TSS200	island	TSS200 - island	NA
-0.139711	3.56657e-10	1.1722e-07	cg01105356	16	11016097	p	CIITA	NA	Body	open sea	Body - open sea	NA
-0.129657	3.5798e-10	1.1752e-07	cg10461547	3	13323567	p	NUP210	-34170	IGR	island	IGR - island	NA
-0.165359	3.58171e-10	1.1752e-07	cg11147155	1	150595206	q	ENSA	NA	3'UTR	open sea	3'UTR - open sea	NA
-0.129848	3.58404e-10	1.1752e-07	cg24724689	2	11087224	p	KCNF1	35161	IGR	open sea	IGR - open sea	NA
-0.164231	3.58567e-10	1.1752e-07	cg12984036	19	30940221	q	ZNF536	NA	Body	shore	Body - shore	NA
-0.139187	3.59302e-10	1.17679e-07	cg02621130	6	166267729	q	LINC00602	-69807	IGR	island	IGR - island	NA
-0.181807	3.62607e-10	1.1866e-07	cg06137072	3	141087187	q	ZBTB38	NA	5'UTR	open sea	5'UTR - open sea	NA
-0.213846	3.62801e-10	1.1866e-07	cg02645135	16	69516238	q	CYB5B	57740	IGR	open sea	IGR - open sea	NA
-0.167885	3.6378e-10	1.18886e-07	cg02160738	11	60961816	q	PGA3	-9168	IGR	open sea	IGR - open sea	NA
-0.0647475	3.63995e-10	1.18886e-07	cg10366178	3	13323866	p	NUP210	-33871	IGR	island	IGR - island	NA
-0.0493541	3.66182e-10	1.19433e-07	cg02659532	11	1991875	p	MRPL23-AS1	-12564	IGR	shore	IGR - shore	NA
-0.0483573	3.66461e-10	1.19433e-07	cg13398027	18	46447840	q	SMAD7	NA	Body	island	Body - island	NA
-0.216908	3.66605e-10	1.19433e-07	cg18036569	1	47973710	p	FOXD2	72021	IGR	island	IGR - island	NA
-0.134329	3.66908e-10	1.19433e-07	cg02006203	7	48128151	p	UPP1	NA	TSS1500	island	TSS1500 - island	NA
-0.221677	3.66935e-10	1.19433e-07	cg12666727	1	42128487	p	HIVEP3	NA	5'UTR	island	5'UTR - island	NA
-0.168864	3.67761e-10	1.19619e-07	cg18862210	6	168815477	q	SMOC2	-26354	IGR	shore	IGR - shore	NA
-0.1693	3.68749e-10	1.19858e-07	cg04966972	20	43374276	q	KCNK15	NA	TSS1500	shore	TSS1500 - shore	NA
-0.114216	3.70808e-10	1.20444e-07	cg18447876	3	54121761	p	CACNA2D3-AS1	-34932	IGR	island	IGR - island	NA
-0.148212	3.73209e-10	1.21061e-07	cg19224164	4	2966384	p	GRK4	NA	Body	shore	Body - shore	NA
-0.0973238	3.74374e-10	1.21352e-07	cg21831183	14	94873879	q	SERPINA1	30795	IGR	open sea	IGR - open sea	NA
-0.110736	3.75474e-10	1.21561e-07	cg08340755	20	30176106	q	ID1	-16980	IGR	shore	IGR - shore	NA
-0.204599	3.75617e-10	1.21561e-07	cg18539461	1	201709675	q	NAV1	NA	Body	shore	Body - shore	NA
-0.146798	3.75794e-10	1.21561e-07	cg17557540	6	31166174	p	HCG27	NA	Body	shore	Body - shore	NA
-0.160129	3.76303e-10	1.21606e-07	cg03323597	16	1131489	p	SSTR5	2708	IGR	shore	IGR - shore	NA
-0.0803967	3.7645e-10	1.21606e-07	cg02892423	17	42325771	q	SLC4A1	NA	3'UTR	open sea	3'UTR - open sea	NA
-0.236708	3.76935e-10	1.21674e-07	cg19223579	10	115370894	q	NRAP	NA	Body	open sea	Body - open sea	NA
-0.20584	3.77173e-10	1.21674e-07	cg25974901	1	20396750	p	PLA2G5	NA	1stExon	open sea	1stExon - open sea	NA
-0.114665	3.77888e-10	1.21751e-07	cg18100425	19	18337162	p	PDE4C	NA	1stExon	island	1stExon - island	NA
-0.0767443	3.77929e-10	1.21751e-07	cg07548255	2	109746754	q	LOC100287216	NA	TSS200	island	TSS200 - island	NA
-0.114425	3.79084e-10	1.21956e-07	cg00083262	1	157125526	q	ETV3	22550	IGR	open sea	IGR - open sea	NA
-0.118401	3.79765e-10	1.22018e-07	cg13930596	12	115108282	q	TBX3	NA	3'UTR	shore	3'UTR - shore	NA
-0.193392	3.79794e-10	1.22018e-07	cg12918895	4	3464870	p	DOK7	NA	TSS200	island	TSS200 - island	NA
-0.167223	3.83042e-10	1.22941e-07	cg18571640	8	33210211	p	FUT10	-18133	IGR	open sea	IGR - open sea	NA
-0.20166	3.83188e-10	1.22941e-07	cg10428345	5	176170795	q	HK3	-66765	IGR	island	IGR - island	NA
-0.0957459	3.84231e-10	1.23192e-07	cg27384619	16	88127581	q	BANP	123957	IGR	open sea	IGR - open sea	NA
-0.122474	3.84803e-10	1.23292e-07	cg23757738	4	3464887	p	DOK7	NA	TSS200	island	TSS200 - island	NA
-0.0872555	3.88386e-10	1.24355e-07	cg01848457	12	104697983	q	EID3	NA	1stExon	island	1stExon - island	NA
-0.105045	3.89267e-10	1.24552e-07	cg03216635	1	242349206	q	PLD5	NA	Body	open sea	Body - open sea	NA
-0.246829	3.90414e-10	1.24835e-07	cg01787574	12	16758057	p	LMO3	NA	5'UTR	open sea	5'UTR - open sea	NA
-0.139351	3.92604e-10	1.2545e-07	cg07497520	17	8905741	p	NTN1	-19118	IGR	shore	IGR - shore	NA
-0.105779	3.93102e-10	1.25524e-07	cg01420388	1	11714254	p	FBXO44	NA	TSS1500	island	TSS1500 - island	V$E2F_02
-0.13081	3.94447e-10	1.25868e-07	cg07045089	1	3620218	p	TP73	NA	Body	shelf	Body - shelf	NA
-0.140653	3.9735e-10	1.26709e-07	cg12336777	2	145210222	q	ZEB2	NA	Body	open sea	Body - open sea	NA
-0.10205	4.00816e-10	1.27555e-07	cg02812036	17	7198515	p	YBX2	NA	TSS1500	shore	TSS1500 - shore	NA
-0.128117	4.0436e-10	1.2851e-07	cg21144890	17	59286573	q	BCAS3	NA	Body	open sea	Body - open sea	V$LMO2COM_02
-0.176544	4.06608e-10	1.29137e-07	cg02652344	9	123553595	q	FBXW2	NA	5'UTR	shore	5'UTR - shore	NA
-0.0438351	4.06945e-10	1.29157e-07	cg06459921	16	2049659	p	ZNF598	NA	Body	shore	Body - shore	NA
-0.175531	4.07501e-10	1.29247e-07	cg00835825	16	85608058	q	GSE1	-36971	IGR	open sea	IGR - open sea	NA
-0.120462	4.10586e-10	1.30076e-07	cg22228142	11	96620007	q	JRKL-AS1	443561	IGR	open sea	IGR - open sea	NA
-0.0615004	4.13859e-10	1.30911e-07	cg21973405	5	54826547	q	PPAP2A	NA	Body	shore	Body - shore	NA
-0.184252	4.16324e-10	1.31603e-07	cg14553740	9	18976715	p	FAM154A	NA	Body	open sea	Body - open sea	NA
-0.11642	4.16655e-10	1.31619e-07	cg22400959	1	3458577	p	MEGF6	NA	Body	shore	Body - shore	NA
-0.151031	4.17296e-10	1.31733e-07	cg05754872	12	22704367	p	ETNK1	-73709	IGR	open sea	IGR - open sea	NA
-0.147975	4.18012e-10	1.31871e-07	cg10736208	6	32078398	p	TNXB	NA	TSS1500	open sea	TSS1500 - open sea	NA
-0.21557	4.18754e-10	1.31929e-07	cg15016062	5	93576432	q	C5orf36	NA	Body	open sea	Body - open sea	NA
-0.0728955	4.19372e-10	1.31983e-07	cg13699479	11	67982598	q	C11orf24	-46205	IGR	shore	IGR - shore	NA
-0.118568	4.19485e-10	1.31983e-07	cg14243817	9	138876879	q	NACC2	-21504	IGR	shelf	IGR - shelf	NA
-0.132086	4.20982e-10	1.32205e-07	cg11014463	6	56818479	p	BEND6	NA	TSS1500	shore	TSS1500 - shore	NA
-0.0558915	4.21685e-10	1.32322e-07	cg07790279	10	125851132	q	CHST15	71963	IGR	shore	IGR - shore	NA
-0.131269	4.22838e-10	1.32566e-07	cg04930661	10	1531405	p	ADARB2	NA	Body	open sea	Body - open sea	NA
-0.12364	4.24415e-10	1.32913e-07	cg15294851	2	71679959	p	DYSF	NA	TSS1500	shore	TSS1500 - shore	NA
-0.186327	4.26863e-10	1.33573e-07	cg05971966	5	40681137	p	PTGER4	NA	Body	island	Body - island	NA
-0.0743057	4.27435e-10	1.33593e-07	cg10409443	16	32252365	p	TP53TG3D	-12285	IGR	shore	IGR - shore	NA
-0.12465	4.29141e-10	1.34037e-07	cg03777459	20	61051802	q	GATA5	NA	TSS1500	island	TSS1500 - island	NA
-0.118622	4.31935e-10	1.34821e-07	cg18002447	17	59482956	q	TBX2	NA	Body	island	Body - island	NA
-0.0595096	4.33874e-10	1.35247e-07	cg10414829	10	88719259	q	SNCG	NA	Body	open sea	Body - open sea	NA
-0.17985	4.36805e-10	1.36071e-07	cg00164949	17	43037427	q	C1QL1	NA	3'UTR	island	3'UTR - island	NA
-0.173919	4.39615e-10	1.36765e-07	cg17313519	17	41924399	q	CD300LG	NA	TSS200	open sea	TSS200 - open sea	NA
-0.156621	4.44881e-10	1.38312e-07	cg05878887	3	99620389	q	C3orf26	NA	Body	open sea	Body - open sea	NA
-0.10129	4.46311e-10	1.38642e-07	cg27488648	11	118477034	q	PHLDB1	NA	TSS200	shore	TSS200 - shore	NA
-0.132662	4.48798e-10	1.39163e-07	cg07138070	7	41137309	p	INHBA-AS1	-591292	IGR	open sea	IGR - open sea	NA
-0.130931	4.51319e-10	1.39849e-07	cg22337624	16	72126421	q	TXNL4B	NA	5'UTR	shore	5'UTR - shore	NA
-0.0842166	4.51604e-10	1.39849e-07	cg19135362	10	103044385	q	LBX1-AS1	55034	IGR	island	IGR - island	NA
-0.179031	4.55742e-10	1.40946e-07	cg15458504	1	24828534	p	RCAN3	NA	TSS1500	shore	TSS1500 - shore	NA
-0.124566	4.56763e-10	1.41169e-07	cg05979170	3	131974369	q	ACPP	-61842	IGR	open sea	IGR - open sea	NA
-0.160573	4.57745e-10	1.41287e-07	cg27484878	8	13265200	p	DLC1	NA	Body	open sea	Body - open sea	NA
-0.138149	4.58e-10	1.41287e-07	cg16336494	6	151188259	q	MTHFD1L	NA	Body	shore	Body - shore	NA
-0.1734	4.58044e-10	1.41287e-07	cg11982546	8	56832362	q	LYN	NA	5'UTR	open sea	5'UTR - open sea	NA
-0.0508862	4.61606e-10	1.422e-07	cg20949320	5	175547663	q	LOC100507387	1111	IGR	open sea	IGR - open sea	NA
-0.100103	4.6348e-10	1.42684e-07	cg13046724	6	167655053	q	UNC93A	-49750	IGR	open sea	IGR - open sea	NA
-0.0893456	4.66624e-10	1.43558e-07	cg01360115	22	50747878	q	DENND6B	-2514	IGR	shore	IGR - shore	NA
-0.143459	4.68108e-10	1.43921e-07	cg06243866	13	111019493	q	COL4A2	NA	Body	open sea	Body - open sea	NA
-0.100618	4.7009e-10	1.44436e-07	cg19844326	8	41755409	p	ANK1	NA	TSS1500	shore	TSS1500 - shore	NA
-0.131779	4.72635e-10	1.45123e-07	cg03365751	22	42828386	q	NFAM1	NA	1stExon	open sea	1stExon - open sea	NA
-0.129739	4.74658e-10	1.45555e-07	cg11645306	18	46474064	q	SMAD7	NA	Body	shore	Body - shore	NA
-0.198288	4.80501e-10	1.46981e-07	cg05952817	12	128866254	q	TMEM132C	NA	Body	open sea	Body - open sea	V$YY1_02
-0.0348242	4.80556e-10	1.46981e-07	cg15765694	9	104358101	q	PPP3R2	NA	TSS1500	shore	TSS1500 - shore	NA
-0.200872	4.81125e-10	1.4706e-07	cg00672333	17	36728456	q	SRCIN1	NA	Body	shore	Body - shore	NA
-0.189991	4.84987e-10	1.47953e-07	cg05730269	11	118477055	q	PHLDB1	NA	TSS200	shore	TSS200 - shore	NA
-0.105759	4.85417e-10	1.47988e-07	cg08676510	16	86253581	q	RP11-514D23.1	-66456	IGR	open sea	IGR - open sea	V$FOXJ2_01;V$FOXO4_01;V$FOXO3_01;V$FREAC2_01;V$FOXD3_01;V$HFH1_01;V$HFH3_01
-0.0959046	4.86804e-10	1.48315e-07	cg07133729	7	98977840	q	ARPC1B	NA	5'UTR	open sea	5'UTR - open sea	NA
-0.069454	4.87818e-10	1.48528e-07	cg13087943	4	4034861	p	FAM86EP	91192	IGR	open sea	IGR - open sea	NA
-0.108906	4.88189e-10	1.48545e-07	cg13351249	6	166140706	q	LINC00602	-196830	IGR	shore	IGR - shore	NA
-0.131677	4.89299e-10	1.48763e-07	cg08168585	16	50276772	q	ADCY7	-45051	IGR	shelf	IGR - shelf	NA
-0.173545	4.89535e-10	1.48763e-07	cg16669650	6	42110833	p	C6orf132	NA	TSS200	shore	TSS200 - shore	NA
-0.16209	4.90664e-10	1.4901e-07	cg08085827	17	71361857	q	SDK2	NA	Body	open sea	Body - open sea	NA
-0.0707702	4.93377e-10	1.49608e-07	cg08895633	16	1079220	p	SSTR5-AS1	-34862	IGR	shore	IGR - shore	NA
-0.129288	4.9548e-10	1.5003e-07	cg14140673	12	131118654	q	STX2	-155491	IGR	open sea	IGR - open sea	NA
-0.0421417	4.95612e-10	1.5003e-07	cg08293303	5	176731731	q	PRELID1	NA	Body	shore	Body - shore	NA
-0.118026	5.03112e-10	1.52007e-07	cg11678039	1	183841259	q	RGL1	NA	Body	open sea	Body - open sea	NA
-0.0488864	5.03636e-10	1.52068e-07	cg06888346	7	525853	p	PDGFA	-11044	IGR	open sea	IGR - open sea	NA
-0.102188	5.0902e-10	1.53399e-07	cg05178604	16	67193015	q	FBXL8	NA	TSS1500	island	TSS1500 - island	NA
-0.161176	5.09567e-10	1.53466e-07	cg14492992	15	53101548	q	ONECUT1	52195	IGR	shelf	IGR - shelf	NA
-0.16096	5.10639e-10	1.53691e-07	cg15431934	15	40759208	q	BAHD1	NA	3'UTR	shelf	3'UTR - shelf	NA
-0.156835	5.11644e-10	1.53895e-07	cg23484392	18	66465334	q	CCDC102B	NA	5'UTR	open sea	5'UTR - open sea	NA
-0.166555	5.14701e-10	1.54364e-07	cg02787980	8	28174814	p	PNOC	NA	5'UTR	open sea	5'UTR - open sea	NA
-0.114929	5.14822e-10	1.54364e-07	cg14259707	6	31021957	p	HCG22	NA	TSS200	open sea	TSS200 - open sea	NA
-0.0830586	5.14834e-10	1.54364e-07	cg03297783	3	50378664	p	RASSF1	NA	TSS1500	shore	TSS1500 - shore	NA
-0.20321	5.1484e-10	1.54364e-07	cg18476766	2	240529742	q	LOC150935	-154812	IGR	open sea	IGR - open sea	NA
-0.0949863	5.17011e-10	1.54916e-07	cg24983189	20	2855312	p	PTPRA	NA	5'UTR	shore	5'UTR - shore	NA
-0.18264	5.1747e-10	1.54955e-07	cg08507270	12	10961076	p	TAS2R8	NA	TSS1500	open sea	TSS1500 - open sea	NA
-0.0944485	5.207e-10	1.55824e-07	cg03066080	17	77539424	q	MIR4739	-141561	IGR	open sea	IGR - open sea	NA
-0.0991594	5.23089e-10	1.56315e-07	cg11847468	10	3825031	p	KLF6	NA	Body	shore	Body - shore	NA
-0.0673264	5.23833e-10	1.56315e-07	cg04282594	21	44073246	q	PDE9A	NA	TSS1500	island	TSS1500 - island	NA
-0.147501	5.23884e-10	1.56315e-07	cg23992886	7	116420651	q	MET	NA	Body	open sea	Body - open sea	NA
-0.137999	5.23998e-10	1.56315e-07	cg06974662	1	8277080	p	SLC45A1	-107310	IGR	shore	IGR - shore	NA
-0.125408	5.24e-10	1.56315e-07	cg12159314	14	92787905	q	SLC24A4	NA	TSS1500	shore	TSS1500 - shore	NA
-0.119197	5.26558e-10	1.56975e-07	cg21252105	9	139459307	q	MIR4674	18682	IGR	open sea	IGR - open sea	NA
-0.0797936	5.26878e-10	1.56975e-07	cg20811857	17	78079795	q	GAA	NA	Body	island	Body - island	NA
-0.141423	5.28356e-10	1.57228e-07	cg02775417	19	643457	p	FGF22	NA	Body	island	Body - island	V$FAC1_01
-0.184993	5.28392e-10	1.57228e-07	cg07784042	2	67893948	p	ETAA1	269506	IGR	open sea	IGR - open sea	NA
-0.193865	5.29969e-10	1.57598e-07	cg26348487	19	2488560	p	GADD45B	12437	IGR	island	IGR - island	NA
-0.0999951	5.31471e-10	1.57845e-07	cg08675092	6	32811181	p	PSMB8	NA	Body	shore	Body - shore	NA
-0.0928844	5.33696e-10	1.58406e-07	cg13941436	9	138437177	q	OBP2A	NA	TSS1500	open sea	TSS1500 - open sea	NA
-0.108191	5.3444e-10	1.58527e-07	cg04072270	2	15190874	p	NBAS	-116158	IGR	open sea	IGR - open sea	NA
-0.118066	5.37826e-10	1.59231e-07	cg02781660	15	58358775	q	ALDH1A2	NA	TSS1500	island	TSS1500 - island	NA
-0.0968366	5.38304e-10	1.59273e-07	cg15270687	6	90143634	q	ANKRD6	NA	5'UTR	island	5'UTR - island	NA
-0.0921309	5.38967e-10	1.59285e-07	cg10131194	8	97170097	q	GDF6	NA	Body	island	Body - island	V$TCF11MAFG_01
-0.134877	5.39222e-10	1.59285e-07	cg26157756	8	61917230	q	LOC100130298	38550	IGR	open sea	IGR - open sea	V$ELK1_01
-0.190146	5.4249e-10	1.60045e-07	cg14285150	17	46659019	q	MIR10A	1819	IGR	island	IGR - island	NA
-0.0923934	5.42611e-10	1.60045e-07	cg24678767	15	74902976	q	CLK3	NA	5'UTR	shelf	5'UTR - shelf	NA
-0.0522854	5.45162e-10	1.60697e-07	cg01411823	13	31480225	q	C13orf33	NA	TSS200	shore	TSS200 - shore	NA
-0.15056	5.46372e-10	1.60953e-07	cg05968233	19	6372277	p	ALKBH7	NA	TSS200	shore	TSS200 - shore	NA
-0.174476	5.48878e-10	1.6149e-07	cg25147026	1	186650441	q	PTGS2	NA	TSS1500	shore	TSS1500 - shore	NA
-0.111075	5.50153e-10	1.61764e-07	cg04983296	4	79861284	q	PAQR3	NA	TSS1500	shore	TSS1500 - shore	NA
-0.14249	5.53097e-10	1.62359e-07	cg27326226	13	20767778	q	GJB2	NA	TSS1500	island	TSS1500 - island	NA
-0.125723	5.53208e-10	1.62359e-07	cg26852712	21	46890907	q	COL18A1	NA	Body	island	Body - island	NA
-0.197041	5.61116e-10	1.64577e-07	cg26922917	12	131622584	q	GPR133	NA	Body	shore	Body - shore	NA
-0.0808134	5.62209e-10	1.64795e-07	cg20849109	8	1954777	p	KBTBD11	NA	3'UTR	shelf	3'UTR - shelf	NA
-0.123321	5.63899e-10	1.65187e-07	cg24727216	20	30947724	q	ASXL1	NA	Body	shore	Body - shore	NA
-0.188431	5.65182e-10	1.65256e-07	cg13376120	2	208675738	q	PLEKHM3	-10274	IGR	open sea	IGR - open sea	NA
-0.129975	5.67319e-10	1.65778e-07	cg14356919	21	46890997	q	COL18A1	NA	Body	island	Body - island	NA
-0.102525	5.69568e-10	1.66229e-07	cg07100000	5	170877840	q	FGF18	NA	Body	island	Body - island	NA
-0.151435	5.75718e-10	1.6782e-07	cg22879282	15	32634505	q	ULK4P2	-64296	IGR	island	IGR - island	NA
-0.0754564	5.78816e-10	1.68615e-07	cg19589396	8	103937374	q	MIR548A3	33898	IGR	open sea	IGR - open sea	NA
-0.165211	5.79915e-10	1.68831e-07	cg03740216	19	10397561	p	ICAM4	NA	TSS200	shore	TSS200 - shore	NA
-0.0509426	5.80473e-10	1.68889e-07	cg00029583	8	1443908	p	DLGAP2	-5661	IGR	island	IGR - island	NA
-0.0885606	5.81154e-10	1.68983e-07	cg04577212	1	32179862	p	MIR4254	-12856	IGR	shore	IGR - shore	NA
-0.096828	5.83177e-10	1.69467e-07	cg11490681	17	77460916	q	HRNBP3	NA	5'UTR	shore	5'UTR - shore	NA
-0.207404	5.85613e-10	1.7007e-07	cg03714531	6	30923590	p	DPCR1	14813	IGR	island	IGR - island	NA
-0.129655	5.87797e-10	1.70599e-07	cg26195706	10	88391827	q	OPN4	-22487	IGR	island	IGR - island	NA
-0.084381	5.88981e-10	1.70736e-07	cg08710987	7	5939791	p	C7orf28A	NA	Body	shore	Body - shore	NA
-0.095415	5.88993e-10	1.70736e-07	cg18010752	3	55518091	p	WNT5A	NA	Body	shore	Body - shore	NA
-0.125227	5.92689e-10	1.71491e-07	cg26629969	19	51069496	q	LRRC4B	NA	5'UTR	island	5'UTR - island	NA
-0.139123	5.95166e-10	1.71997e-07	cg21780393	17	46618919	q	HOXB2	-1100	IGR	shore	IGR - shore	NA
-0.0589421	5.98036e-10	1.72701e-07	cg06237151	10	46123153	q	ANUBL1	NA	Body	open sea	Body - open sea	NA
-0.161763	5.98337e-10	1.72701e-07	cg17199018	8	28206278	p	ZNF395	NA	Body	open sea	Body - open sea	V$PAX5_01
-0.135979	5.99572e-10	1.72952e-07	cg10671380	15	80445874	q	FAH	NA	Body	open sea	Body - open sea	NA
-0.0985431	6.01278e-10	1.73338e-07	cg01520586	3	50280404	p	GNAI2	NA	Body	open sea	Body - open sea	NA
-0.160062	6.02571e-10	1.73605e-07	cg10967191	16	49888604	q	CNEP1R1	-170585	IGR	island	IGR - island	NA
-0.14181	6.0651e-10	1.74633e-07	cg06905130	2	287148	p	FAM150B	NA	Body	shore	Body - shore	NA
-0.0867484	6.08321e-10	1.74941e-07	cg21510189	5	133927987	q	SAR1B	-8852	IGR	open sea	IGR - open sea	NA
-0.0621119	6.13749e-10	1.76394e-07	cg16358034	5	53815303	q	SNX18	NA	1stExon	island	1stExon - island	NA
-0.171879	6.16347e-10	1.76925e-07	cg06636541	17	79374515	q	BAHCC1	NA	Body	island	Body - island	NA
-0.0572692	6.17879e-10	1.77257e-07	cg13665414	6	110796813	q	SLC22A16	NA	Body	shore	Body - shore	NA
-0.0650137	6.18459e-10	1.77316e-07	cg21837323	1	36397936	p	EIF2C3	NA	5'UTR	shore	5'UTR - shore	NA
-0.170293	6.20761e-10	1.77868e-07	cg18789685	1	21864320	p	ALPL	NA	5'UTR	open sea	5'UTR - open sea	NA
-0.066231	6.22392e-10	1.78227e-07	cg03762081	19	51523565	q	KLK10	NA	TSS1500	shore	TSS1500 - shore	NA
-0.1343	6.2665e-10	1.79228e-07	cg10021924	12	131401275	q	GPR133	-37177	IGR	open sea	IGR - open sea	NA
-0.0967076	6.27847e-10	1.79462e-07	cg19403014	2	48982950	p	LHCGR	NA	TSS200	island	TSS200 - island	NA
-0.163384	6.31799e-10	1.80281e-07	cg18545695	8	69665987	q	C8orf34	NA	Body	open sea	Body - open sea	NA
-0.118003	6.34669e-10	1.80869e-07	cg06479254	2	176983285	q	HOXD10	NA	Body	shore	Body - shore	NA
-0.093626	6.38023e-10	1.8171e-07	cg20982476	1	110950771	p	HBXIP	NA	TSS1500	shore	TSS1500 - shore	NA
-0.0517786	6.4218e-10	1.82673e-07	cg07035704	8	75616533	q	MIR2052	NA	TSS1500	open sea	TSS1500 - open sea	NA
-0.108194	6.43479e-10	1.82932e-07	cg13546414	14	37053664	q	NKX2-8	4448	IGR	island	IGR - island	NA
-0.123994	6.47676e-10	1.84015e-07	cg02995045	1	6419906	p	ACOT7	NA	Body	open sea	Body - open sea	NA
-0.11001	6.50946e-10	1.84832e-07	cg04998634	19	1857004	p	KLF16	NA	Body	island	Body - island	V$HEN1_02
-0.107838	6.54619e-10	1.85763e-07	cg04457658	6	37732313	p	ZFAND3	-54994	IGR	open sea	IGR - open sea	NA
-0.168546	6.55673e-10	1.85918e-07	cg14215689	9	139334807	q	INPP5E	NA	TSS1500	shore	TSS1500 - shore	NA
-0.0996115	6.57111e-10	1.86135e-07	cg14496909	15	101729391	q	CHSY1	NA	Body	open sea	Body - open sea	NA
-0.085026	6.6287e-10	1.8754e-07	cg19074779	2	240650148	q	LOC150935	-34406	IGR	island	IGR - island	NA
-0.156367	6.65608e-10	1.88202e-07	cg08495374	6	21922535	p	FLJ22536	NA	Body	open sea	Body - open sea	NA
-0.14967	6.71769e-10	1.89831e-07	cg22467534	17	73841658	q	UNC13D	NA	TSS1500	open sea	TSS1500 - open sea	NA
-0.172933	6.74094e-10	1.90374e-07	cg15415194	8	859154	p	ERICH1	244954	IGR	open sea	IGR - open sea	NA
-0.0944606	6.77824e-10	1.91312e-07	cg02072538	10	103326310	q	POLL	-12329	IGR	island	IGR - island	NA
-0.192757	6.80061e-10	1.91829e-07	cg22943986	7	27142700	p	HOXA2	NA	TSS1500	shore	TSS1500 - shore	NA
-0.170803	6.80753e-10	1.91909e-07	cg07985890	11	65190999	q	NEAT1	NA	Body	island	Body - island	NA
-0.138644	6.92036e-10	1.94741e-07	cg02104138	5	163187595	q	MAT2B	255010	IGR	open sea	IGR - open sea	NA
-0.099864	6.96217e-10	1.95794e-07	cg10880902	1	59278781	p	LINC01135	27958	IGR	shore	IGR - shore	NA
-0.0993005	6.96608e-10	1.95794e-07	cg27429195	10	1602108	p	ADARB2	NA	Body	open sea	Body - open sea	NA
-0.0383207	6.98544e-10	1.96221e-07	cg23176806	5	92947818	q	MIR2277	-5613	IGR	open sea	IGR - open sea	NA
-0.148526	6.99485e-10	1.96368e-07	cg01085803	6	11233545	p	NEDD9	NA	TSS1500	open sea	TSS1500 - open sea	NA
-0.18519	7.07116e-10	1.98393e-07	cg16103421	15	102068632	q	TM2D3	-113417	IGR	open sea	IGR - open sea	NA
-0.0521182	7.09425e-10	1.98922e-07	cg26110572	5	175547649	q	LOC100507387	1097	IGR	open sea	IGR - open sea	NA
-0.148389	7.11418e-10	1.99362e-07	cg02650127	6	74801378	q	CD109	395864	IGR	open sea	IGR - open sea	NA
-0.154438	7.12311e-10	1.99404e-07	cg02630477	1	40388223	p	MYCL	22939	IGR	open sea	IGR - open sea	NA
-0.12998	7.12413e-10	1.99404e-07	cg16789995	12	13152456	p	HEBP1	NA	Body	shore	Body - shore	NA
-0.149653	7.14579e-10	1.99892e-07	cg08703872	1	151812421	q	LOC100132111	NA	Body	island	Body - island	NA
-0.293529	7.24349e-10	2.02505e-07	cg07460010	2	176985174	q	HOXD9	-2239	IGR	shore	IGR - shore	NA
-0.0881967	7.29162e-10	2.0373e-07	cg10055265	11	119288990	q	THY1	NA	3'UTR	shelf	3'UTR - shelf	NA
-0.111918	7.31301e-10	2.04085e-07	cg23368159	6	170768731	q	PSMB1	-75473	IGR	shelf	IGR - shelf	NA
-0.14221	7.34798e-10	2.0494e-07	cg03260621	7	18330092	p	HDAC9	203520	IGR	open sea	IGR - open sea	NA
-0.15512	7.35853e-10	2.0503e-07	cg22254463	11	108422663	q	EXPH5	NA	5'UTR	open sea	5'UTR - open sea	NA
-0.0752949	7.35991e-10	2.0503e-07	cg03068376	6	40995643	p	UNC5CL	NA	3'UTR	shore	3'UTR - shore	NA
-0.124161	7.3804e-10	2.0548e-07	cg07102368	15	76455848	q	C15orf27	NA	Body	open sea	Body - open sea	NA
-0.0995524	7.44751e-10	2.07088e-07	cg13456470	9	98266766	q	PTCH1	NA	5'UTR	shore	5'UTR - shore	NA
-0.119312	7.45123e-10	2.07088e-07	cg12960126	4	187686256	q	FAT1	177319	IGR	open sea	IGR - open sea	NA
-0.188895	7.45133e-10	2.07088e-07	cg14198768	9	89109504	q	ZCCHC6	206856	IGR	open sea	IGR - open sea	NA
-0.107451	7.47066e-10	2.07503e-07	cg00968536	1	51442672	p	CDKN2C	7030	IGR	shore	IGR - shore	NA
-0.0955175	7.55746e-10	2.09685e-07	cg23077029	6	107809521	q	SOBP	-1796	IGR	shore	IGR - shore	NA
-0.178379	7.55813e-10	2.09685e-07	cg22927494	4	165735975	q	LINC01207	60692	IGR	open sea	IGR - open sea	NA
-0.0480773	7.56902e-10	2.09864e-07	cg07390791	2	239464827	q	LINC01107	45496	IGR	open sea	IGR - open sea	NA
-0.172138	7.58037e-10	2.10055e-07	cg04682802	20	11898478	p	BTBD3	NA	5'UTR	open sea	5'UTR - open sea	NA
-0.181934	7.59765e-10	2.1041e-07	cg03158310	16	2086235	p	SLC9A3R2	NA	Body	shore	Body - shore	NA
-0.177446	7.6163e-10	2.10679e-07	cg04102325	16	51147623	q	SALL1	-22263	IGR	island	IGR - island	NA
-0.0888217	7.63558e-10	2.11089e-07	cg06957790	1	155904847	q	KIAA0907	NA	TSS1500	shore	TSS1500 - shore	NA
-0.115077	7.71969e-10	2.12957e-07	cg21732383	6	169654692	q	THBS2	NA	TSS1500	open sea	TSS1500 - open sea	NA
-0.116577	7.72121e-10	2.12957e-07	cg11324650	3	194014745	q	LINC00887	-4244	IGR	island	IGR - island	NA
-0.125613	7.76149e-10	2.13943e-07	cg01308827	19	36132627	q	ETV2	NA	TSS200	shore	TSS200 - shore	V$ELK1_02
-0.16626	7.77788e-10	2.14269e-07	cg03141298	8	133772657	q	TMEM71	NA	5'UTR	open sea	5'UTR - open sea	NA
-0.123677	7.80511e-10	2.14769e-07	cg14435720	9	139565087	q	EGFL7	NA	Body	island	Body - island	NA
-0.0546013	7.83465e-10	2.15385e-07	cg03078239	8	9040449	p	PPP1R3B	46685	IGR	open sea	IGR - open sea	NA
-0.0638122	7.8401e-10	2.15385e-07	cg16567216	17	59385695	q	BCAS3	NA	Body	open sea	Body - open sea	NA
-0.0764609	7.84291e-10	2.15385e-07	cg25308803	2	109746735	q	LOC100287216	NA	TSS200	island	TSS200 - island	NA
-0.12029	7.84578e-10	2.15385e-07	cg27098470	22	42828411	q	NFAM1	NA	TSS200	open sea	TSS200 - open sea	NA
-0.0995293	7.86785e-10	2.15865e-07	cg08408668	19	1173241	p	SBNO2	NA	5'UTR	island	5'UTR - island	NA
-0.15773	7.88961e-10	2.16265e-07	cg05876246	8	81831079	q	PAG1	-48967	IGR	open sea	IGR - open sea	NA
-0.186271	7.8916e-10	2.16265e-07	cg13706058	6	85824168	q	NT5E	-335134	IGR	open sea	IGR - open sea	NA
-0.0977137	7.90529e-10	2.16514e-07	cg19054685	6	30894071	p	VARS2	NA	3'UTR	open sea	3'UTR - open sea	NA
-0.132762	7.9515e-10	2.17654e-07	cg01473837	12	54409321	q	HOXC4	NA	TSS1500	shore	TSS1500 - shore	NA
-0.0801929	7.97248e-10	2.17851e-07	cg20667480	17	77916768	q	TBC1D16	NA	Body	island	Body - island	NA
-0.113059	7.97256e-10	2.17851e-07	cg12522898	20	33891700	q	UQCC	NA	3'UTR	open sea	3'UTR - open sea	NA
-0.174789	8.01619e-10	2.18916e-07	cg18522655	17	77461284	q	HRNBP3	NA	5'UTR	shore	5'UTR - shore	NA
-0.0881274	8.038e-10	2.19385e-07	cg08118344	1	21974525	p	RAP1GAP	NA	Body	shelf	Body - shelf	NA
-0.124036	8.04947e-10	2.19571e-07	cg15282973	12	125346253	q	SCARB1	NA	Body	shore	Body - shore	NA
-0.162949	8.07038e-10	2.19887e-07	cg20342184	8	102503970	q	GRHL2	NA	TSS1500	shore	TSS1500 - shore	NA
-0.143986	8.08269e-10	2.20095e-07	cg13922021	5	76115974	q	F2RL1	NA	Body	island	Body - island	NA
-0.120831	8.09074e-10	2.20187e-07	cg11630939	17	7960449	p	ALOX12B	-15505	IGR	open sea	IGR - open sea	NA
-0.148834	8.13238e-10	2.21193e-07	cg23696886	8	22437193	p	PDLIM2	NA	TSS1500	shore	TSS1500 - shore	NA
-0.105641	8.1469e-10	2.2146e-07	cg11716106	19	46380134	q	IRF2BP1	-6732	IGR	island	IGR - island	NA
-0.115073	8.19206e-10	2.22303e-07	cg10237817	1	154519846	q	TDRD10	NA	Body	open sea	Body - open sea	NA
-0.0593069	8.24909e-10	2.23701e-07	cg15678169	2	101043080	q	CHST10	34758	IGR	open sea	IGR - open sea	NA
-0.111308	8.25304e-10	2.23701e-07	cg07972716	20	54582710	q	CBLN4	10214	IGR	shelf	IGR - shelf	NA
-0.131922	8.31002e-10	2.24986e-07	cg25954354	9	133971548	q	AIF1L	NA	TSS1500	shore	TSS1500 - shore	NA
-0.17256	8.31679e-10	2.2504e-07	cg19092164	3	45209187	p	TMEM158	-56769	IGR	open sea	IGR - open sea	NA
-0.136259	8.33095e-10	2.25224e-07	cg03949008	X	2846196	p	ARSD	NA	Body	island	Body - island	NA
-0.192147	8.33312e-10	2.25224e-07	cg24679423	15	63795662	q	USP3	NA	TSS1500	shore	TSS1500 - shore	NA
-0.0734799	8.35049e-10	2.25357e-07	cg11736104	1	176430983	q	PAPPA2	NA	TSS1500	open sea	TSS1500 - open sea	NA
-0.0937971	8.3508e-10	2.25357e-07	cg08264885	8	22103537	p	POLR3D	NA	Body	shore	Body - shore	NA
-0.149939	8.35236e-10	2.25357e-07	cg27443224	9	34710135	p	CCL21	NA	1stExon	open sea	1stExon - open sea	NA
-0.247521	8.36992e-10	2.25608e-07	cg13993183	9	134699541	q	MED27	-35956	IGR	shore	IGR - shore	NA
-0.0970618	8.37125e-10	2.25608e-07	cg04096767	11	32449450	p	WT1	NA	Body	island	Body - island	NA
-0.0830505	8.39541e-10	2.26085e-07	cg25636466	6	46652700	p	TDRD6	-2912	IGR	shelf	IGR - shelf	NA
-0.159635	8.41695e-10	2.26451e-07	cg18905461	14	52534596	q	NID2	NA	Body	island	Body - island	V$PAX4_01
-0.064647	8.43976e-10	2.26936e-07	cg04711622	5	64578638	q	ADAMTS6	NA	Body	open sea	Body - open sea	NA
-0.180539	8.46925e-10	2.27347e-07	cg15696634	18	19746953	q	GATA6	-2451	IGR	island	IGR - island	NA
-0.0633326	8.46953e-10	2.27347e-07	cg14326909	6	107235623	q	RP1-60O19.1	70296	IGR	open sea	IGR - open sea	NA
-0.105378	8.48197e-10	2.27552e-07	cg01616394	12	125138263	q	SCARB1	-123911	IGR	open sea	IGR - open sea	NA
-0.112183	8.49212e-10	2.27695e-07	cg21145416	4	55795664	q	KDR	-148762	IGR	open sea	IGR - open sea	NA
-0.160513	8.54555e-10	2.28921e-07	cg19084031	15	38361362	q	TMCO5A	133905	IGR	shelf	IGR - shelf	NA
-0.0717538	8.54758e-10	2.28921e-07	cg16078554	14	31507716	q	AP4S1	NA	5'UTR	open sea	5'UTR - open sea	NA
-0.123365	8.56369e-10	2.29223e-07	cg12627354	11	46940434	p	LRP4	NA	TSS1500	shore	TSS1500 - shore	NA
-0.0779821	8.58047e-10	2.29541e-07	cg17276021	1	16084445	p	FBLIM1	NA	TSS1500	shore	TSS1500 - shore	NA
-0.0963914	8.59189e-10	2.29717e-07	cg03947814	11	2890419	p	KCNQ1DN	NA	TSS1500	island	TSS1500 - island	NA
-0.179265	8.62537e-10	2.30351e-07	cg09341793	14	94405681	q	ASB2	NA	Body	island	Body - island	NA
-0.110447	8.64257e-10	2.30679e-07	cg07622001	5	158758903	q	IL12B	NA	TSS1500	shore	TSS1500 - shore	NA
-0.0977773	8.67855e-10	2.31509e-07	cg02365397	15	40573976	q	ANKRD63	331	IGR	island	IGR - island	NA
-0.152528	8.7465e-10	2.33058e-07	cg19042390	6	166261046	q	LINC00602	-76490	IGR	open sea	IGR - open sea	NA
-0.136065	8.78402e-10	2.33925e-07	cg13681701	5	1103910	p	SLC12A7	NA	Body	shelf	Body - shelf	NA
-0.0938422	8.79619e-10	2.34117e-07	cg08454053	17	1901964	p	RTN4RL1	NA	Body	island	Body - island	NA
-0.208162	8.82684e-10	2.348e-07	cg06573096	13	44811779	q	SMIM2-IT1	91173	IGR	open sea	IGR - open sea	NA
-0.102542	8.87328e-10	2.35903e-07	cg19213703	3	177554561	q	LINC00578	394852	IGR	open sea	IGR - open sea	NA
-0.0953923	8.88046e-10	2.3596e-07	cg21026199	4	174912278	q	FBXO8	-245532	IGR	open sea	IGR - open sea	NA
-0.166025	8.93314e-10	2.3696e-07	cg02072495	15	60689285	q	ANXA2	NA	5'UTR	shore	5'UTR - shore	NA
-0.0443373	8.94195e-10	2.3706e-07	cg00540587	2	240184656	q	HDAC4	NA	Body	open sea	Body - open sea	NA
-0.0928334	8.97772e-10	2.37875e-07	cg27356342	7	608519	p	PRKAR1B	NA	Body	shelf	Body - shelf	NA
-0.144676	8.99089e-10	2.3809e-07	cg17449954	1	40105667	p	HEYL	NA	TSS1500	island	TSS1500 - island	NA
-0.13494	9.02027e-10	2.38734e-07	cg04834228	20	61392703	q	NTSR1	NA	3'UTR	open sea	3'UTR - open sea	NA
-0.0757609	9.04424e-10	2.39234e-07	cg15230985	17	78753887	q	RPTOR	NA	Body	open sea	Body - open sea	NA
-0.0753818	9.11075e-10	2.40723e-07	cg13524082	11	119294283	q	THY1	NA	TSS200	shore	TSS200 - shore	NA
-0.104933	9.14441e-10	2.41385e-07	cg08496086	5	2176142	p	IRX4	298601	IGR	open sea	IGR - open sea	NA
-0.108754	9.14603e-10	2.41385e-07	cg01965939	5	148442694	q	SH3TC2	NA	1stExon	open sea	1stExon - open sea	NA
-0.185014	9.1802e-10	2.42151e-07	cg02734505	12	54763081	q	ZNF385A	NA	3'UTR	island	3'UTR - island	NA
-0.130494	9.21021e-10	2.42807e-07	cg06186137	1	222792587	q	MIA3	NA	Body	shore	Body - shore	NA
-0.167605	9.22973e-10	2.43186e-07	cg12258093	10	103051129	q	LBX1-AS1	61778	IGR	island	IGR - island	NA
-0.093701	9.27219e-10	2.44168e-07	cg20253913	21	46048166	q	KRTAP10-9	NA	1stExon	open sea	1stExon - open sea	NA
-0.14645	9.31386e-10	2.44992e-07	cg10401088	12	91505197	q	LUM	NA	1stExon	open sea	1stExon - open sea	NA
-0.091209	9.34709e-10	2.4568e-07	cg20379685	4	55125798	q	PDGFRA	NA	Body	open sea	Body - open sea	NA
-0.0861879	9.35514e-10	2.4568e-07	cg27218993	6	73263351	q	MIR4282	-68220	IGR	open sea	IGR - open sea	NA
-0.10241	9.35564e-10	2.4568e-07	cg27178401	16	10652711	p	EMP2	NA	5'UTR	open sea	5'UTR - open sea	NA
-0.204223	9.38663e-10	2.46356e-07	cg03848381	15	40575645	q	ANKRD63	2000	IGR	island	IGR - island	NA
-0.0827215	9.39238e-10	2.4637e-07	cg12571570	2	145267984	q	ZEB2	NA	Body	open sea	Body - open sea	NA
-0.180776	9.40621e-10	2.46596e-07	cg00683788	20	1974878	p	PDYN	NA	TSS200	open sea	TSS200 - open sea	NA
-0.102535	9.42719e-10	2.47009e-07	cg21027526	12	15743215	p	PTPRO	NA	Body	open sea	Body - open sea	NA
-0.0784355	9.443e-10	2.47285e-07	cg00160478	2	20739356	p	HS1BP3	-78208	IGR	open sea	IGR - open sea	NA
-0.14607	9.46454e-10	2.47712e-07	cg00156118	2	85473750	p	TCF7L1	NA	Body	open sea	Body - open sea	NA
-0.104433	9.47712e-10	2.47904e-07	cg07614521	2	17982878	p	MSGN1	-14908	IGR	open sea	IGR - open sea	NA
-0.217919	9.50873e-10	2.48593e-07	cg13528344	13	20768138	q	GJB2	NA	TSS1500	shore	TSS1500 - shore	NA
-0.0892943	9.52004e-10	2.48613e-07	cg04358131	7	1572252	p	MAFK	NA	5'UTR	shore	5'UTR - shore	NA
-0.23065	9.65178e-10	2.51914e-07	cg19104015	17	46646043	q	HOXB3	NA	5'UTR	shelf	5'UTR - shelf	NA
-0.165495	9.65893e-10	2.51961e-07	cg27367142	10	77127199	q	ZNF503-AS2	-30404	IGR	open sea	IGR - open sea	NA
-0.0825353	9.73424e-10	2.53645e-07	cg14864302	3	49067508	p	QRICH1	NA	3'UTR	shore	3'UTR - shore	NA
-0.263922	9.7898e-10	2.54952e-07	cg07691306	19	953575	p	ARID3A	NA	Body	shelf	Body - shelf	NA
-0.144169	9.86267e-10	2.56509e-07	cg13118906	17	61524292	q	CYB561	NA	TSS1500	island	TSS1500 - island	NA
-0.082468	9.86791e-10	2.56509e-07	cg10606176	4	129482097	q	JADE1	-248682	IGR	open sea	IGR - open sea	NA
-0.128431	9.87257e-10	2.56509e-07	cg00924265	8	28258117	p	FBXO16	-27809	IGR	shore	IGR - shore	NA
-0.136329	9.87681e-10	2.56509e-07	cg24185852	5	168690818	q	MIR585	NA	TSS200	open sea	TSS200 - open sea	NA
-0.0964633	9.8828e-10	2.56524e-07	cg02167055	16	89019403	q	CBFA2T3	NA	Body	open sea	Body - open sea	NA
-0.0925726	9.89044e-10	2.56581e-07	cg11311352	19	56058710	q	SBK3	6687	IGR	shelf	IGR - shelf	NA
-0.0937566	9.90569e-10	2.56762e-07	cg24534258	6	116674019	q	DSE	NA	5'UTR	open sea	5'UTR - open sea	NA
-0.163267	9.91052e-10	2.56762e-07	cg07356534	1	158008055	q	KIRREL	NA	Body	open sea	Body - open sea	NA
-0.113094	9.91376e-10	2.56762e-07	cg13547725	4	56686245	q	LOC644145	NA	Body	open sea	Body - open sea	NA
-0.0730129	9.93996e-10	2.57158e-07	cg00795000	14	75423131	q	PGF	NA	TSS1500	shore	TSS1500 - shore	NA
-0.0886783	9.97618e-10	2.57954e-07	cg24820828	3	133306214	q	CDV3	NA	3'UTR	open sea	3'UTR - open sea	NA
-0.149278	9.98816e-10	2.58122e-07	cg23723410	1	59486037	p	HSD52	-111571	IGR	open sea	IGR - open sea	NA
-0.126419	9.99634e-10	2.58192e-07	cg07328688	4	114304349	q	ANK2	NA	3'UTR	open sea	3'UTR - open sea	NA
-0.159166	1.00155e-09	2.58535e-07	cg27454102	10	32428473	p	EPC1	-129386	IGR	open sea	IGR - open sea	NA
-0.182128	1.00261e-09	2.58535e-07	cg27369096	5	2169769	p	IRX4	292228	IGR	open sea	IGR - open sea	NA
-0.0653375	1.00466e-09	2.58923e-07	cg07090356	18	23668764	q	SS18	NA	Body	shore	Body - shore	NA
-0.122039	1.00626e-09	2.59132e-07	cg11855664	22	35482221	q	ISX	NA	3'UTR	open sea	3'UTR - open sea	NA
-0.155249	1.00657e-09	2.59132e-07	cg19450056	11	2118470	p	IGF2	-31872	IGR	open sea	IGR - open sea	NA
-0.134818	1.00779e-09	2.59208e-07	cg09970175	15	48011443	q	SEMA6D	NA	5'UTR	shore	5'UTR - shore	NA
-0.0938959	1.00797e-09	2.59208e-07	cg10695490	19	49659299	q	HRC	NA	TSS1500	shore	TSS1500 - shore	NA
-0.0643449	1.01029e-09	2.59663e-07	cg23322242	21	37802565	q	CLDN14	-30355	IGR	open sea	IGR - open sea	NA
-0.148298	1.0116e-09	2.59858e-07	cg02483701	7	27215610	p	HOXA10	NA	Body	shore	Body - shore	NA
-0.129261	1.01255e-09	2.59961e-07	cg20344925	6	32078127	p	TNXB	NA	TSS1500	open sea	TSS1500 - open sea	NA
-0.174221	1.0236e-09	2.62632e-07	cg27212232	20	53091600	q	DOK5	NA	TSS1500	shore	TSS1500 - shore	NA
-0.149793	1.02406e-09	2.62632e-07	cg02109507	17	15554603	p	TRIM16	NA	Body	open sea	Body - open sea	NA
-0.089374	1.03172e-09	2.64452e-07	cg14350257	9	139250149	q	GPSM1	NA	Body	open sea	Body - open sea	NA
-0.189005	1.03361e-09	2.64792e-07	cg05527785	17	46656543	q	HOXB4	NA	TSS1500	shore	TSS1500 - shore	NA
-0.083067	1.03787e-09	2.6574e-07	cg12425989	11	108463485	q	EXPH5	NA	Body	shore	Body - shore	NA
-0.134454	1.03974e-09	2.66074e-07	cg08082374	16	58059152	q	MMP15	NA	TSS200	shore	TSS200 - shore	NA
-0.0841826	1.04077e-09	2.66192e-07	cg04649215	20	62048869	q	KCNQ2	NA	Body	shelf	Body - shelf	NA
-0.151731	1.04335e-09	2.66607e-07	cg22370694	1	228395660	q	OBSCN	NA	TSS200	shelf	TSS200 - shelf	NA
-0.0798718	1.04352e-09	2.66607e-07	cg00170487	4	153871345	q	FHDC1	NA	Body	open sea	Body - open sea	NA
-0.149778	1.04559e-09	2.66992e-07	cg23037132	1	40105664	p	HEYL	NA	TSS1500	island	TSS1500 - island	NA
-0.13087	1.05045e-09	2.68086e-07	cg09980477	17	66255444	q	ARSG	NA	5'UTR	island	5'UTR - island	NA
-0.133343	1.05203e-09	2.68136e-07	cg02037794	6	3750475	p	C6orf145	NA	Body	shore	Body - shore	NA
-0.138979	1.05272e-09	2.68136e-07	cg23448153	19	46418941	q	NANOS2	NA	TSS1500	shore	TSS1500 - shore	NA
-0.184798	1.05309e-09	2.68136e-07	cg12700449	17	34121837	q	MMP28	NA	Body	shore	Body - shore	NA
-0.219105	1.05311e-09	2.68136e-07	cg26191447	2	191656418	q	GLS	-89129	IGR	open sea	IGR - open sea	NA
-0.124738	1.05688e-09	2.68707e-07	cg14191654	20	44829602	q	CDH22	NA	Body	island	Body - island	NA
-0.0946122	1.05698e-09	2.68707e-07	cg20249277	7	112120877	q	C7orf53	NA	TSS200	open sea	TSS200 - open sea	NA
-0.125203	1.05964e-09	2.6909e-07	cg21833837	1	15250388	p	KIAA1026	NA	Body	island	Body - island	NA
-0.061382	1.0605e-09	2.6909e-07	cg04245057	17	59478450	q	TBX2	NA	Body	island	Body - island	NA
-0.0891703	1.06118e-09	2.6909e-07	cg01839954	14	100857725	q	WDR25	NA	Body	open sea	Body - open sea	NA
-0.157345	1.06123e-09	2.6909e-07	cg06315390	22	45704914	q	FAM118A	NA	TSS1500	shore	TSS1500 - shore	NA
-0.101582	1.06458e-09	2.69795e-07	cg26764980	8	35235229	p	UNC5D	NA	Body	open sea	Body - open sea	NA
-0.226043	1.06679e-09	2.70159e-07	cg07735920	10	2815547	p	PFKP	-294165	IGR	shore	IGR - shore	NA
-0.113426	1.06716e-09	2.70159e-07	cg00192031	7	47620790	p	C7orf65	-74052	IGR	shore	IGR - shore	NA
-0.0802111	1.06876e-09	2.70351e-07	cg05157516	5	175085577	q	HRH2	NA	5'UTR	island	5'UTR - island	NA
-0.0688289	1.06926e-09	2.70351e-07	cg22697136	1	11714248	p	FBXO44	NA	TSS1500	island	TSS1500 - island	NA
-0.0909324	1.06964e-09	2.70351e-07	cg19148731	2	74780229	p	LOXL3	NA	5'UTR	shore	5'UTR - shore	NA
-0.0530092	1.07134e-09	2.70637e-07	cg23551198	17	3585166	p	P2RX5	NA	Body	open sea	Body - open sea	NA
-0.0730138	1.07673e-09	2.71706e-07	cg06761076	22	21056301	q	TMEM191A	NA	Body	island	Body - island	NA
-0.0989707	1.08452e-09	2.73379e-07	cg19746186	1	60158474	p	FGGY	NA	Body	open sea	Body - open sea	NA
-0.0622008	1.08799e-09	2.73963e-07	cg06627151	18	65182656	q	DSEL	NA	5'UTR	shore	5'UTR - shore	NA
-0.1972	1.089e-09	2.74069e-07	cg17187438	8	41016113	p	SFRP1	-103363	IGR	open sea	IGR - open sea	NA
-0.204879	1.09149e-09	2.74444e-07	cg11198589	1	33721369	p	ZNF362	NA	TSS1500	shore	TSS1500 - shore	NA
-0.1171	1.09165e-09	2.74444e-07	cg19520452	1	59369156	p	LINC01135	118333	IGR	shore	IGR - shore	NA
-0.207576	1.09521e-09	2.75044e-07	cg22022716	8	26276541	p	BNIP3L	36018	IGR	open sea	IGR - open sea	NA
-0.109787	1.09586e-09	2.75062e-07	cg26426447	11	118134959	q	MPZL2	NA	1stExon	open sea	1stExon - open sea	NA
-0.0840966	1.09645e-09	2.75063e-07	cg17291136	8	26087851	p	PPP2R2A	-61156	IGR	open sea	IGR - open sea	NA
-0.130371	1.1005e-09	2.75932e-07	cg14324200	1	861317	p	SAMD11	NA	5'UTR	island	5'UTR - island	NA
-0.193014	1.10289e-09	2.76326e-07	cg13805951	14	105948819	q	CRIP1	-4438	IGR	shelf	IGR - shelf	NA
-0.194036	1.10344e-09	2.76326e-07	cg24422900	19	19753746	p	GMIP	NA	Body	shore	Body - shore	NA
-0.078111	1.10404e-09	2.76326e-07	cg10914749	1	45272255	p	TCTEX1D4	NA	Body	island	Body - island	NA
-0.0726511	1.10441e-09	2.76326e-07	cg01064265	16	55363058	q	IRX6	NA	Body	island	Body - island	NA
-0.118881	1.10708e-09	2.76847e-07	cg25964213	8	17207503	p	MTMR7	NA	Body	open sea	Body - open sea	NA
-0.0545097	1.10814e-09	2.76965e-07	cg26949055	15	34144832	q	RYR3	NA	Body	open sea	Body - open sea	NA
-0.151999	1.1104e-09	2.7723e-07	cg23122263	8	110656166	q	GOLSYN	NA	Body	shore	Body - shore	NA
-0.149538	1.11066e-09	2.7723e-07	cg27116253	16	746110	p	FBXL16	NA	Body	shore	Body - shore	NA
-0.073911	1.11096e-09	2.7723e-07	cg19038027	10	134306852	q	INPP5A	-44501	IGR	shelf	IGR - shelf	NA
-0.0686084	1.11922e-09	2.79142e-07	cg24129600	8	42395557	p	C8orf40	NA	TSS1500	shore	TSS1500 - shore	NA
-0.0872573	1.12295e-09	2.79729e-07	cg08271153	14	69726221	q	GALNTL1	NA	TSS1500	shore	TSS1500 - shore	NA
-0.166178	1.12303e-09	2.79729e-07	cg05651511	17	78754090	q	RPTOR	NA	Body	open sea	Body - open sea	NA
-0.128892	1.12335e-09	2.79729e-07	cg24788034	19	2588241	p	GNG7	NA	5'UTR	shore	5'UTR - shore	NA
-0.177988	1.1252e-09	2.80042e-07	cg21560076	11	108422996	q	EXPH5	NA	TSS200	open sea	TSS200 - open sea	NA
-0.0895609	1.12876e-09	2.80779e-07	cg21143224	17	78725470	q	RPTOR	NA	Body	open sea	Body - open sea	NA
-0.120619	1.1338e-09	2.81736e-07	cg26036375	2	122660039	q	TSN	146918	IGR	open sea	IGR - open sea	NA
-0.125393	1.13665e-09	2.82295e-07	cg04496791	6	41395094	p	NCR2	91566	IGR	shore	IGR - shore	NA
-0.102755	1.14602e-09	2.84474e-07	cg00233420	11	43290958	p	HNRNPKP3	7904	IGR	open sea	IGR - open sea	NA
-0.201604	1.14844e-09	2.84773e-07	cg14043253	8	81830961	q	PAG1	-49085	IGR	open sea	IGR - open sea	NA
-0.102524	1.1512e-09	2.85309e-07	cg09556700	1	2230668	p	SKI	NA	Body	shore	Body - shore	NA
-0.106387	1.1537e-09	2.85779e-07	cg07755735	2	20870362	p	GDF7	NA	Body	island	Body - island	NA
-0.0815457	1.15713e-09	2.86477e-07	cg24194285	4	177715040	q	VEGFC	NA	TSS1500	shore	TSS1500 - shore	NA
-0.164754	1.15795e-09	2.86528e-07	cg14015765	10	132734310	q	MIR378C	-26541	IGR	open sea	IGR - open sea	NA
-0.0825751	1.15954e-09	2.86744e-07	cg14137548	10	50317924	q	C10orf72	NA	Body	open sea	Body - open sea	NA
-0.124324	1.1601e-09	2.86744e-07	cg20318166	15	85360664	q	ALPK3	NA	1stExon	shore	1stExon - shore	NA
-0.111337	1.16064e-09	2.86744e-07	cg02043994	6	15244878	p	JARID2	-1328	IGR	island	IGR - island	NA
-0.0970589	1.1615e-09	2.86805e-07	cg03046346	11	61658150	q	FADS3	NA	Body	shore	Body - shore	NA
-0.187874	1.18074e-09	2.91404e-07	cg08161666	11	13034897	p	RASSF10	3927	IGR	shelf	IGR - shelf	NA
-0.169053	1.18706e-09	2.92657e-07	cg15628917	1	60539559	p	C1orf87	NA	TSS200	shore	TSS200 - shore	NA
-0.110406	1.1902e-09	2.93226e-07	cg07697321	17	72921103	q	OTOP2	NA	Body	shore	Body - shore	NA
-0.121441	1.19117e-09	2.93226e-07	cg05599550	17	48711902	q	ABCC3	NA	TSS1500	shore	TSS1500 - shore	NA
-0.059056	1.19123e-09	2.93226e-07	cg21531654	7	155834151	q	SHH	238593	IGR	open sea	IGR - open sea	NA
-0.0826943	1.19206e-09	2.93277e-07	cg01924596	5	31854504	p	PDZD2	NA	Body	shore	Body - shore	NA
-0.121811	1.19786e-09	2.94396e-07	cg13672200	12	54387530	q	MIR196A2	2008	IGR	shore	IGR - shore	NA
-0.135485	1.2e-09	2.94769e-07	cg05486616	7	155834083	q	SHH	238525	IGR	open sea	IGR - open sea	NA
-0.126002	1.21008e-09	2.9709e-07	cg06023295	7	153446810	q	DPP6	-137609	IGR	shore	IGR - shore	NA
-0.163529	1.21078e-09	2.97108e-07	cg06005876	2	85817498	p	VAMP5	NA	Body	open sea	Body - open sea	NA
-0.106326	1.2135e-09	2.97444e-07	cg26695123	12	54132220	q	CALCOCO1	27317	IGR	island	IGR - island	V$YY1_02;V$TAL1BETAITF2_01
-0.200813	1.21381e-09	2.97444e-07	cg20263942	9	88714961	q	GOLM1	NA	5'UTR	shore	5'UTR - shore	NA
-0.288201	1.21489e-09	2.97497e-07	cg02164574	2	176985592	q	HOXD9	-1821	IGR	shore	IGR - shore	NA
-0.0524122	1.21986e-09	2.9856e-07	cg25923207	11	62192276	q	SCGB1A1	5769	IGR	open sea	IGR - open sea	NA
-0.100046	1.22361e-09	2.99209e-07	cg06154570	1	40105764	p	HEYL	NA	TSS1500	shore	TSS1500 - shore	NA
-0.169752	1.22378e-09	2.99209e-07	cg00233565	5	176160659	q	HK3	-76901	IGR	open sea	IGR - open sea	NA
-0.166558	1.2295e-09	3.00295e-07	cg01330060	19	47960809	q	SLC8A2	NA	Body	island	Body - island	NA
-0.1562	1.23357e-09	3.01132e-07	cg05070626	16	19191386	p	SYT17	NA	Body	shelf	Body - shelf	NA
-0.115471	1.24141e-09	3.02891e-07	cg12423123	15	40545511	q	PAK6	NA	5'UTR	island	5'UTR - island	NA
-0.125128	1.249e-09	3.04463e-07	cg17989833	11	32444987	p	WT1	NA	Body	shelf	Body - shelf	NA
-0.105365	1.25103e-09	3.04675e-07	cg04368094	14	56586522	q	PELI2	NA	Body	shore	Body - shore	NA
-0.0789306	1.25131e-09	3.04675e-07	cg08318842	16	55512806	q	MMP2	NA	TSS1500	shore	TSS1500 - shore	NA
-0.172277	1.25219e-09	3.04733e-07	cg13793782	9	135995093	q	RALGDS	NA	Body	shore	Body - shore	NA
-0.171618	1.25468e-09	3.05182e-07	cg06724402	11	101783583	q	ANGPTL5	NA	5'UTR	shelf	5'UTR - shelf	NA
-0.115948	1.26764e-09	3.07887e-07	cg00506049	7	75887380	q	SRRM3	NA	Body	shore	Body - shore	NA
-0.0926138	1.26776e-09	3.07887e-07	cg19011826	3	193851757	q	HES1	-2174	IGR	island	IGR - island	NA
-0.0764049	1.26853e-09	3.07915e-07	cg00951972	3	186490777	q	MIR1248	-10584	IGR	island	IGR - island	NA
-0.0976918	1.26966e-09	3.08031e-07	cg14477581	9	72899321	q	SMC5	NA	Body	open sea	Body - open sea	NA
-0.0850644	1.27298e-09	3.08384e-07	cg23601374	2	240213173	q	HDAC4	NA	Body	open sea	Body - open sea	NA
-0.194946	1.27308e-09	3.08384e-07	cg04304054	6	53536337	p	KLHL31	23638	IGR	open sea	IGR - open sea	NA
-0.0733608	1.27429e-09	3.08519e-07	cg21776583	6	30923545	p	DPCR1	14768	IGR	island	IGR - island	NA
-0.0999177	1.27805e-09	3.09271e-07	cg24082983	21	31802169	q	KRTAP13-4	NA	TSS1500	open sea	TSS1500 - open sea	NA
-0.0682294	1.28018e-09	3.09627e-07	cg11429111	5	134813329	q	TIFAB	28771	IGR	open sea	IGR - open sea	NA
-0.124356	1.28381e-09	3.10346e-07	cg05422049	2	1595734	p	PXDN	-39925	IGR	island	IGR - island	NA
-0.0948728	1.28638e-09	3.10807e-07	cg14892066	4	183839263	q	DCTD	NA	TSS1500	island	TSS1500 - island	NA
-0.0725519	1.2877e-09	3.10967e-07	cg19930885	14	90798539	q	C14orf102	NA	TSS1500	shore	TSS1500 - shore	NA
-0.103894	1.28957e-09	3.1126e-07	cg26279840	X	153770418	q	IKBKG	NA	TSS200	open sea	TSS200 - open sea	NA
-0.0587711	1.29224e-09	3.11744e-07	cg03160883	6	36628713	p	CDKN1A	-15524	IGR	island	IGR - island	NA
-0.170367	1.2958e-09	3.12444e-07	cg05535113	16	71559579	q	CHST4	NA	TSS1500	open sea	TSS1500 - open sea	NA
-0.108821	1.2977e-09	3.12647e-07	cg17797229	13	110522297	q	IRS2	116113	IGR	shore	IGR - shore	NA
-0.103533	1.29972e-09	3.12647e-07	cg02900766	15	58357319	q	ALDH1A2	NA	Body	island	Body - island	NA
-0.195929	1.29988e-09	3.12647e-07	cg02836478	17	46652501	q	HOXB3	NA	TSS1500	shore	TSS1500 - shore	NA
-0.115065	1.29996e-09	3.12647e-07	cg20320624	17	77216455	q	HRNBP3	NA	5'UTR	open sea	5'UTR - open sea	NA
-0.141358	1.3104e-09	3.14688e-07	cg10395448	13	20805895	q	GJB6	NA	5'UTR	shore	5'UTR - shore	NA
-0.0554536	1.31045e-09	3.14688e-07	cg20383370	4	105419844	q	CXXC4	30381	IGR	shelf	IGR - shelf	NA
-0.195006	1.31236e-09	3.14987e-07	cg18322510	1	236686618	q	LGALS8	NA	TSS200	shore	TSS200 - shore	NA
-0.201218	1.3242e-09	3.17509e-07	cg22480783	2	25149622	p	DNAJC27	-16883	IGR	open sea	IGR - open sea	NA
-0.132106	1.32573e-09	3.17711e-07	cg25121513	7	25898206	p	MIR148A	-91333	IGR	shore	IGR - shore	NA
-0.077057	1.32695e-09	3.17841e-07	cg04637454	6	41651066	p	TFEB	-650	IGR	island	IGR - island	NA
-0.104242	1.32977e-09	3.18355e-07	cg22783664	6	144479349	q	STX11	NA	5'UTR	open sea	5'UTR - open sea	NA
-0.124263	1.33221e-09	3.18778e-07	cg03027750	13	77899183	q	MYCBP2	NA	Body	shore	Body - shore	NA
-0.065303	1.34504e-09	3.21628e-07	cg06270799	10	135191613	q	PAOX	NA	TSS1500	island	TSS1500 - island	NA
-0.223079	1.34548e-09	3.21628e-07	cg16810605	8	65283263	q	LINC00966	-2512	IGR	shore	IGR - shore	NA
-0.112389	1.35196e-09	3.23012e-07	cg04075738	12	130571303	q	RP11-474D1.3	52946	IGR	open sea	IGR - open sea	NA
-0.0931194	1.35727e-09	3.24116e-07	cg00606312	1	241695616	q	KMO	NA	TSS200	open sea	TSS200 - open sea	NA
-0.226692	1.366e-09	3.2589e-07	cg14170043	2	59203693	p	LINC01122	455805	IGR	open sea	IGR - open sea	NA
-0.063912	1.36676e-09	3.2589e-07	cg23348723	7	31725748	p	C7orf16	NA	TSS1500	open sea	TSS1500 - open sea	NA
-0.137309	1.36677e-09	3.2589e-07	cg20618695	12	13251495	p	GSG1	NA	Body	shelf	Body - shelf	NA
-0.065917	1.36781e-09	3.25974e-07	cg26982829	17	29335153	q	DPRXP4	32800	IGR	shore	IGR - shore	NA
-0.145672	1.37402e-09	3.27288e-07	cg03142554	6	82958230	q	IBTK	NA	TSS1500	shore	TSS1500 - shore	NA
-0.143113	1.3865e-09	3.29927e-07	cg06716182	11	96074944	q	MAML2	NA	1stExon	open sea	1stExon - open sea	V$AP2_Q6
-0.108596	1.39189e-09	3.31042e-07	cg11314684	1	244006288	q	AKT3	NA	Body	open sea	Body - open sea	NA
-0.150795	1.41626e-09	3.36288e-07	cg24598087	20	24452091	p	TMEM90B	NA	5'UTR	shore	5'UTR - shore	NA
-0.117352	1.41655e-09	3.36288e-07	cg07856138	16	29673465	p	SPN	NA	TSS1500	shelf	TSS1500 - shelf	NA
-0.15059	1.41679e-09	3.36288e-07	cg06663310	5	176153056	q	TSPAN17	78668	IGR	open sea	IGR - open sea	NA
-0.120924	1.42248e-09	3.37215e-07	cg03654304	16	2054079	p	ZNF598	NA	Body	island	Body - island	NA
-0.1289	1.42297e-09	3.37215e-07	cg13746854	9	34370894	p	KIAA1161	NA	Body	island	Body - island	NA
-0.136313	1.42341e-09	3.37215e-07	cg21610221	15	93722499	q	RGMA	135863	IGR	open sea	IGR - open sea	NA
-0.0794532	1.42356e-09	3.37215e-07	cg07580038	2	149634631	q	KIF5C	NA	Body	shore	Body - shore	NA
-0.117056	1.42836e-09	3.38014e-07	cg19483007	3	149327651	q	WWTR1	NA	Body	open sea	Body - open sea	V$CEBP_01
-0.142342	1.4304e-09	3.38326e-07	cg08281371	17	76662056	q	CYTH1	-8074	IGR	open sea	IGR - open sea	NA
-0.133301	1.43593e-09	3.39319e-07	cg11767757	21	40145404	q	NCRNA00114	NA	TSS200	open sea	TSS200 - open sea	NA
-0.0837581	1.4366e-09	3.39319e-07	cg00509616	15	57884415	q	GCOM1	NA	Body	shore	Body - shore	NA
-0.0861679	1.43676e-09	3.39319e-07	cg13269964	17	41924577	q	CD300LG	NA	5'UTR	open sea	5'UTR - open sea	NA
-0.119359	1.44178e-09	3.40165e-07	cg23314893	5	96881859	q	RIOK2	379409	IGR	open sea	IGR - open sea	NA
-0.0969933	1.44346e-09	3.40391e-07	cg14992768	2	209981979	q	MAP2	-306792	IGR	open sea	IGR - open sea	NA
-0.071921	1.44668e-09	3.40888e-07	cg05944661	1	6457799	p	HES2	-17495	IGR	shelf	IGR - shelf	NA
-0.103108	1.44702e-09	3.40888e-07	cg21166775	12	48152204	q	RAPGEF3	NA	1stExon	shore	1stExon - shore	NA
-0.114001	1.44811e-09	3.40976e-07	cg14023881	1	77230704	p	ST6GALNAC5	-102482	IGR	open sea	IGR - open sea	NA
-0.107786	1.45169e-09	3.41638e-07	cg06819445	5	172199278	q	DUSP1	NA	TSS1500	island	TSS1500 - island	NA
-0.138719	1.45237e-09	3.41638e-07	cg01836137	14	105167300	q	INF2	NA	5'UTR	island	5'UTR - island	NA
-0.0860577	1.46556e-09	3.44308e-07	cg24009881	8	29719552	p	FAM183CP	-59477	IGR	open sea	IGR - open sea	NA
-0.137007	1.46592e-09	3.44308e-07	cg13160058	8	26243215	p	BNIP3L	NA	Body	shelf	Body - shelf	NA
-0.0678141	1.46687e-09	3.4436e-07	cg18484309	3	137505269	q	SOX14	22135	IGR	open sea	IGR - open sea	NA
-0.126127	1.47391e-09	3.45841e-07	cg18771955	2	122660086	q	TSN	146965	IGR	open sea	IGR - open sea	NA
-0.0969316	1.47584e-09	3.46123e-07	cg17851657	7	99680296	q	ZNF3	NA	TSS1500	shore	TSS1500 - shore	NA
-0.0534637	1.48054e-09	3.47051e-07	cg03152428	21	46850691	q	COL18A1	NA	Body	island	Body - island	NA
-0.115551	1.49015e-09	3.48958e-07	cg23681017	4	681086	p	MFSD7	NA	Body	shore	Body - shore	NA
-0.0999664	1.49365e-09	3.49431e-07	cg23118708	15	94775194	q	MCTP2	-66236	IGR	shore	IGR - shore	NA
-0.128426	1.49471e-09	3.49438e-07	cg02055483	11	66188019	q	NPAS4	NA	TSS1500	shore	TSS1500 - shore	NA
-0.117776	1.49516e-09	3.49438e-07	cg12829360	16	89006335	q	CBFA2T3	NA	5'UTR	island	5'UTR - island	NA
-0.134438	1.50017e-09	3.50394e-07	cg10058920	20	1974738	p	PDYN	NA	TSS200	open sea	TSS200 - open sea	NA
-0.0893226	1.50074e-09	3.50394e-07	cg12532095	6	166260964	q	LINC00602	-76572	IGR	open sea	IGR - open sea	NA
-0.0533118	1.50188e-09	3.50487e-07	cg18552413	1	159174610	q	DARC	NA	TSS1500	open sea	TSS1500 - open sea	NA
-0.0911908	1.50659e-09	3.51411e-07	cg07341609	22	37962569	q	CDC42EP1	NA	Body	island	Body - island	NA
-0.113824	1.51512e-09	3.53071e-07	cg19357416	8	98787254	q	LAPTM4B	NA	TSS1500	shore	TSS1500 - shore	NA
-0.169172	1.5152e-09	3.53071e-07	cg25338563	8	103669495	q	KLF10	8490	IGR	shore	IGR - shore	NA
-0.204328	1.52158e-09	3.54383e-07	cg10142237	22	38714395	q	CSNK1E	NA	TSS1500	shore	TSS1500 - shore	NA
-0.143985	1.5313e-09	3.5647e-07	cg21279806	6	169654719	q	THBS2	NA	TSS1500	open sea	TSS1500 - open sea	NA
-0.081762	1.53616e-09	3.57425e-07	cg26631984	2	17719375	p	VSNL1	-2432	IGR	shore	IGR - shore	NA
-0.116142	1.53762e-09	3.57587e-07	cg00209038	2	48982683	p	LHCGR	NA	1stExon	island	1stExon - island	NA
-0.0958149	1.55344e-09	3.6109e-07	cg24407133	7	157258854	q	AC011899.9	-72896	IGR	shelf	IGR - shelf	NA
-0.16013	1.55454e-09	3.61167e-07	cg04352505	15	63795867	q	USP3	NA	TSS1500	shore	TSS1500 - shore	NA
-0.105202	1.55574e-09	3.61268e-07	cg18465484	19	17138051	p	CPAMD8	NA	TSS1500	open sea	TSS1500 - open sea	NA
-0.12295	1.56068e-09	3.62059e-07	cg12188860	8	144416485	q	TOP1MT	NA	Body	shore	Body - shore	NA
-0.095338	1.5686e-09	3.63718e-07	cg22721579	1	36787932	p	FAM176B	NA	Body	island	Body - island	NA
-0.128032	1.56991e-09	3.63842e-07	cg26475541	17	79026152	q	BAIAP2	NA	Body	island	Body - island	NA
-0.141703	1.57113e-09	3.63945e-07	cg22389949	6	152003038	q	ESR1	-8593	IGR	open sea	IGR - open sea	NA
-0.159206	1.58178e-09	3.66233e-07	cg14334258	9	110595657	q	KLF4	348524	IGR	open sea	IGR - open sea	NA
-0.180429	1.58586e-09	3.6686e-07	cg19111459	10	122708739	q	WDR11-AS1	98052	IGR	island	IGR - island	NA
-0.0687806	1.58604e-09	3.6686e-07	cg24928687	1	226012913	q	EPHX1	NA	TSS200	open sea	TSS200 - open sea	NA
-0.183252	1.58771e-09	3.67065e-07	cg20341504	2	54900998	p	EML6	-51151	IGR	open sea	IGR - open sea	NA
-0.175274	1.59015e-09	3.67448e-07	cg25108022	5	172199313	q	DUSP1	NA	TSS1500	island	TSS1500 - island	NA
-0.090751	1.5916e-09	3.67604e-07	cg17282904	10	102826005	q	KAZALD1	5006	IGR	island	IGR - island	NA
-0.13349	1.59437e-09	3.68e-07	cg16971128	22	37499859	q	TMPRSS6	NA	TSS200	open sea	TSS200 - open sea	NA
-0.229824	1.59668e-09	3.68236e-07	cg15571405	7	130796167	q	MKLN1	NA	5'UTR	shore	5'UTR - shore	V$TAXCREB_01
-0.128606	1.60166e-09	3.69025e-07	cg01444716	20	11898557	p	BTBD3	NA	5'UTR	open sea	5'UTR - open sea	NA
-0.105158	1.61347e-09	3.71259e-07	cg26811425	16	49870782	q	CNEP1R1	-188407	IGR	shore	IGR - shore	NA
-0.111137	1.61373e-09	3.71259e-07	cg12885302	10	129979348	q	MKI67	84423	IGR	open sea	IGR - open sea	NA
-0.114665	1.61451e-09	3.71259e-07	cg12907295	1	18417622	p	IGSF21	-16618	IGR	open sea	IGR - open sea	NA
-0.0384956	1.61616e-09	3.71457e-07	cg05468559	10	134319257	q	INPP5A	-32096	IGR	shore	IGR - shore	NA
-0.0767832	1.61805e-09	3.7171e-07	cg11561301	4	5526510	p	C4orf6	NA	TSS1500	open sea	TSS1500 - open sea	NA
-0.128703	1.62334e-09	3.72563e-07	cg15684563	12	71552188	q	TSPAN8	NA	TSS1500	open sea	TSS1500 - open sea	NA
-0.10627	1.62469e-09	3.72692e-07	cg14467415	9	89149587	q	ZCCHC6	246939	IGR	open sea	IGR - open sea	NA
-0.0590593	1.63594e-09	3.7509e-07	cg26627769	5	92938402	q	MIR2277	-15029	IGR	shore	IGR - shore	NA
-0.143223	1.63843e-09	3.75478e-07	cg23322523	8	67039041	q	TRIM55	NA	TSS1500	open sea	TSS1500 - open sea	NA
-0.124614	1.64248e-09	3.76178e-07	cg06937927	8	17979647	p	NAT1	-48324	IGR	open sea	IGR - open sea	NA
-0.0693602	1.64308e-09	3.76178e-07	cg08314603	12	81471311	q	ACSS3	NA	TSS1500	shore	TSS1500 - shore	NA
-0.178427	1.64422e-09	3.76256e-07	cg14160419	4	40518065	p	RBM47	NA	5'UTR	open sea	5'UTR - open sea	NA
-0.0805875	1.64708e-09	3.76714e-07	cg11377642	1	245534889	q	KIF26B	NA	Body	open sea	Body - open sea	NA
-0.136573	1.64782e-09	3.76714e-07	cg03852018	2	149634410	q	KIF5C	NA	Body	shore	Body - shore	NA
-0.0690629	1.6488e-09	3.76756e-07	cg26817877	2	173539621	q	RAPGEF4	-48297	IGR	open sea	IGR - open sea	NA
-0.17721	1.65308e-09	3.7755e-07	cg02574734	1	116369351	p	NHLH2	-9648	IGR	shore	IGR - shore	NA
-0.128045	1.65421e-09	3.77627e-07	cg07422042	22	20194554	q	LOC150197	NA	Body	open sea	Body - open sea	NA
-0.0778304	1.6571e-09	3.78103e-07	cg24729928	12	31480184	p	FAM60A	NA	TSS1500	shore	TSS1500 - shore	NA
-0.0820242	1.66077e-09	3.78686e-07	cg24498885	13	45770307	q	KCTD4	NA	5'UTR	open sea	5'UTR - open sea	NA
-0.0887689	1.66126e-09	3.78686e-07	cg15905471	1	27986807	p	IFI6	-5765	IGR	island	IGR - island	NA
-0.112078	1.66436e-09	3.79209e-07	cg04862097	4	2795456	p	SH3BP2	NA	5'UTR	island	5'UTR - island	NA
-0.126098	1.66942e-09	3.8018e-07	cg05690644	8	97158015	q	GDF6	NA	Body	island	Body - island	NA
-0.0643305	1.67041e-09	3.80221e-07	cg17817521	8	3086479	p	CSMD1	NA	Body	open sea	Body - open sea	NA
-0.108234	1.67858e-09	3.81897e-07	cg23351289	19	34849945	q	GPI	-5700	IGR	shore	IGR - shore	NA
-0.074519	1.68132e-09	3.82336e-07	cg04910041	8	22877791	p	TNFRSF10B	NA	3'UTR	open sea	3'UTR - open sea	NA
-0.0379498	1.68332e-09	3.82605e-07	cg05289897	10	3904141	p	KLF6	85953	IGR	open sea	IGR - open sea	NA
-0.119052	1.68417e-09	3.82614e-07	cg09033333	10	133892406	q	JAKMIP3	-25907	IGR	open sea	IGR - open sea	NA
-0.0756409	1.69048e-09	3.83863e-07	cg06436673	1	163074088	q	RGS4	32393	IGR	open sea	IGR - open sea	NA
-0.228101	1.6934e-09	3.84197e-07	cg05322837	17	70147783	q	SOX9	30622	IGR	open sea	IGR - open sea	NA
-0.169999	1.69358e-09	3.84197e-07	cg12903224	12	29470962	p	FAR2	NA	Body	open sea	Body - open sea	NA
-0.0879067	1.70779e-09	3.87061e-07	cg22460466	7	1896154	p	MAD1L1	NA	Body	island	Body - island	NA
-0.0842849	1.72659e-09	3.90932e-07	cg04380955	17	67138637	q	ABCA6	NA	TSS1500	open sea	TSS1500 - open sea	NA
-0.0998394	1.72823e-09	3.91045e-07	cg02854902	11	111312361	q	BTG4	-25895	IGR	open sea	IGR - open sea	NA
-0.212732	1.72874e-09	3.91045e-07	cg17128947	4	779480	p	CPLX1	NA	3'UTR	island	3'UTR - island	NA
-0.202048	1.73254e-09	3.91715e-07	cg20574490	8	102504666	q	GRHL2	NA	TSS200	island	TSS200 - island	NA
-0.0632407	1.74703e-09	3.94529e-07	cg17118478	2	191543902	q	NAB1	NA	Body	open sea	Body - open sea	NA
-0.0972631	1.74749e-09	3.94529e-07	cg24501872	1	7562444	p	CAMTA1	NA	Body	open sea	Body - open sea	NA
-0.114507	1.75727e-09	3.96357e-07	cg26767081	3	194293260	q	TMEM44-AS1	-11737	IGR	open sea	IGR - open sea	V$MYCMAX_03;V$ARNT_01
-0.112293	1.76106e-09	3.97023e-07	cg07094847	7	27160586	p	HOXA3	NA	5'UTR	shore	5'UTR - shore	NA
-0.114691	1.76377e-09	3.974e-07	cg03036210	16	89904091	q	SPIRE2	NA	Body	shelf	Body - shelf	NA
-0.0918848	1.77115e-09	3.98606e-07	cg19653417	12	132654924	q	NOC4L	25931	IGR	shore	IGR - shore	NA
-0.131881	1.77436e-09	3.99067e-07	cg07695566	17	61525112	q	CYB561	NA	TSS1500	shore	TSS1500 - shore	NA
-0.0754508	1.77547e-09	3.99126e-07	cg02397720	2	238512407	q	LRRFIP1	-23817	IGR	open sea	IGR - open sea	NA
-0.136905	1.77809e-09	3.99374e-07	cg15012054	12	13253742	p	GSG1	NA	Body	shore	Body - shore	NA
-0.154795	1.77827e-09	3.99374e-07	cg15574895	1	51133602	p	FAF1	NA	Body	open sea	Body - open sea	NA
-0.0996288	1.78685e-09	4.00745e-07	cg18637383	2	37308026	p	HEATR5B	NA	Body	shelf	Body - shelf	NA
-0.0836582	1.78765e-09	4.00745e-07	cg12887711	5	42583692	p	GHR	NA	Body	open sea	Body - open sea	NA
-0.146886	1.78777e-09	4.00745e-07	cg27517424	4	6751457	p	KIAA0232	-33002	IGR	open sea	IGR - open sea	NA
-0.0343136	1.78899e-09	4.00829e-07	cg20206204	12	13067269	p	MIR614	NA	TSS1500	open sea	TSS1500 - open sea	NA
-0.132882	1.79515e-09	4.02017e-07	cg12351433	2	48982957	p	LHCGR	NA	TSS200	island	TSS200 - island	NA
-0.126634	1.79691e-09	4.02221e-07	cg20827077	15	33171339	q	FMN1	NA	Body	open sea	Body - open sea	NA
-0.151034	1.8013e-09	4.03011e-07	cg02019333	3	118892215	q	UPK1B	NA	TSS1500	open sea	TSS1500 - open sea	NA
-0.0902381	1.80568e-09	4.03608e-07	cg11182257	10	118652981	q	KIAA1598	NA	Body	open sea	Body - open sea	NA
-0.129817	1.81095e-09	4.04404e-07	cg08216021	8	110552896	q	EBAG9	NA	5'UTR	shore	5'UTR - shore	NA
-0.0385568	1.82378e-09	4.06751e-07	cg05705223	11	60382707	q	C11orf64	NA	TSS1500	open sea	TSS1500 - open sea	NA
-0.115106	1.8245e-09	4.06751e-07	cg10204320	1	32708276	p	MTMR9L	NA	TSS1500	shore	TSS1500 - shore	NA
-0.213357	1.82833e-09	4.0732e-07	cg09149118	2	187463618	q	ITGAV	NA	TSS1500	open sea	TSS1500 - open sea	NA
-0.156534	1.83054e-09	4.0762e-07	cg08463024	6	31508167	p	BAT1	NA	Body	shore	Body - shore	NA
-0.0553724	1.83728e-09	4.08735e-07	cg20914879	14	56566808	q	PELI2	-18285	IGR	open sea	IGR - open sea	NA
-0.152387	1.83909e-09	4.08945e-07	cg05710562	3	13323633	p	NUP210	-34104	IGR	island	IGR - island	NA
-0.0995954	1.84739e-09	4.10404e-07	cg25662822	3	116755155	q	TUSC7	326520	IGR	open sea	IGR - open sea	NA
-0.110079	1.85644e-09	4.11833e-07	cg14399060	2	177015070	q	HOXD4	NA	TSS1500	island	TSS1500 - island	NA
-0.141878	1.8652e-09	4.13114e-07	cg26028440	1	27982716	p	IFI6	-9856	IGR	shelf	IGR - shelf	NA
-0.159191	1.8659e-09	4.13114e-07	cg25508319	11	128778506	q	KCNJ5	NA	5'UTR	open sea	5'UTR - open sea	NA
-0.0909765	1.8666e-09	4.13114e-07	cg12882572	17	35851204	q	DUSP14	NA	5'UTR	shore	5'UTR - shore	NA
-0.169725	1.88468e-09	4.16724e-07	cg07507251	3	52567010	p	NT5DC2	NA	Body	island	Body - island	NA
-0.125332	1.88636e-09	4.169e-07	cg08596532	5	5033993	p	LOC340094	NA	TSS1500	open sea	TSS1500 - open sea	NA
-0.170775	1.88899e-09	4.17287e-07	cg05191655	4	38162793	p	TBC1D1	41218	IGR	open sea	IGR - open sea	NA
-0.0651481	1.89184e-09	4.17524e-07	cg11714430	2	191517645	q	NAB1	NA	5'UTR	shelf	5'UTR - shelf	NA
-0.14823	1.90087e-09	4.19125e-07	cg18004756	8	102504482	q	GRHL2	NA	TSS200	island	TSS200 - island	NA
-0.10789	1.90429e-09	4.19684e-07	cg23699926	12	108170183	q	ASCL4	NA	1stExon	shore	1stExon - shore	NA
-0.209623	1.91397e-09	4.2154e-07	cg20567785	12	129456496	q	GLT1D1	NA	Body	open sea	Body - open sea	NA
-0.132605	1.9145e-09	4.2154e-07	cg00997251	5	142444988	q	ARHGAP26	NA	Body	open sea	Body - open sea	NA
-0.122121	1.91643e-09	4.21767e-07	cg07745373	11	58941415	q	DTX4	NA	Body	shore	Body - shore	NA
-0.139833	1.92022e-09	4.22404e-07	cg01484686	6	106258629	q	PRDM1	-275566	IGR	open sea	IGR - open sea	NA
-0.15945	1.92167e-09	4.22526e-07	cg26353296	3	49378124	p	USP4	NA	TSS1500	shore	TSS1500 - shore	NA
-0.190828	1.92746e-09	4.23603e-07	cg17099568	8	65284438	q	LINC00966	-1337	IGR	shore	IGR - shore	NA
-0.187047	1.93338e-09	4.24666e-07	cg10416846	8	28174847	p	PNOC	NA	5'UTR	open sea	5'UTR - open sea	NA
-0.070739	1.9341e-09	4.24666e-07	cg09529667	19	18531111	p	SSBP4	NA	Body	island	Body - island	NA
-0.122775	1.94166e-09	4.25928e-07	cg16661269	2	223103743	q	PAX3	NA	Body	open sea	Body - open sea	V$FREAC2_01;V$FREAC4_01
-0.144103	1.94791e-09	4.27101e-07	cg22454769	2	106015767	q	FHL2	NA	TSS200	island	TSS200 - island	NA
-0.142261	1.9497e-09	4.27125e-07	cg20921890	18	19753208	q	GATA6	NA	Body	shore	Body - shore	NA
-0.104812	1.94983e-09	4.27125e-07	cg11086066	20	50159508	q	NFATC2	NA	TSS1500	island	TSS1500 - island	NA
-0.0989742	1.95288e-09	4.27595e-07	cg19779799	3	13520961	p	HDAC11	NA	TSS1500	island	TSS1500 - island	NA
-0.15328	1.95673e-09	4.28238e-07	cg22128724	2	85402928	p	TCF7L1	NA	Body	open sea	Body - open sea	NA
-0.0659855	1.97442e-09	4.3171e-07	cg00647217	1	165086866	q	LMX1A	-84238	IGR	island	IGR - island	NA
-0.0850751	1.98166e-09	4.33093e-07	cg07363543	1	224691275	q	MIR4742	105346	IGR	open sea	IGR - open sea	NA
-0.136841	1.98539e-09	4.33413e-07	cg00848594	10	45495782	q	C10orf25	NA	3'UTR	shore	3'UTR - shore	NA
-0.0991287	1.98589e-09	4.33413e-07	cg12017558	7	2289097	p	NUDT1	NA	Body	open sea	Body - open sea	NA
-0.108439	1.98883e-09	4.33854e-07	cg03863486	6	138724410	q	HEBP2	NA	TSS1500	shore	TSS1500 - shore	NA
-0.219669	1.9966e-09	4.3515e-07	cg09871315	7	27142682	p	HOXA2	NA	TSS1500	shore	TSS1500 - shore	V$SOX5_01
-0.208353	2.01212e-09	4.37946e-07	cg25946059	2	242973936	q	LOC728323	-56908	IGR	open sea	IGR - open sea	NA
-0.129347	2.01315e-09	4.37946e-07	cg24459409	19	46504412	q	CCDC61	NA	Body	shore	Body - shore	NA
-0.0741373	2.017e-09	4.3858e-07	cg01782668	4	148947436	q	ARHGAP10	NA	Body	open sea	Body - open sea	NA
-0.0963755	2.01833e-09	4.38666e-07	cg13055001	11	67169813	q	PPP1CA	NA	TSS1500	shore	TSS1500 - shore	NA
-0.118079	2.03198e-09	4.41226e-07	cg24298539	8	37378424	p	ZNF703	-174877	IGR	open sea	IGR - open sea	NA
-0.177947	2.03548e-09	4.41678e-07	cg06718763	1	24828586	p	RCAN3	NA	TSS1500	shore	TSS1500 - shore	NA
-0.0674762	2.03593e-09	4.41678e-07	cg26432459	5	172279819	q	ERGIC1	NA	Body	open sea	Body - open sea	NA
-0.0836329	2.0376e-09	4.41837e-07	cg23677311	8	25061108	p	DOCK5	NA	Body	open sea	Body - open sea	NA
-0.0701505	2.05759e-09	4.45761e-07	cg10205146	12	96158732	q	NTN4	NA	Body	open sea	Body - open sea	NA
-0.0613113	2.05957e-09	4.45985e-07	cg00687686	16	58497236	q	NDRG4	NA	TSS1500	island	TSS1500 - island	NA
-0.11662	2.06073e-09	4.46031e-07	cg26411822	1	28099013	p	STX12	NA	TSS1500	shore	TSS1500 - shore	NA
-0.0938009	2.0656e-09	4.46739e-07	cg26974880	16	50308058	q	ADCY7	-13765	IGR	open sea	IGR - open sea	NA
-0.102811	2.06589e-09	4.46739e-07	cg04192663	14	69730478	q	GALNTL1	NA	Body	shelf	Body - shelf	NA
-0.0844563	2.07541e-09	4.48182e-07	cg09075063	X	40036659	p	BCOR	NA	TSS200	shore	TSS200 - shore	NA
-0.168745	2.08147e-09	4.49285e-07	cg09608652	16	53105688	q	CHD9	NA	5'UTR	open sea	5'UTR - open sea	NA
-0.105545	2.0851e-09	4.49861e-07	cg01692252	17	37893005	q	GRB7	NA	TSS1500	open sea	TSS1500 - open sea	NA
-0.0833741	2.08829e-09	4.50344e-07	cg14602393	12	133343405	q	GOLGA3	-2090	IGR	shelf	IGR - shelf	NA
-0.162306	2.09224e-09	4.50989e-07	cg01078446	12	115113212	q	TBX3	NA	Body	shore	Body - shore	NA
-0.0878142	2.10137e-09	4.52405e-07	cg21634993	4	140619779	q	MGST2	NA	Body	island	Body - island	NA
-0.142085	2.10169e-09	4.52405e-07	cg09410389	8	41168205	p	SFRP1	NA	TSS1500	shore	TSS1500 - shore	NA
-0.153348	2.10325e-09	4.52536e-07	cg27409484	6	71721893	q	B3GAT2	150824	IGR	open sea	IGR - open sea	V$ZIC1_01;V$ZIC2_01;V$HOX13_01
-0.124211	2.10638e-09	4.53002e-07	cg24852661	9	88715131	q	GOLM1	NA	TSS1500	shore	TSS1500 - shore	NA
-0.113288	2.10925e-09	4.53413e-07	cg11569486	4	4854923	p	MSX1	-6469	IGR	island	IGR - island	NA
-0.0630273	2.11155e-09	4.53692e-07	cg08767708	16	73082503	q	ZFHX3	NA	5'UTR	island	5'UTR - island	NA
-0.111426	2.11855e-09	4.54584e-07	cg17099048	8	139734443	q	COL22A1	NA	Body	open sea	Body - open sea	NA
-0.0964175	2.12287e-09	4.55302e-07	cg00259755	10	134209763	q	PWWP2B	NA	TSS1500	island	TSS1500 - island	NA
-0.0637335	2.1276e-09	4.55903e-07	cg20536512	18	3247309	p	MYL12A	NA	TSS1500	island	TSS1500 - island	NA
-0.180364	2.1383e-09	4.57534e-07	cg10861599	1	173176523	q	TNFSF4	NA	TSS200	open sea	TSS200 - open sea	NA
-0.117734	2.13909e-09	4.57534e-07	cg14762289	3	55305648	p	WNT5A	-194095	IGR	open sea	IGR - open sea	NA
-0.103999	2.14294e-09	4.5815e-07	cg16064237	12	132654984	q	LOC100130238	-25933	IGR	shore	IGR - shore	NA
-0.17454	2.1462e-09	4.58639e-07	cg01790530	2	73929765	p	NAT8B	NA	TSS1500	open sea	TSS1500 - open sea	NA
-0.182732	2.16121e-09	4.61427e-07	cg14070755	2	238394933	q	MLPH	NA	TSS1500	shore	TSS1500 - shore	NA
-0.112986	2.16737e-09	4.62116e-07	cg09703910	2	56236435	p	MIR216B	8586	IGR	open sea	IGR - open sea	NA
-0.244807	2.17516e-09	4.63568e-07	cg00656735	6	41470922	p	MIR4641	-43242	IGR	shore	IGR - shore	V$EGR2_01
-0.14293	2.1845e-09	4.65309e-07	cg01901466	14	93388880	q	CHGA	NA	TSS1500	shore	TSS1500 - shore	NA
-0.110654	2.18837e-09	4.65678e-07	cg12596505	1	213090240	q	VASH2	-33647	IGR	open sea	IGR - open sea	NA
-0.0932791	2.18902e-09	4.65678e-07	cg09922481	1	168698463	q	DPT	NA	TSS200	open sea	TSS200 - open sea	NA
-0.151899	2.19663e-09	4.66877e-07	cg09016797	7	155790956	q	SHH	195398	IGR	open sea	IGR - open sea	NA
-0.148897	2.19789e-09	4.66933e-07	cg17352995	4	8201128	p	SH3TC1	NA	1stExon	open sea	1stExon - open sea	NA
-0.134312	2.201e-09	4.67383e-07	cg13661109	9	129433708	q	LMX1B	NA	Body	shore	Body - shore	NA
-0.180186	2.20526e-09	4.6798e-07	cg27526774	1	235099089	q	SNORA14B	-173569	IGR	open sea	IGR - open sea	NA
-0.140725	2.20682e-09	4.6798e-07	cg27400746	16	89904261	q	SPIRE2	NA	Body	shelf	Body - shelf	NA
-0.0592668	2.20777e-09	4.6798e-07	cg07511014	10	135191624	q	PAOX	NA	TSS1500	island	TSS1500 - island	NA
-0.0963982	2.21041e-09	4.68329e-07	cg22353551	1	156357839	q	C1orf61	-16216	IGR	shore	IGR - shore	NA
-0.105612	2.21371e-09	4.68682e-07	cg19940312	4	20257590	p	SLIT2	NA	Body	shore	Body - shore	NA
-0.0965796	2.21596e-09	4.68873e-07	cg02544002	3	129323778	q	PLXND1	NA	Body	shore	Body - shore	NA
-0.123599	2.22392e-09	4.70345e-07	cg24192505	6	163776782	q	DKFZp451B082	17408	IGR	open sea	IGR - open sea	NA
-0.166427	2.2311e-09	4.71653e-07	cg07220152	6	30737270	p	IER3	26294	IGR	open sea	IGR - open sea	NA
-0.0774838	2.23477e-09	4.72216e-07	cg17577695	5	55395877	q	ANKRD55	NA	3'UTR	open sea	3'UTR - open sea	NA
-0.105696	2.241e-09	4.73116e-07	cg09820716	8	8580928	p	CLDN23	21262	IGR	island	IGR - island	NA
-0.0670348	2.24124e-09	4.73116e-07	cg07843568	19	1254066	p	MIDN	NA	Body	island	Body - island	NA
-0.148241	2.2428e-09	4.73116e-07	cg17153363	7	100921869	q	IFT22	-34779	IGR	open sea	IGR - open sea	NA
-0.071175	2.24811e-09	4.73761e-07	cg15182320	11	192096	p	LOC653486	NA	TSS1500	open sea	TSS1500 - open sea	NA
-0.172855	2.25344e-09	4.74508e-07	cg00899400	7	27154537	p	HOXA3	NA	5'UTR	shore	5'UTR - shore	NA
-0.114091	2.25366e-09	4.74508e-07	cg09906297	7	42177910	p	GLI3	NA	Body	open sea	Body - open sea	V$CDP_02
-0.130756	2.26056e-09	4.75403e-07	cg02832512	6	22113516	p	FLJ22536	NA	Body	open sea	Body - open sea	NA
-0.106886	2.26094e-09	4.75403e-07	cg22071067	20	2802307	p	TMEM239	5331	IGR	shore	IGR - shore	NA
-0.189251	2.26615e-09	4.76075e-07	cg14606256	12	54132568	q	CALCOCO1	27665	IGR	shore	IGR - shore	NA
-0.0900802	2.27305e-09	4.77312e-07	cg27396655	22	39240517	q	NPTXR	NA	TSS1500	shore	TSS1500 - shore	NA
-0.108192	2.28549e-09	4.79711e-07	cg24630057	7	1369318	p	UNCX	96664	IGR	shore	IGR - shore	NA
-0.0993189	2.28812e-09	4.79858e-07	cg04077695	1	231763105	q	TSNAX-DISC1	NA	Body	island	Body - island	NA
-0.0826249	2.28823e-09	4.79858e-07	cg04399461	2	121576492	q	GLI2	NA	Body	open sea	Body - open sea	NA
-0.111685	2.30311e-09	4.82249e-07	cg23674882	2	74780272	p	LOXL3	NA	5'UTR	shore	5'UTR - shore	NA
-0.128194	2.31289e-09	4.83954e-07	cg05634040	19	1172418	p	SBNO2	NA	5'UTR	shore	5'UTR - shore	NA
-0.105733	2.32541e-09	4.86357e-07	cg23346408	10	81001957	q	ZMIZ1	NA	Body	shore	Body - shore	NA
-0.118628	2.33357e-09	4.87848e-07	cg23634554	10	130165379	q	MKI67	270454	IGR	open sea	IGR - open sea	NA
-0.0903765	2.34958e-09	4.90107e-07	cg03755872	11	130516255	q	ADAMTS15	197386	IGR	open sea	IGR - open sea	NA
-0.0789721	2.35167e-09	4.90328e-07	cg17625224	22	47031262	q	GRAMD4	NA	Body	shelf	Body - shelf	NA
-0.100817	2.35361e-09	4.90387e-07	cg17801983	19	18336599	p	PDE4C	NA	TSS1500	island	TSS1500 - island	NA
-0.161582	2.355e-09	4.90387e-07	cg11102858	17	66255427	q	ARSG	NA	5'UTR	island	5'UTR - island	NA
-0.143592	2.35507e-09	4.90387e-07	cg27478242	12	54611928	q	MIR3198-2	-12803	IGR	island	IGR - island	NA
-0.0837939	2.35896e-09	4.90979e-07	cg06862589	6	169106651	q	SMOC2	264820	IGR	open sea	IGR - open sea	NA
-0.166175	2.36399e-09	4.91629e-07	cg05091653	2	231281474	q	SP100	NA	Body	open sea	Body - open sea	NA
-0.0386859	2.36417e-09	4.91629e-07	cg00608779	9	132436490	q	PRRX2	NA	Body	shore	Body - shore	NA
-0.0839577	2.37438e-09	4.93317e-07	cg15120454	1	156339198	q	RHBG	NA	1stExon	island	1stExon - island	V$RFX1_02
-0.151438	2.38546e-09	4.95131e-07	cg24641302	1	165087025	q	LMX1A	-84079	IGR	island	IGR - island	NA
-0.146184	2.38608e-09	4.95131e-07	cg26470101	2	173099597	q	DLX2	135431	IGR	island	IGR - island	NA
-0.0830515	2.38626e-09	4.95131e-07	cg25858296	15	66332831	q	MEGF11	NA	Body	shore	Body - shore	NA
-0.119953	2.39398e-09	4.96516e-07	cg19991723	8	50020154	q	C8orf22	35254	IGR	open sea	IGR - open sea	NA
-0.0877207	2.39729e-09	4.96982e-07	cg25675800	19	39360961	q	RINL	NA	Body	island	Body - island	NA
-0.177115	2.40217e-09	4.97647e-07	cg06540876	6	31870600	p	ZBTB12	NA	TSS1500	shore	TSS1500 - shore	NA
-0.100028	2.4026e-09	4.97647e-07	cg05417332	16	30104025	p	YPEL3	NA	3'UTR	shore	3'UTR - shore	NA
-0.149801	2.40839e-09	4.98627e-07	cg15013527	11	316339	p	IFITM1	2348	IGR	island	IGR - island	NA
-0.124957	2.40993e-09	4.98647e-07	cg18212064	8	143255449	q	MIR4472-1	-2251	IGR	open sea	IGR - open sea	NA
-0.162011	2.4106e-09	4.98647e-07	cg08065063	2	11059462	p	KCNF1	7399	IGR	open sea	IGR - open sea	NA
-0.162584	2.42322e-09	5.01036e-07	cg26018901	4	47840011	p	CORIN	NA	5'UTR	shore	5'UTR - shore	NA
-0.124202	2.43043e-09	5.02307e-07	cg22290648	19	39694709	q	SYCN	NA	1stExon	island	1stExon - island	NA
-0.146551	2.43151e-09	5.0231e-07	cg16872520	11	72929124	q	P2RY2	NA	TSS1500	island	TSS1500 - island	NA
-0.0569625	2.43906e-09	5.0365e-07	cg12431496	13	56138482	q	RNU6-71P	793	IGR	open sea	IGR - open sea	NA
-0.151249	2.44228e-09	5.04094e-07	cg07523043	6	30175299	p	TRIM26	NA	5'UTR	open sea	5'UTR - open sea	NA
-0.193615	2.44364e-09	5.04154e-07	cg20893203	6	41499799	p	MIR4641	-14365	IGR	open sea	IGR - open sea	NA
-0.127297	2.46144e-09	5.07343e-07	cg15108727	5	3104873	p	LINC01019	-312393	IGR	open sea	IGR - open sea	NA
-0.138404	2.46232e-09	5.07343e-07	cg24697184	1	55266578	p	TTC22	NA	1stExon	island	1stExon - island	NA
-0.152189	2.46983e-09	5.08667e-07	cg24495017	5	134370530	q	PITX1	NA	TSS1500	shore	TSS1500 - shore	NA
-0.112654	2.47887e-09	5.10307e-07	cg14723921	6	5969260	p	NRN1	-28973	IGR	open sea	IGR - open sea	NA
-0.0920447	2.48536e-09	5.11418e-07	cg12730468	17	63274652	q	RGS9	141196	IGR	open sea	IGR - open sea	NA
-0.129747	2.494e-09	5.12749e-07	cg05739476	15	72072813	q	THSD4	NA	3'UTR	open sea	3'UTR - open sea	NA
-0.0705797	2.49581e-09	5.12898e-07	cg16434511	2	3151078	p	TSSC1	-41663	IGR	open sea	IGR - open sea	NA
-0.0514514	2.51969e-09	5.17355e-07	cg27594157	19	1235003	p	C19orf26	NA	Body	island	Body - island	NA
-0.0588488	2.52432e-09	5.1808e-07	cg17840355	4	8472895	p	C4orf23	NA	Body	open sea	Body - open sea	NA
-0.157865	2.53559e-09	5.20031e-07	cg23951474	11	2188061	p	TH	NA	Body	island	Body - island	NA
-0.140999	2.53603e-09	5.20031e-07	cg25233709	10	116636983	q	FAM160B1	NA	Body	open sea	Body - open sea	NA
-0.120894	2.53893e-09	5.20398e-07	cg16863795	17	79259536	q	SLC38A10	NA	Body	island	Body - island	NA
-0.15771	2.54311e-09	5.2103e-07	cg15255390	17	46632154	q	HOXB3	NA	5'UTR	island	5'UTR - island	NA
-0.148502	2.54423e-09	5.21032e-07	cg19496364	8	94551463	q	FAM92A1	-161310	IGR	open sea	IGR - open sea	NA
-0.147077	2.56105e-09	5.23794e-07	cg24444923	1	23280477	p	C1orf234	-56850	IGR	island	IGR - island	NA
-0.0815386	2.56941e-09	5.25278e-07	cg14580228	15	39803814	q	THBS1	-69466	IGR	open sea	IGR - open sea	NA
-0.114156	2.57191e-09	5.25561e-07	cg19593490	6	29943188	p	HCG9	NA	Body	shore	Body - shore	NA
-0.159332	2.57687e-09	5.26177e-07	cg12942161	5	72660351	q	FOXD1	-81734	IGR	open sea	IGR - open sea	NA
-0.139998	2.57869e-09	5.26262e-07	cg02059176	2	44327637	p	PPM1B	-68363	IGR	open sea	IGR - open sea	NA
-0.159135	2.58059e-09	5.26421e-07	cg21398275	6	45645497	p	CLIC5	-220693	IGR	open sea	IGR - open sea	NA
-0.191536	2.58202e-09	5.26484e-07	cg05477165	2	129074982	q	HS6ST1	NA	Body	shore	Body - shore	NA
-0.0831191	2.58389e-09	5.2664e-07	cg18650307	4	17809468	p	DCAF16	NA	5'UTR	shelf	5'UTR - shelf	NA
-0.126267	2.58675e-09	5.26995e-07	cg27319917	16	48592694	q	N4BP1	NA	Body	open sea	Body - open sea	NA
-0.158328	2.59921e-09	5.29304e-07	cg19669385	17	800263	p	NXN	NA	Body	open sea	Body - open sea	NA
-0.0834904	2.60836e-09	5.30939e-07	cg19706795	7	24797839	p	DFNA5	NA	TSS1500	shore	TSS1500 - shore	NA
-0.207445	2.62693e-09	5.34256e-07	cg07254421	5	36657993	p	SLC1A3	NA	Body	open sea	Body - open sea	NA
-0.0851679	2.63357e-09	5.35377e-07	cg10193441	17	77460380	q	HRNBP3	NA	5'UTR	island	5'UTR - island	NA
-0.149136	2.63497e-09	5.35398e-07	cg23032421	3	3152038	p	IL5RA	NA	5'UTR	open sea	5'UTR - open sea	NA
-0.118528	2.63699e-09	5.35398e-07	cg04861869	15	101728611	q	CHSY1	NA	Body	open sea	Body - open sea	NA
-0.0909782	2.63708e-09	5.35398e-07	cg15255455	19	4534986	p	PLIN5	NA	5'UTR	shore	5'UTR - shore	NA
-0.0789924	2.63878e-09	5.35438e-07	cg03584056	19	4910798	p	UHRF1	NA	5'UTR	shore	5'UTR - shore	NA
-0.180927	2.63955e-09	5.35438e-07	cg11637968	4	159732036	q	FNIP2	NA	Body	open sea	Body - open sea	NA
-0.162353	2.67619e-09	5.42517e-07	cg10084993	16	2077647	p	SLC9A3R2	NA	Body	shore	Body - shore	NA
-0.0610392	2.68238e-09	5.43425e-07	cg14526997	9	140525207	q	EHMT1	NA	Body	open sea	Body - open sea	NA
-0.108071	2.69095e-09	5.44928e-07	cg05393297	12	53359155	q	KRT8	16312	IGR	shore	IGR - shore	NA
-0.105331	2.70984e-09	5.48517e-07	cg03283990	15	35129641	q	AQR	-18911	IGR	open sea	IGR - open sea	NA
-0.108818	2.71623e-09	5.49574e-07	cg02156870	17	36717733	q	SRCIN1	NA	Body	island	Body - island	NA
-0.172251	2.72011e-09	5.50124e-07	cg15027262	5	122180440	q	SNX24	NA	TSS1500	shore	TSS1500 - shore	NA
-0.11809	2.73128e-09	5.52145e-07	cg13537237	2	241908681	q	LOC200772	14645	IGR	shelf	IGR - shelf	NA
-0.11743	2.73357e-09	5.52373e-07	cg26099045	2	64291800	p	PELI1	-27986	IGR	open sea	IGR - open sea	NA
-0.0498889	2.75439e-09	5.55938e-07	cg13321956	3	149051343	q	TM4SF18	NA	5'UTR	open sea	5'UTR - open sea	NA
-0.079769	2.75475e-09	5.55938e-07	cg18048370	10	134725087	q	LINC01168	-53951	IGR	shelf	IGR - shelf	NA
-0.127633	2.75708e-09	5.56169e-07	cg05393726	3	133615119	q	RAB6B	NA	TSS1500	island	TSS1500 - island	NA
-0.136682	2.77491e-09	5.59288e-07	cg22584911	15	52176689	q	TMOD3	NA	Body	open sea	Body - open sea	NA
-0.103889	2.77669e-09	5.59408e-07	cg20703928	2	106364229	q	NCK2	NA	5'UTR	shelf	5'UTR - shelf	NA
-0.116346	2.78337e-09	5.60514e-07	cg19719207	4	121839493	q	PRDM5	NA	Body	shelf	Body - shelf	NA
-0.0684489	2.79341e-09	5.62056e-07	cg11019008	10	131425282	q	MGMT	NA	Body	open sea	Body - open sea	NA
-0.15298	2.8015e-09	5.63107e-07	cg14553881	17	79361650	q	MIR3186	-11890	IGR	island	IGR - island	NA
-0.0710419	2.80339e-09	5.63107e-07	cg02129603	17	78452552	q	NPTX1	11919	IGR	island	IGR - island	NA
-0.13364	2.80341e-09	5.63107e-07	cg05406381	4	1503917	p	CRIPAK	118577	IGR	shore	IGR - shore	NA
-0.141948	2.80749e-09	5.63342e-07	cg25155774	3	45932141	p	CCR9	NA	5'UTR	open sea	5'UTR - open sea	NA
-0.104823	2.80816e-09	5.63342e-07	cg27575899	19	29584534	q	LOC100505835	91072	IGR	shore	IGR - shore	NA
-0.0866515	2.81638e-09	5.64509e-07	cg10700435	1	40838541	p	SMAP2	NA	TSS1500	shore	TSS1500 - shore	NA
-0.109038	2.8233e-09	5.65657e-07	cg18086445	3	74129242	p	CNTN3	-182480	IGR	open sea	IGR - open sea	NA
-0.158915	2.83512e-09	5.67784e-07	cg04914126	8	143086405	q	MIR4472-1	-171295	IGR	open sea	IGR - open sea	NA
-0.109062	2.83942e-09	5.68404e-07	cg14033170	7	28570032	p	CREB5	NA	Body	open sea	Body - open sea	NA
-0.124777	2.85407e-09	5.70851e-07	cg26543112	6	133188277	q	SNORA33	49919	IGR	open sea	IGR - open sea	NA
-0.113948	2.85658e-09	5.71041e-07	cg24500487	10	89420794	q	PAPSS2	NA	Body	shore	Body - shore	NA
-0.0548974	2.85744e-09	5.71041e-07	cg05751183	19	48427159	q	SNAR-A3	123	IGR	open sea	IGR - open sea	NA
-0.163466	2.85908e-09	5.71127e-07	cg10112694	10	134619466	q	TTC40	-2430	IGR	shore	IGR - shore	NA
-0.142423	2.86855e-09	5.72776e-07	cg18058747	5	78408253	q	BHMT	NA	Body	open sea	Body - open sea	NA
-0.176014	2.87834e-09	5.74488e-07	cg09526758	12	16758047	p	LMO3	NA	5'UTR	open sea	5'UTR - open sea	NA
-0.153728	2.88378e-09	5.75331e-07	cg05168945	10	2815988	p	PFKP	-293724	IGR	shore	IGR - shore	NA
-0.119428	2.89056e-09	5.76439e-07	cg26189303	5	159897910	q	MIR3142	-3499	IGR	open sea	IGR - open sea	NA
-0.158261	2.89498e-09	5.77077e-07	cg08901098	17	66255244	q	ARSG	NA	TSS200	island	TSS200 - island	NA
-0.0827935	2.92163e-09	5.81896e-07	cg00225157	6	33173038	p	HSD17B8	NA	Body	shore	Body - shore	NA
-0.11437	2.92666e-09	5.82652e-07	cg00689225	14	35871954	q	NFKBIA	NA	Body	shore	Body - shore	NA
-0.0597854	2.94093e-09	5.84999e-07	cg19567295	14	89884237	q	FOXN3	NA	TSS1500	island	TSS1500 - island	NA
-0.104053	2.94271e-09	5.85106e-07	cg14240790	11	6378691	p	SMPD1	-32953	IGR	open sea	IGR - open sea	NA
-0.172053	2.94763e-09	5.85839e-07	cg08666831	19	47507691	q	GRLF1	NA	3'UTR	island	3'UTR - island	NA
-0.0833	2.95519e-09	5.87004e-07	cg16396919	12	54521807	q	LOC400043	NA	Body	shore	Body - shore	NA
-0.155432	2.95599e-09	5.87004e-07	cg23271915	11	82689648	q	SNORA70E	-2830	IGR	open sea	IGR - open sea	NA
-0.104586	2.95843e-09	5.87241e-07	cg15468423	19	2700763	p	GNG7	NA	5'UTR	shore	5'UTR - shore	NA
-0.0901882	2.96335e-09	5.87972e-07	cg09834049	14	23525720	q	CDH24	NA	5'UTR	shore	5'UTR - shore	NA
-0.114114	2.97887e-09	5.90803e-07	cg09096787	10	131682386	q	EBF3	NA	Body	shelf	Body - shelf	NA
-0.194145	2.99884e-09	5.94512e-07	cg02792821	20	44451783	q	TNNC2	-72	IGR	island	IGR - island	NA
-0.139848	3.01067e-09	5.96608e-07	cg04329659	10	5705038	p	ASB13	NA	Body	shelf	Body - shelf	NA
-0.119234	3.02551e-09	5.99296e-07	cg17960516	4	3465004	p	DOK7	NA	TSS200	island	TSS200 - island	NA
-0.107749	3.04112e-09	6.01631e-07	cg22834147	3	158189615	q	RSRC1	NA	Body	open sea	Body - open sea	NA
-0.118127	3.04261e-09	6.01673e-07	cg14543255	17	8905775	p	NTN1	-19084	IGR	shore	IGR - shore	NA
-0.0877141	3.04909e-09	6.02701e-07	cg05660795	7	45928003	p	IGFBP1	NA	1stExon	island	1stExon - island	NA
-0.121186	3.05199e-09	6.03021e-07	cg10976861	2	239149937	q	HES6	NA	TSS1500	shore	TSS1500 - shore	NA
-0.0988985	3.05521e-09	6.03405e-07	cg17052756	7	28143676	p	JAZF1	NA	Body	open sea	Body - open sea	NA
-0.125169	3.06008e-09	6.03919e-07	cg16306654	1	6419767	p	ACOT7	NA	Body	open sea	Body - open sea	NA
-0.147335	3.07237e-09	6.06034e-07	cg17903316	18	44181660	q	LOXHD1	NA	Body	open sea	Body - open sea	NA
-0.207023	3.07511e-09	6.06098e-07	cg04607844	1	213090203	q	VASH2	-33684	IGR	open sea	IGR - open sea	NA
-0.128295	3.07527e-09	6.06098e-07	cg22135324	6	126240239	q	NCOA7	NA	Body	open sea	Body - open sea	NA
-0.104916	3.08637e-09	6.08032e-07	cg08542865	6	2842248	p	SERPINB1	NA	TSS200	island	TSS200 - island	NA
-0.0799244	3.09495e-09	6.09468e-07	cg14469693	5	122518006	q	PRDM6	NA	Body	open sea	Body - open sea	NA
-0.137784	3.10124e-09	6.10452e-07	cg16987638	6	1601509	p	TRIM10	-1756	IGR	shore	IGR - shore	NA
-0.0530284	3.10588e-09	6.10854e-07	cg25556690	17	79370938	q	MIR3186	-2602	IGR	island	IGR - island	NA
-0.0724576	3.10944e-09	6.11299e-07	cg16409049	1	77747374	p	AK5	NA	TSS1500	island	TSS1500 - island	NA
-0.110147	3.11286e-09	6.1145e-07	cg00257271	5	43040885	p	C5orf39	NA	TSS1500	island	TSS1500 - island	NA
-0.0827242	3.11426e-09	6.1145e-07	cg04986483	9	139653003	q	LCN8	NA	TSS1500	shore	TSS1500 - shore	NA
-0.0964876	3.11521e-09	6.1145e-07	cg14450231	5	172199425	q	DUSP1	NA	TSS1500	island	TSS1500 - island	NA
-0.130799	3.11587e-09	6.1145e-07	cg03038262	11	315262	p	IFITM1	NA	3'UTR	shore	3'UTR - shore	NA
-0.0547714	3.11781e-09	6.1145e-07	cg00173141	1	210466172	q	HHAT	-35424	IGR	island	IGR - island	NA
-0.128991	3.11798e-09	6.1145e-07	cg00558718	3	120397653	q	HGD	NA	Body	open sea	Body - open sea	NA
-0.135209	3.12585e-09	6.12737e-07	cg03532673	7	102787746	q	NAPEPLD	NA	5'UTR	shore	5'UTR - shore	NA
-0.100873	3.14371e-09	6.15983e-07	cg04758026	2	152159591	q	NMI	32609	IGR	open sea	IGR - open sea	NA
-0.145548	3.14891e-09	6.16462e-07	cg21838115	6	45645436	p	CLIC5	-220754	IGR	open sea	IGR - open sea	NA
-0.080853	3.15008e-09	6.16462e-07	cg07044422	22	42828516	q	NFAM1	NA	TSS200	open sea	TSS200 - open sea	NA
-0.134325	3.1528e-09	6.16506e-07	cg27659622	6	108145539	q	SCML4	NA	TSS200	open sea	TSS200 - open sea	V$CDC5_01
-0.0910519	3.15292e-09	6.16506e-07	cg13278353	2	208635942	q	FZD5	8632	IGR	shore	IGR - shore	NA
-0.130388	3.15607e-09	6.1667e-07	cg26683425	14	74210521	q	C14orf43	NA	5'UTR	open sea	5'UTR - open sea	NA
-0.267629	3.16761e-09	6.18354e-07	cg18249580	8	65281496	q	LINC00966	-4279	IGR	shore	IGR - shore	NA
-0.139922	3.17125e-09	6.18808e-07	cg09219364	20	19866743	p	RIN2	-422	IGR	open sea	IGR - open sea	NA
-0.128856	3.18005e-09	6.19982e-07	cg00583861	1	32014363	p	TINAGL1	-27723	IGR	open sea	IGR - open sea	NA
-0.134706	3.18135e-09	6.19982e-07	cg11814882	17	74525125	q	CYGB	NA	Body	open sea	Body - open sea	NA
-0.0979277	3.18252e-09	6.19982e-07	cg27477419	17	75567407	q	LOC100507351	24384	IGR	open sea	IGR - open sea	NA
-0.161898	3.18882e-09	6.2075e-07	cg07740579	17	76124173	q	TMC6	NA	5'UTR	shelf	5'UTR - shelf	NA
-0.228763	3.19119e-09	6.2075e-07	cg24366429	17	77207424	q	HRNBP3	NA	5'UTR	open sea	5'UTR - open sea	NA
-0.147039	3.19882e-09	6.21633e-07	cg16045823	7	73295154	q	WBSCR28	19665	IGR	open sea	IGR - open sea	NA
-0.16465	3.1989e-09	6.21633e-07	cg08767938	7	25989524	p	MIR148A	-15	IGR	shore	IGR - shore	NA
-0.093879	3.21668e-09	6.24829e-07	cg26467949	2	73441162	p	SMYD5	NA	TSS1500	shore	TSS1500 - shore	NA
-0.221749	3.22534e-09	6.26254e-07	cg16226866	6	110418140	q	WASF1	-2882	IGR	open sea	IGR - open sea	NA
-0.148858	3.22811e-09	6.26534e-07	cg16778274	8	143262517	q	MIR4472-1	4817	IGR	open sea	IGR - open sea	NA
-0.0974136	3.25103e-09	6.29945e-07	cg22032385	2	236721769	q	AGAP1	NA	Body	open sea	Body - open sea	NA
-0.141679	3.25291e-09	6.30051e-07	cg23808270	1	223148963	q	DISP1	NA	Body	open sea	Body - open sea	NA
-0.105303	3.25497e-09	6.30191e-07	cg17974684	2	71694284	p	DYSF	NA	Body	shore	Body - shore	NA
-0.120655	3.26301e-09	6.31488e-07	cg26315984	1	173176501	q	TNFSF4	NA	TSS200	open sea	TSS200 - open sea	NA
-0.158045	3.26819e-09	6.3223e-07	cg07918620	19	35800925	q	MAG	NA	Body	island	Body - island	V$P300_01
-0.0806323	3.27572e-09	6.33366e-07	cg07788061	19	13207239	p	NFIX	NA	3'UTR	shore	3'UTR - shore	NA
-0.201759	3.2826e-09	6.34239e-07	cg14587335	17	77478600	q	HRNBP3	NA	TSS200	open sea	TSS200 - open sea	NA
-0.0976475	3.28584e-09	6.34604e-07	cg11424456	17	1131878	p	CRHR1	-11848	IGR	island	IGR - island	NA
-0.0875785	3.28929e-09	6.35011e-07	cg07190763	13	114894582	q	RASA3	NA	Body	shelf	Body - shelf	NA
-0.179817	3.29232e-09	6.35335e-07	cg04319921	5	39425509	p	DAB2	NA	TSS200	shore	TSS200 - shore	NA
-0.0518314	3.30657e-09	6.37564e-07	cg19961480	6	88877216	q	CNR1	NA	TSS1500	island	TSS1500 - island	NA
-0.123824	3.31038e-09	6.38038e-07	cg00923634	1	25968448	p	MAN1C1	NA	Body	open sea	Body - open sea	NA
-0.219126	3.32513e-09	6.40356e-07	cg14016236	3	171792545	q	FNDC3B	NA	5'UTR	open sea	5'UTR - open sea	NA
-0.130456	3.34363e-09	6.43658e-07	cg01234610	17	48912265	q	WFIKKN2	NA	TSS1500	open sea	TSS1500 - open sea	NA
-0.143386	3.3671e-09	6.4791e-07	cg04800503	17	46648533	q	HOXB3	NA	5'UTR	open sea	5'UTR - open sea	NA
-0.100707	3.3735e-09	6.48877e-07	cg00514486	3	49837348	p	CDH29	NA	TSS200	shelf	TSS200 - shelf	NA
-0.120066	3.38053e-09	6.49964e-07	cg08119647	7	1295846	p	UNCX	23192	IGR	open sea	IGR - open sea	NA
-0.110113	3.38489e-09	6.50272e-07	cg13331936	12	52417019	q	NR4A1	403	IGR	island	IGR - island	NA
-0.127719	3.38932e-09	6.50689e-07	cg01583940	1	156218009	q	PAQR6	NA	TSS1500	shelf	TSS1500 - shelf	NA
-0.0739918	3.38982e-09	6.50689e-07	cg02310421	7	156889740	q	UBE3C	-41915	IGR	open sea	IGR - open sea	NA
-0.102549	3.39283e-09	6.51003e-07	cg00741954	6	1766046	p	GMDS	NA	Body	open sea	Body - open sea	NA
-0.106045	3.39672e-09	6.51484e-07	cg23861420	11	20230448	p	DBX1	52688	IGR	open sea	IGR - open sea	NA
-0.0416075	3.3997e-09	6.5179e-07	cg23460851	4	1604456	p	FAM53A	-37152	IGR	shelf	IGR - shelf	NA
-0.0814666	3.40687e-09	6.52899e-07	cg05543112	2	85294381	p	TCF7L1	-66202	IGR	open sea	IGR - open sea	NA
-0.0551291	3.41009e-09	6.53251e-07	cg13598409	20	43374239	q	KCNK15	NA	TSS1500	shore	TSS1500 - shore	NA
-0.0822828	3.428e-09	6.56395e-07	cg26992634	5	171709304	q	UBTD2	NA	Body	shore	Body - shore	NA
-0.115186	3.43014e-09	6.56395e-07	cg00321074	3	19990693	p	RAB5A	NA	5'UTR	shore	5'UTR - shore	NA
-0.143607	3.43068e-09	6.56395e-07	cg25499537	3	151177940	q	IGSF10	NA	TSS1500	shore	TSS1500 - shore	NA
-0.0906133	3.43372e-09	6.56655e-07	cg19567689	14	97059467	q	PAPOLA	90754	IGR	island	IGR - island	NA
-0.138312	3.43482e-09	6.56655e-07	cg23262094	1	209422036	q	MIR205	-180132	IGR	open sea	IGR - open sea	NA
-0.104406	3.44074e-09	6.5752e-07	cg17062109	17	46670029	q	LOC404266	NA	Body	shore	Body - shore	NA
-0.0811793	3.44677e-09	6.58405e-07	cg00907810	7	131767768	q	PLXNA4	-40323	IGR	open sea	IGR - open sea	NA
-0.191854	3.44971e-09	6.58629e-07	cg18989085	11	133256591	q	OPCML	NA	Body	open sea	Body - open sea	NA
-0.186612	3.45073e-09	6.58629e-07	cg11564601	22	30592435	q	LIF	-44001	IGR	open sea	IGR - open sea	NA
-0.133011	3.46731e-09	6.61526e-07	cg10960375	3	42694144	p	ZBTB47	NA	TSS1500	shore	TSS1500 - shore	NA
-0.15132	3.4815e-09	6.63826e-07	cg24429533	7	107886896	q	NRCAM	NA	5'UTR	open sea	5'UTR - open sea	V$TCF11MAFG_01;V$AP1_01;V$NFE2_01
-0.142691	3.48219e-09	6.63826e-07	cg02931642	3	184320734	q	EPHB3	41147	IGR	shore	IGR - shore	NA
-0.213414	3.48681e-09	6.64439e-07	cg11639815	8	37379119	p	ZNF703	-174182	IGR	open sea	IGR - open sea	NA
-0.110781	3.48935e-09	6.64655e-07	cg24347422	2	133400321	q	GPR39	NA	Body	shelf	Body - shelf	NA
-0.121616	3.49085e-09	6.64672e-07	cg03475172	10	11654177	p	USP6NL	NA	TSS1500	shore	TSS1500 - shore	NA
-0.141148	3.49887e-09	6.65931e-07	cg18812629	1	231035641	q	TTC13	-6346	IGR	open sea	IGR - open sea	NA
-0.102428	3.50106e-09	6.66079e-07	cg16547579	20	4954333	p	SLC23A2	NA	5'UTR	open sea	5'UTR - open sea	NA
-0.136381	3.508e-09	6.66869e-07	cg00352218	6	19691654	p	ID4	-145947	IGR	shore	IGR - shore	NA
-0.11235	3.50804e-09	6.66869e-07	cg00888007	12	4382184	p	CCND2	NA	TSS1500	island	TSS1500 - island	NA
-0.116599	3.51036e-09	6.6704e-07	cg24260847	8	37595307	p	ERLIN2	NA	5'UTR	shore	5'UTR - shore	NA
-0.0807029	3.51269e-09	6.67173e-07	cg14768087	3	188888497	q	TPRG1	NA	TSS1500	open sea	TSS1500 - open sea	NA
-0.0970554	3.51389e-09	6.67173e-07	cg10488685	1	117635550	p	TTF2	NA	Body	open sea	Body - open sea	NA
-0.124302	3.51859e-09	6.67797e-07	cg10165801	17	46651186	q	HOXB3	NA	5'UTR	shelf	5'UTR - shelf	NA
-0.0901011	3.53343e-09	6.70344e-07	cg17215831	13	37004853	q	CCNA1	NA	TSS1500	shore	TSS1500 - shore	NA
-0.094696	3.54215e-09	6.71695e-07	cg02433515	15	37311908	q	MEIS2	NA	Body	open sea	Body - open sea	NA
-0.135141	3.54483e-09	6.71695e-07	cg21199852	3	190583783	q	SNAR-I	-11936	IGR	shelf	IGR - shelf	NA
-0.0759548	3.54698e-09	6.71834e-07	cg20580294	10	7486967	p	ITIH5	-114265	IGR	open sea	IGR - open sea	NA
-0.0780607	3.58088e-09	6.7793e-07	cg23742314	12	5282086	p	KCNA5	129001	IGR	open sea	IGR - open sea	NA
-0.0831658	3.58666e-09	6.78261e-07	cg24096120	17	77419249	q	HRNBP3	NA	5'UTR	open sea	5'UTR - open sea	NA
-0.21276	3.59307e-09	6.79201e-07	cg02749463	17	46646359	q	HOXB3	NA	5'UTR	open sea	5'UTR - open sea	NA
-0.149091	3.59559e-09	6.7931e-07	cg15678825	18	77266975	q	NFATC1	NA	Body	shelf	Body - shelf	NA
-0.115151	3.61112e-09	6.81163e-07	cg09788693	1	208063733	q	CD34	NA	Body	open sea	Body - open sea	NA
-0.0940196	3.61303e-09	6.81163e-07	cg19797741	5	92910052	q	FLJ42709	NA	Body	shore	Body - shore	NA
-0.124657	3.61357e-09	6.81163e-07	cg21754388	13	37004747	q	CCNA1	NA	TSS1500	shore	TSS1500 - shore	NA
-0.0987634	3.61976e-09	6.81786e-07	cg05864868	6	148899489	q	RP11-162J8.2	-168782	IGR	open sea	IGR - open sea	NA
-0.164971	3.6235e-09	6.82217e-07	cg21992400	11	16170023	p	SOX6	NA	Body	open sea	Body - open sea	NA
-0.166107	3.63706e-09	6.83965e-07	cg21266502	4	155663225	q	LRAT	-1938	IGR	shore	IGR - shore	NA
-0.128677	3.63769e-09	6.83965e-07	cg26834244	10	115391891	q	NRAP	NA	Body	open sea	Body - open sea	NA
-0.0975753	3.63797e-09	6.83965e-07	cg08553913	17	37028977	q	LASP1	NA	Body	shore	Body - shore	NA
-0.110486	3.63858e-09	6.83965e-07	cg00369142	3	135864939	q	PPP2R3A	NA	3'UTR	open sea	3'UTR - open sea	NA
-0.104722	3.64172e-09	6.84283e-07	cg15277906	8	97170364	q	GDF6	NA	Body	island	Body - island	NA
-0.113364	3.65037e-09	6.85088e-07	cg16460860	17	17744282	p	TOM1L2	-2540	IGR	shore	IGR - shore	NA
-0.0917829	3.65666e-09	6.85996e-07	cg06348773	16	1087129	p	SSTR5-AS1	-26953	IGR	shore	IGR - shore	NA
-0.102484	3.66002e-09	6.86354e-07	cg09126636	1	113265753	p	FAM19A3	NA	Body	island	Body - island	V$TAL1BETAE47_01;V$MYCMAX_01
-0.0725859	3.67321e-09	6.88554e-07	cg00034101	1	40098595	p	HEYL	NA	Body	open sea	Body - open sea	NA
-0.0735232	3.68524e-09	6.90534e-07	cg15030449	1	2780395	p	ACTRT2	-157651	IGR	shelf	IGR - shelf	NA
-0.136362	3.69535e-09	6.92154e-07	cg12233463	15	81679567	q	TMC3	54807	IGR	open sea	IGR - open sea	NA
-0.0687202	3.7046e-09	6.9361e-07	cg25138713	6	161432631	q	MAP3K4	NA	Body	open sea	Body - open sea	NA
-0.107032	3.70824e-09	6.94015e-07	cg10820936	2	216871234	q	MREG	NA	Body	open sea	Body - open sea	NA
-0.10579	3.71123e-09	6.94301e-07	cg12893780	6	33048752	p	HLA-DPB1	NA	Body	island	Body - island	NA
-0.124763	3.71394e-09	6.94532e-07	cg09584650	8	2002012	p	MYOM2	NA	Body	shore	Body - shore	NA
-0.0755646	3.72759e-09	6.96809e-07	cg15134714	8	37558448	p	ZNF703	5147	IGR	island	IGR - island	NA
-0.150616	3.72972e-09	6.9693e-07	cg13910040	1	153438468	q	S100A7	8248	IGR	open sea	IGR - open sea	NA
-0.0856179	3.73354e-09	6.97368e-07	cg15159149	12	3565676	p	PRMT8	-34688	IGR	open sea	IGR - open sea	NA
-0.22892	3.74293e-09	6.9846e-07	cg02132714	17	46656690	q	HOXB4	NA	TSS1500	shore	TSS1500 - shore	NA
-0.0589532	3.74383e-09	6.9846e-07	cg21025501	4	27086448	p	STIM2	224135	IGR	open sea	IGR - open sea	NA
-0.118645	3.75771e-09	7.00772e-07	cg24013589	11	65196222	q	NEAT1	5953	IGR	open sea	IGR - open sea	NA
-0.054014	3.76106e-09	7.0112e-07	cg24362923	10	103985861	q	ELOVL3	NA	TSS1500	island	TSS1500 - island	NA
-0.116323	3.77865e-09	7.03564e-07	cg19611886	8	103821171	q	AZIN1	-17365	IGR	shore	IGR - shore	NA
-0.120941	3.78535e-09	7.04534e-07	cg07571451	7	51384931	p	COBL	NA	TSS1500	island	TSS1500 - island	NA
-0.154687	3.79789e-09	7.06589e-07	cg23103346	2	73870105	p	NAT8	NA	TSS1500	open sea	TSS1500 - open sea	NA
-0.0961904	3.80093e-09	7.06876e-07	cg11854981	6	42219847	p	TRERF1	NA	Body	open sea	Body - open sea	NA
-0.103336	3.806e-09	7.0732e-07	cg26352676	11	116370272	q	BUD13	-248614	IGR	shore	IGR - shore	NA
-0.146119	3.80632e-09	7.0732e-07	cg20467412	19	5799340	p	DUS3L	14187	IGR	island	IGR - island	NA
-0.0798907	3.81927e-09	7.09446e-07	cg16565562	5	52786484	q	FST	10220	IGR	open sea	IGR - open sea	NA
-0.0833021	3.82408e-09	7.10061e-07	cg14136709	11	24013119	p	LUZP2	-505397	IGR	open sea	IGR - open sea	NA
-0.094012	3.82596e-09	7.1013e-07	cg18041642	17	62062565	q	ICAM2	-13146	IGR	open sea	IGR - open sea	NA
-0.0981234	3.83073e-09	7.10736e-07	cg11982072	20	61051348	q	GATA5	NA	TSS1500	island	TSS1500 - island	NA
-0.0397764	3.83577e-09	7.11391e-07	cg19597960	14	39755519	q	CTAGE5	NA	Body	open sea	Body - open sea	NA
-0.0756662	3.84239e-09	7.12058e-07	cg09950309	14	79744991	q	NRXN3	NA	Body	shore	Body - shore	NA
-0.149919	3.84402e-09	7.12081e-07	cg00885918	20	30406997	q	MYLK2	NA	TSS200	shelf	TSS200 - shelf	NA
-0.161981	3.85094e-09	7.12827e-07	cg05845928	17	6458752	p	PITPNM3	NA	Body	shore	Body - shore	NA
-0.165226	3.85107e-09	7.12827e-07	cg18893000	7	107931294	q	NRCAM	NA	5'UTR	open sea	5'UTR - open sea	NA
-0.0849459	3.86e-09	7.142e-07	cg16398761	14	74220238	q	C14orf43	NA	5'UTR	open sea	5'UTR - open sea	NA
-0.165463	3.87259e-09	7.15968e-07	cg16920551	10	114136073	q	ACSL5	NA	5'UTR	open sea	5'UTR - open sea	NA
-0.0686099	3.87652e-09	7.16413e-07	cg14785527	10	90656978	q	STAMBPL1	NA	5'UTR	open sea	5'UTR - open sea	NA
-0.099813	3.8824e-09	7.17215e-07	cg00256231	17	77916733	q	TBC1D16	NA	Body	island	Body - island	NA
-0.170515	3.8839e-09	7.17215e-07	cg22473727	5	172199667	q	DUSP1	NA	TSS1500	shore	TSS1500 - shore	NA
-0.107564	3.88881e-09	7.1784e-07	cg05005332	9	98979142	q	HSD17B3	-18447	IGR	shore	IGR - shore	NA
-0.146339	3.89304e-09	7.18341e-07	cg00972313	10	1531243	p	ADARB2	NA	Body	open sea	Body - open sea	NA
-0.151164	3.91083e-09	7.21059e-07	cg23556574	10	13981154	p	FRMD4A	NA	Body	open sea	Body - open sea	NA
-0.112728	3.91918e-09	7.22317e-07	cg11521079	17	78955599	q	CHMP6	-10042	IGR	shore	IGR - shore	NA
-0.0873873	3.92221e-09	7.22593e-07	cg01324550	17	46676099	q	LOC404266	NA	Body	shore	Body - shore	NA
-0.115397	3.92542e-09	7.22902e-07	cg06805546	6	159466427	q	TAGAP	NA	TSS1500	open sea	TSS1500 - open sea	NA
-0.14635	3.93446e-09	7.24283e-07	cg20714487	11	64918439	q	SPDYC	-19268	IGR	open sea	IGR - open sea	NA
-0.139715	3.94079e-09	7.24994e-07	cg26579653	14	74319300	q	PTGR2	NA	5'UTR	shore	5'UTR - shore	NA
-0.187071	3.94241e-09	7.24994e-07	cg08072862	12	113587240	q	CCDC42B	NA	TSS1500	shelf	TSS1500 - shelf	NA
-0.10375	3.94294e-09	7.24994e-07	cg02787615	2	99434688	q	C2orf55	NA	Body	shelf	Body - shelf	NA
-0.10064	3.94797e-09	7.25638e-07	cg18735956	6	34113908	p	HMGA1	-90669	IGR	island	IGR - island	NA
-0.131726	3.95749e-09	7.27103e-07	cg21121138	5	172199485	q	DUSP1	NA	TSS1500	island	TSS1500 - island	NA
-0.153739	3.97556e-09	7.3014e-07	cg13552742	14	77229061	q	VASH1	NA	1stExon	shore	1stExon - shore	NA
-0.136991	3.97976e-09	7.30627e-07	cg11285912	10	126712941	q	CTBP2	NA	Body	shore	Body - shore	V$OCT1_04
-0.0972453	3.98867e-09	7.31865e-07	cg27470373	2	64836764	p	AC007365.1	2318	IGR	island	IGR - island	NA
-0.0934025	3.98961e-09	7.31865e-07	cg17064090	11	69264679	q	CCND1	-191194	IGR	open sea	IGR - open sea	NA
-0.131373	4.00179e-09	7.33813e-07	cg23422763	10	60859034	q	FAM13C	-77314	IGR	open sea	IGR - open sea	NA
-0.111109	4.00595e-09	7.34291e-07	cg01266850	22	45016702	q	LINC00229	14494	IGR	shore	IGR - shore	NA
-0.164082	4.01747e-09	7.36117e-07	cg16269733	1	156616804	q	BCAN	NA	Body	island	Body - island	NA
-0.0738217	4.05689e-09	7.42762e-07	cg04748010	7	39046213	p	POU6F2	NA	5'UTR	open sea	5'UTR - open sea	NA
-0.0400312	4.05894e-09	7.42789e-07	cg22790931	7	39017455	p	POU6F2	NA	TSS200	shore	TSS200 - shore	NA
-0.132855	4.06018e-09	7.42789e-07	cg09387749	2	177028680	q	HOXD3	NA	TSS200	shore	TSS200 - shore	NA
-0.155996	4.06452e-09	7.43294e-07	cg16774479	18	33529461	q	C18orf21	-23127	IGR	shore	IGR - shore	NA
-0.0701481	4.07718e-09	7.4532e-07	cg10142315	2	84930277	p	DNAH6	NA	Body	open sea	Body - open sea	NA
-0.128952	4.10088e-09	7.48492e-07	cg12347757	7	139779027	q	KDM7A	-5519	IGR	open sea	IGR - open sea	NA
-0.0895697	4.10561e-09	7.49065e-07	cg14736365	5	173947646	q	MSX2	-203929	IGR	open sea	IGR - open sea	NA
-0.184921	4.15227e-09	7.56699e-07	cg12635790	8	96112814	q	MIR3150A	27672	IGR	open sea	IGR - open sea	NA
-0.151164	4.21061e-09	7.67034e-07	cg21071793	3	11421381	p	ATG7	NA	Body	open sea	Body - open sea	NA
-0.0629725	4.21625e-09	7.67766e-07	cg09361094	10	834503	p	LARP4B	-20981	IGR	open sea	IGR - open sea	NA
-0.0930207	4.21965e-09	7.68089e-07	cg14866032	15	98195808	q	LINC00923	-90038	IGR	shore	IGR - shore	NA
-0.135588	4.22178e-09	7.68181e-07	cg21206128	5	1190571	p	SLC6A19	-11139	IGR	shelf	IGR - shelf	NA
-0.0879058	4.2235e-09	7.68197e-07	cg05480883	10	7614570	p	ITIH5	NA	Body	shelf	Body - shelf	NA
-0.0612596	4.24268e-09	7.71388e-07	cg03062944	10	6183455	p	MIR3155A	-3388	IGR	shelf	IGR - shelf	NA
-0.10888	4.25908e-09	7.74071e-07	cg09103291	15	90035514	q	RHCG	NA	Body	shelf	Body - shelf	NA
-0.104139	4.262e-09	7.74303e-07	cg17884698	7	130606228	q	LINC-PINT	-22691	IGR	open sea	IGR - open sea	NA
-0.0756492	4.26703e-09	7.74891e-07	cg00138926	2	11118414	p	KCNF1	66351	IGR	open sea	IGR - open sea	NA
-0.0582846	4.26852e-09	7.74891e-07	cg23321140	5	150410007	q	TNIP1	NA	3'UTR	open sea	3'UTR - open sea	NA
-0.125306	4.28398e-09	7.77398e-07	cg13209613	17	44849789	q	WNT3	NA	Body	island	Body - island	NA
-0.0716874	4.29291e-09	7.78718e-07	cg26524552	1	65616297	p	AK3L1	NA	Body	shore	Body - shore	NA
-0.0611742	4.29493e-09	7.78786e-07	cg26470641	6	30691760	p	TUBB	NA	Body	shelf	Body - shelf	NA
-0.0909997	4.32558e-09	7.8374e-07	cg16691158	5	139140550	q	PSD2	-34856	IGR	shore	IGR - shore	NA
-0.0701702	4.32973e-09	7.84192e-07	cg24884343	1	143651192	q	RP6-206I17.2	-35938	IGR	shelf	IGR - shelf	NA
-0.137299	4.33448e-09	7.84523e-07	cg23847109	1	40783060	p	COL9A2	NA	TSS200	island	TSS200 - island	NA
-0.0879801	4.33495e-09	7.84523e-07	cg10928931	7	144051247	q	ARHGEF5	NA	TSS1500	shore	TSS1500 - shore	NA
-0.0980945	4.33655e-09	7.84523e-07	cg05984096	15	75075998	q	CSK	NA	5'UTR	shore	5'UTR - shore	V$MYCMAX_02
-0.0949307	4.34604e-09	7.85833e-07	cg20874827	12	54388108	q	MIR196A2	2586	IGR	island	IGR - island	NA
-0.0771257	4.3475e-09	7.85833e-07	cg11966998	11	15692519	p	SOX6	-295476	IGR	open sea	IGR - open sea	NA
-0.23609	4.34879e-09	7.85833e-07	cg10749994	2	25474327	p	DNMT3A	NA	Body	shore	Body - shore	NA
-0.157676	4.36783e-09	7.88971e-07	cg26063719	10	17273187	p	VIM	NA	Body	shore	Body - shore	NA
-0.136743	4.38441e-09	7.91663e-07	cg04132186	3	184322709	q	EPHB3	43122	IGR	shore	IGR - shore	NA
-0.128068	4.39933e-09	7.93859e-07	cg26940100	1	228395760	q	OBSCN	NA	TSS200	shelf	TSS200 - shelf	NA
-0.113971	4.40507e-09	7.94334e-07	cg02445968	10	1449028	p	ADARB2	NA	Body	open sea	Body - open sea	NA
-0.105611	4.41897e-09	7.96378e-07	cg22382836	19	723036	p	PALM	NA	Body	shelf	Body - shelf	NA
-0.153606	4.43016e-09	7.9809e-07	cg02903929	2	216602247	q	LINC00607	125961	IGR	open sea	IGR - open sea	NA
-0.054576	4.4567e-09	8.01952e-07	cg10199763	14	24458299	q	DHRS4L2	NA	Body	shore	Body - shore	NA
-0.0708774	4.47519e-09	8.04458e-07	cg24200501	2	172378036	q	CYBRD1	NA	TSS1500	shore	TSS1500 - shore	NA
-0.0887225	4.51597e-09	8.11071e-07	cg18865445	13	110522265	q	IRS2	116081	IGR	island	IGR - island	NA
-0.0714292	4.52498e-09	8.11961e-07	cg18416096	5	150029342	q	SYNPO	NA	Body	island	Body - island	NA
-0.0912601	4.5257e-09	8.11961e-07	cg07013325	17	2310856	p	LOC284009	NA	Body	open sea	Body - open sea	NA
-0.118501	4.52609e-09	8.11961e-07	cg23902994	8	1814932	p	ARHGEF10	NA	Body	open sea	Body - open sea	NA
-0.0858149	4.52781e-09	8.11961e-07	cg01815128	13	31480003	q	C13orf33	NA	TSS1500	shore	TSS1500 - shore	NA
-0.172589	4.53688e-09	8.12968e-07	cg07092896	2	152006936	q	RBM43	-97792	IGR	open sea	IGR - open sea	NA
-0.134763	4.54639e-09	8.14362e-07	cg03012374	15	38998010	q	C15orf53	9211	IGR	open sea	IGR - open sea	NA
-0.131408	4.55463e-09	8.15529e-07	cg11423206	2	87014979	p	CD8A	NA	Body	shore	Body - shore	NA
-0.102209	4.55746e-09	8.15727e-07	cg21388639	4	159740817	q	FNIP2	NA	Body	open sea	Body - open sea	NA
-0.192233	4.56441e-09	8.16661e-07	cg24454932	6	170532633	q	RP5-1086L22.1	-30789	IGR	shore	IGR - shore	NA
-0.166712	4.58636e-09	8.20277e-07	cg16304656	7	641337	p	PRKAR1B	NA	Body	shelf	Body - shelf	NA
-0.158326	4.59328e-09	8.2106e-07	cg23476065	7	151106043	q	WDR86	NA	Body	shore	Body - shore	NA
-0.133264	4.59422e-09	8.2106e-07	cg01046026	14	100203730	q	CYP46A1	52975	IGR	shore	IGR - shore	NA
-0.126625	4.60611e-09	8.22873e-07	cg03963219	2	84709147	p	DNAH6	-34432	IGR	open sea	IGR - open sea	NA
-0.0988393	4.64168e-09	8.28913e-07	cg20637688	12	117036703	q	MAP1LC3B2	39517	IGR	open sea	IGR - open sea	NA
-0.038401	4.66274e-09	8.32252e-07	cg14290590	9	136104395	q	OBP2B	23729	IGR	shelf	IGR - shelf	NA
[truncated: 34,979 more rows]
