# Supplementary material for: Epigenetic reprogramming of fallopian tube fimbriae in BRCA mutation carriers defines early ovarian cancer evolution
Source: Nat Commun. 2016 May 24;7:11620. doi: 10.1038/ncomms11620 (PMC4890182; doi:10.1038/ncomms11620)
Supplement: Supplementary Data 3 — Gene-set enrichment analysis of those CpGs which are hypermethylated in fimbrial compared to proximal tube in BRCA1/2 mutation carriers but not in controls. CpGs with median delta beta >0.03 are included in the analysis (7421 CpGs). Odds-ratios and Fisher-test p-values quantify enrichment by specified Broad-institute gene-groups by genes identified as significant according to their corresponding numbers of significant hypermethylated CpGs. [file ncomms11620-s4.xls]

## Sheet: sigGeneHyperGSEA_fimb_prox_mut_
Supplementary Data 3. Gene-set enrichment analysis of those CpGs which are hypermethylated in fimbrial compared to proximal tube in BRCA1/2 mutation carriers but not in controls. CpGs with median delta beta >0.03 are included in the analysis (7421 CpGs). Odds-ratios and Fisher-test p-values quantify enrichment by specified Broad-institute gene-groups by genes identified as significant according t…
	OR	OR lower 95% CI	OR upper 95% CI	adj-p	sig genes
LIU_PROSTATE_CANCER_DN	6.53224	4.59609	9.0993	4.88553e-16	ACTA2; ACTG2; ANK2; ANO1; CALD1; COL1A2; COL9A1; FGFR2; FOXF1; FXYD6; FZD7; GATA3; GPM6B; KLHL29; LAMA4; LTBP1; MASP1; MEIS1; MRGPRF; MRVI1; MYH11; MYLK; MYOCD; NAV2; NEURL1B; OSR2; PALLD; PPP1R12B; RBPMS; SCRG1; SH3PXD2A; SORBS1; SPEG; ST5; SVIL; SYNPO2; TAGLN; TGFB1I1; TGFBR3; TNS1; TPM1; TPM2; TSPAN18; TUBB6
ACEVEDO_FGFR1_TARGETS_IN_PROSTATE_CANCER_MODEL_DN	7.56236	5.02671	11.0636	1.51382e-13	ACTA2; ACTG2; ATXN1; BANK1; CALD1; CHN2; CLDN1; COL23A1; DES; EGF; FGFR2; GATA3; GPM6B; ISL1; JPH2; KCNIP1; LIMS2; MALAT1; MRVI1; MYH11; MYLK; MYOM1; NPTX2; NRN1; PLEKHA4; RBPMS2; SMTN; SORBS1; SYNPO2; TAGLN; TGFB1I1; TPM1; TPM2
MODULE_1	6.63698	4.47583	9.58724	4.64132e-13	ACTG2; ACTN1; ADAM19; CALD1; COL1A2; COL3A1; COL6A3; CTSK; EDNRA; EGR3; EMILIN1; EMP3; IER3; KCNMB1; LTBP1; MICAL2; MYH11; MYLK; NR2F1; NR4A2; PCOLCE; PDZRN3; PPP1R12B; RBPMS; RGS2; RHOB; SERPINH1; SMTN; ST5; SVIL; TGFBR3; THBS2; TPM1; TPM2; VWF
V$SRF_Q6	7.78172	4.94419	11.8249	1.99627e-11	ACTG2; ACTN1; C18orf1; CALD1; COL1A2; EGR3; FBXL22; HOXA5; JPH2; KCNMB1; LDB3; LPP; LRRFIP1; MRGPRF; MYH11; MYL1; MYLK; NPR3; NR2F1; NR2F2; RERE; STARD13; SVIL; TAGLN; TGFB1I1; TPM2; TRDN
V$SRF_Q4	8.21956	5.16951	12.6085	1.99627e-11	ACTG2; ACTN1; BNC2; CALD1; COL23A1; CTGF; EGR3; HOXA5; JPH2; KCNMB1; LPP; MRGPRF; MYH11; MYL1; MYLK; NPR3; NR2F1; NR2F2; NUAK1; RERE; SERPINH1; SVIL; TAGLN; TGFB1I1; TPM1; TPM2
V$SRF_C	8.2734	5.15275	12.7906	3.71458e-11	ACTG2; ACTN1; CA3; CALD1; COL1A2; DAPK3; EGR3; FBXL22; HOXA5; JPH2; KCNMB1; LDB3; LPP; LTBP1; MEIS1; MRGPRF; MRVI1; MYH11; MYLK; NR2F1; NR2F2; POPDC2; STARD13; TAGLN; TGFB1I1
BENPORATH_ES_WITH_H3K27ME3	3.56258	2.63122	4.75311	3.71458e-11	ALX4; CHN2; CYP26C1; DOK6; EBF3; EGR3; ESR1; EXOC3L2; FEV; FLJ32063; FOXD2; FOXF1; FOXF2; FOXL1; GATA2; GATA3; GATA4; GDNF; GPM6B; GSC; HAND2; HLX; HOXA4; HOXA6; HOXA7; HOXA9; HOXC4; HOXC8; ICAM5; IRX3; ISL1; LPHN3; MAFB; MEIS1; MSC; MYF6; NAV2; NFIC; NPR3; NR2F2; NRG2; NRN1; OSR2; PLXNC1; RAMP1; ROBO3; SIM1; SLC1A2; SMOC2; STX1A; TBX1; TBX5; THBS2; TP73; TPPP3; TWIST1; WNT3A; WNT5B
LIM_MAMMARY_STEM_CELL_UP	5.1532	3.52517	7.34625	3.71458e-11	ACTA2; ACTG2; ARSI; CALD1; COL23A1; CTGF; EBF3; EGR3; ELK3; KCNMB1; KLHL29; LIMS2; MICAL2; MRGPRF; MRVI1; MYH11; MYLK; MYOCD; NPTX2; NRP2; ODZ3; PCOLCE; PLEKHA4; POPDC2; RBPMS; SCHIP1; SERPINH1; SLC6A8; SMTN; SORBS1; TAGLN; TGFB1I1; TGFBR3; TINAGL1; TNS1; TPM2; TUBB6
MODULE_387	24.3748	11.9869	47.1263	4.98424e-11	ACTA2; ACTG2; CALD1; CASQ2; COL6A3; EDNRA; FGF2; KCNH2; MYF6; MYH11; MYL1; MYOM1; PPP1R12B; SPEG
V$SRF_Q5_01	7.96641	4.96554	12.3018	5.63551e-11	ACTG2; ACTN1; BNC2; CA3; CALD1; COL23A1; EGR3; FGF7; HOXC4; KCNH2; LPP; LRRFIP1; MRGPRF; MYH11; MYLK; NPR3; NR2F1; NR2F2; RERE; STARD13; SVIL; TAGLN; TGFB1I1; TPM2; TRDN
MODULE_47	7.80099	4.86526	12.0391	7.18902e-11	ACTA2; ACTG2; ACTN1; CALD1; COL1A2; COL3A1; COL6A3; CTGF; CTSK; DES; EDNRA; EMP3; FZD7; HOXA5; LTBP1; MYLK; NRN1; PALLD; PCOLCE; SERPINH1; SMTN; TAGLN; THBS2; TPM1; VWF
MODULE_329	23.0284	11.3742	44.1145	7.18902e-11	ACTA2; ACTG2; CALD1; CASQ2; COL6A3; EDNRA; FGF2; KCNH2; MYF6; MYH11; MYL1; MYOM1; PPP1R12B; SPEG
BENPORATH_EED_TARGETS	3.46692	2.535	4.66488	3.16019e-10	ALX4; CA3; CHN2; CTGF; CYP26C1; DOK6; EGR3; FEV; FLJ32063; FOXD2; FOXF1; FOXF2; FOXL1; GATA2; GATA3; GATA4; GDNF; GPM6B; GSC; HAND2; HLX; HOXA4; HOXA6; HOXA7; HOXA9; HOXC4; HOXC8; HOXC9; HTR1E; ICAM5; IRX3; ISL1; LPHN3; MAFB; MSC; MT1JP; MYF6; NAV2; NPR3; NPTX2; NR2F2; NRG2; NRN1; PLXNC1; RBM24; ROBO3; SIM1; SLC1A2; TBX1; TBX5; TP73; TPPP3; TWIST1; WNT3A
LINDGREN_BLADDER_CANCER_CLUSTER_2B	5.42717	3.58023	7.97674	6.11453e-10	ACTA2; ACTG2; ADAM19; COL1A2; COL6A3; CTGF; EDNRA; EMP3; FOXF1; GPM6B; LAMA4; MAFB; MICAL2; MYLK; NEURL1B; NR2F1; NRN1; NRP2; NUAK1; NUMA1; PALLD; PCOLCE; PDZRN3; PPP1R12B; RBPMS2; RGS2; RNASE6; THBS2; TNS1; TPM1; TPM2
ANATOMICAL_STRUCTURE_DEVELOPMENT	3.4623	2.51771	4.68086	7.12807e-10	BAI1; BOC; BRSK2; CACNA1H; CASQ2; CASR; CD9; CIT; COL1A2; COL6A3; COL9A1; CTGF; DCT; DTX1; EGF; EGR3; FABP1; FGD6; FGF2; FGF7; FOXC2; GATA3; GATA4; GDNF; HAND2; HOXA4; IER3; LHX1; MAFB; MAML3; MEF2A; MYF5; MYF6; MYH11; NPR3; NR5A2; NRP2; PBX1; PCDH1; POU6F2; RHOB; SALL1; SCN8A; SCRG1; SIM1; SMTN; SPEG; SVIL; TAGLN; TBX1; TBX5; TWIST1
MULTICELLULAR_ORGANISMAL_DEVELOPMENT	3.41106	2.48751	4.60054	7.1586e-10	BAI1; BOC; BRSK2; CACNA1H; CASQ2; CASR; CD9; CIT; COL1A2; COL6A3; COL9A1; CTGF; CUX1; DCT; DTX1; EGF; EGR3; FABP1; FGF2; FGF7; FOXC2; GATA4; GDNF; HAND2; HLX; HOXA9; LHX1; MAFB; MAML3; MEF2A; MYF5; MYF6; MYH11; NPR3; NR5A2; NRP2; PBX1; PCDH1; PCOLCE; POU6F2; RHOB; RYBP; SCN8A; SCRG1; SIM1; SMTN; SPEG; SVIL; TAGLN; TBX1; TBX5; TGFBR3; TWIST1
SYSTEM_DEVELOPMENT	3.57892	2.55283	4.91984	3.45469e-09	BAI1; BOC; BRSK2; CACNA1H; CASQ2; CASR; CD9; CIT; COL1A2; COL6A3; COL9A1; CTGF; DCT; DTX1; EGF; EGR3; FABP1; FGF2; FGF7; FOXC2; GATA4; GDNF; HAND2; LHX1; MAFB; MAML3; MEF2A; MYF5; MYF6; MYH11; NPR3; NRP2; PBX1; PCDH1; POU6F2; RHOB; SCN8A; SCRG1; SIM1; SMTN; SPEG; SVIL; TAGLN; TBX1; TBX5; TWIST1
AACTTT_UNKNOWN	2.69307	2.05415	3.49256	3.45469e-09	ALX4; ATXN1; BNC2; C10orf11; CA3; CACNA1H; CALD1; CAMK2A; CASQ2; CHN2; COL1A2; COL3A1; COL9A1; CUX1; DIP2C; DOCK4; EGF; EGR3; ELK3; ESR1; FAM19A2; FGFR2; FILIP1; FZD7; HLX; HOXA5; HOXA6; HOXA7; HOXC4; HOXC8; IRX3; ISL1; ITGBL1; KCNIP1; LAMA4; LASP1; LHX1; LTBP1; MAFB; MAML3; MEIS1; MGC45800; MRGPRF; MRVI1; MYL1; NPTX2; NR2F1; NR2F2; NR4A2; NR5A2; NRP2; OLFML3; PBX1; PDE2A; PLXNC1; PRDM16; RBPMS; …
BERTUCCI_MEDULLARY_VS_DUCTAL_BREAST_CANCER_DN	8.25791	4.84541	13.4035	4.50141e-09	ACTA2; ACTG2; ACTN1; ANO1; BOC; CALD1; EDNRA; KCNMB1; LIMS2; MRVI1; MYLK; NPR3; SH3PXD2A; SMTN; SPEG; STARD13; TAGLN; TGFB1I1; TPM2; ZCCHC24
CHICAS_RB1_TARGETS_CONFLUENT	4.28913	2.92476	6.12633	4.50141e-09	ACOT7; ACTA2; ACTG2; ADAM19; ANO1; CAPZB; CD9; COL1A2; COL3A1; EMP3; FBXL13; FGD6; FOXC2; FOXL1; IDH2; ITGBL1; KCNH2; LAMA4; LIMS2; LPP; MRGPRF; MRVI1; MYLK; NAV2; NR2F2; OLFML3; PALLD; PCOLCE; SERPINH1; SYNPO2; TAGLN; TPM1; TPM2; TUBB6; TWIST1; WNT5B
SCHUETZ_BREAST_CANCER_DUCTAL_INVASIVE_UP	5.39587	3.48089	8.07872	5.30347e-09	ADAM19; C18orf1; CALD1; COL1A2; COL3A1; COL6A3; CTGF; CTSK; EDNRA; ELK3; ELTD1; EMP3; ITGBL1; KCTD12; LAMA4; MAFB; MICAL2; NUAK1; OLFML3; PALLD; PLXNC1; RGS2; RNASE6; SERPINH1; TGFB1I1; THBS2; TUBB6; TWIST1
MODULE_512	25.8472	11.4058	54.924	6.34856e-09	ACTA2; ACTG2; CALD1; CASQ2; COL6A3; EDNRA; FGF2; MYH11; MYL1; MYOM1; PPP1R12B
WONG_ADULT_TISSUE_STEM_MODULE	3.77091	2.63667	5.27135	7.06269e-09	ACTN1; CALD1; CASP12; CASQ2; CTGF; DIP2C; ELTD1; FLNB; GATA2; GATA3; HLX; HOXA5; HOXA9; HOXC4; IER3; LPP; LRRFIP1; LTBP1; MEF2A; MEIS1; MYLK; NBEA; NR2F1; NR4A2; ODZ3; PBX1; PDE2A; PHLDB2; PYGM; RBPMS; RGS2; RHOB; RRBP1; SERPINH1; SMOC2; TAGLN; TBX1; TINAGL1; TPM1; TUBB6; VWF
MEISSNER_BRAIN_HCP_WITH_H3K4ME3_AND_H3K27ME3	3.16257	2.29435	4.28343	1.44156e-08	ANO1; ARHGAP10; ATP1B1; BNC2; CCDC88C; CD83; CD9; CTGF; EBF3; EGR3; FAM19A2; FGFR2; FIGN; FOXF1; FOXF2; FXYD6; FZD7; GATA2; GDNF; GLI3; HLX; ICAM5; IRX3; ISL1; ITPKB; KCNH2; KCNK6; MAFB; MYOCD; NPR3; NPTX2; NR4A2; OSR2; PDZRN3; PHLDB2; PMAIP1; PRDM16; PRKCZ; RBPMS; RBPMS2; SALL1; SH3PXD2A; SMOC2; SP5; STAT5A; SVIL; TBX15; TNFAIP8L3; TPM1; TSPAN18; TUBB6
CAGCTG_V$AP4_Q5	2.77348	2.0695	3.66572	2.58135e-08	ACTG2; ANK2; BNC2; BRSK2; C18orf1; CA3; CACNA1H; CAMK2G; CD9; CHRNE; CRIP2; DES; DNHD1; DOCK4; EMP3; ESR1; FBXO40; FGF7; FILIP1; GAS7; GATA3; GDNF; GPM6B; HOXA5; HOXA6; HOXC4; HSPB3; IDH2; ISL1; KCNH2; KCNMB1; LDB3; LPHN3; LRRN4CL; LTBP1; LY6G6E; MASP1; MGC45800; MRGPRF; MRVI1; MYF5; MYLK; MYO7A; NBEA; NRG2; NRP2; PALMD; PLEKHA4; PYGM; SALL1; SORBS1; SPEG; STARD13; STAT5A; SVIL; SYNPO2L; TINAGL1;…
GGGAGGRR_V$MAZ_Q6	2.44506	1.88432	3.14247	2.58135e-08	ADAM19; ALPPL2; ASB7; BNC2; BRSK2; C11orf9; CA14; CALD1; CAMK2G; COL1A2; CTGF; DES; DIP2C; DOCK4; DTX1; EGR3; ELK3; EMILIN1; ESR1; FBXL22; FEV; FGF7; FIGN; FOXD2; FXYD6; FZD7; GATA3; GDNF; GNA11; GPM6B; GSC; HOXA4; HOXA7; HOXA9; HOXC4; HOXC8; IKZF4; IRX3; KANK3; KCNAB3; KCNH2; LASP1; LDB3; LHX1; LPHN3; LPP; LY6G6E; MAMSTR; MEIS1; MGC45800; MICAL2; MTSS1L; MYL1; NAV2; NPR3; NR2F1; NR2F2; PCDH1; PC…
ONDER_CDH1_TARGETS_2_UP	5.98596	3.67571	9.336	3.83461e-08	ACTA2; COL1A2; COL3A1; COL6A3; CRIP2; CTGF; DOCK4; HOXA5; ITGBL1; LTBP1; MICAL2; NAV2; NPTX2; NR2F1; OLFML3; PCOLCE; STARD13; TAGLN; TGFBR3; TPM1; TWIST1; WNT5B; ZCCHC24
BENPORATH_PRC2_TARGETS	3.78111	2.59479	5.37038	4.57028e-08	ALX4; CYP26C1; DOK6; EGR3; FEV; FLJ32063; FOXD2; FOXF1; FOXL1; GATA2; GATA3; GATA4; GDNF; GPM6B; GSC; HAND2; HLX; HOXC4; HOXC8; ICAM5; IRX3; ISL1; LPHN3; MAFB; MSC; MYF6; NAV2; NPR3; NR2F2; NRG2; ROBO3; SLC1A2; TBX1; TBX5; TP73; TPPP3; WNT3A
PASINI_SUZ12_TARGETS_DN	5.25131	3.30074	8.03294	7.46279e-08	ACTA2; ACTN1; CA3; CALD1; COL1A2; COL3A1; GLI3; IER3; LPP; LRRFIP1; MALAT1; NUAK1; ODZ3; PALLD; PHLDB2; RHOB; SERPINH1; SP5; SYNPO2L; TAGLN; TGFB1I1; TPM1; TPM2; TSPAN9; TUBB6
CROONQUIST_STROMAL_STIMULATION_UP	15.3646	7.34775	29.7565	8.3252e-08	ACTA2; COL1A2; COL6A3; CTGF; IER3; LAMA4; MICAL2; NR4A2; RGS2; THBS2; TPM1; TPM2
REACTOME_MUSCLE_CONTRACTION	18.467	8.39654	37.5736	8.57693e-08	ACTA2; ACTG2; CALD1; DES; MYH11; MYL1; MYLK; SORBS1; TCAP; TPM1; TPM2
PICCALUGA_ANGIOIMMUNOBLASTIC_LYMPHOMA_UP	6.56873	3.87644	10.5876	1.09695e-07	ACTA2; ANK2; CALD1; COL1A2; COL3A1; DOCK4; ELTD1; EMILIN1; KCTD12; LAMA4; MYLK; NR2F2; PCOLCE; RBPMS; SERPINH1; SMOC2; TAGLN; TNS1; TPM1; VWF
KEEN_RESPONSE_TO_ROSIGLITAZONE_DN	9.87064	5.25719	17.3569	1.09695e-07	ACTA2; CAPZB; CD9; COL1A2; COL3A1; EMP3; LPP; MEF2A; MYH11; MYLK; PHLDB2; PON1; RGS2; SLFN12L; TPM1
NIELSEN_LEIOMYOSARCOMA_CNN1_UP	42.4347	14.7298	116.476	1.3616e-07	ACTA2; KCNMB1; MYH11; MYLK; PPP1R12B; SORBS1; SVIL; TAGLN
EBAUER_MYOGENIC_TARGETS_OF_PAX3_FOXO1_FUSION	17.0086	7.78236	34.2537	1.58426e-07	ACTA2; CASQ2; COL6A3; DES; LDB3; MYL1; MYOM1; PALMD; SMPX; TAGLN; TPM1
BENPORATH_SUZ12_TARGETS	3.00918	2.15615	4.11848	2.1473e-07	ALX4; CA3; CYP26C1; DOK6; EBF3; EGR3; FEV; FLJ32063; FOXD2; FOXF1; FOXL1; GAS7; GATA2; GATA3; GATA4; GDNF; GPM6B; GSC; HAND2; HLX; HOXC4; HOXC8; HOXC9; ICAM5; IRX3; ISL1; ITPKB; LPHN3; MAFB; MSC; MT1JP; MYF6; NAV2; NFIC; NPR3; NR2F2; NRG2; OSR2; RHOB; ROBO3; SLC1A2; SLITRK2; TBX1; TBX5; TP73; TPPP3; WNT3A
MODULE_60	4.38932	2.84025	6.54857	2.34367e-07	COL1A2; EMP3; FEV; IER3; KCNH2; KCNMB1; MICAL2; MYH11; MYOM1; PBX1; PCOLCE; PDE2A; PPP1R12B; RAMP1; RBPMS; RHOB; SERPINH1; SLC6A8; SMTN; SORBS2; ST5; SVIL; TACC2; TBX1; TBX5; TOM1; TPM2; VWF
CAGGTG_V$E12_Q6	2.27394	1.7574	2.91515	2.47063e-07	ALX4; ANK2; ARID5A; ATP1B1; ATXN1; BNC2; C15orf52; C18orf1; CACNA1H; CAMK2A; CAMK2G; CCDC88B; CD83; CD9; CHRNE; COL1A2; CYP26C1; DCT; DNHD1; EGF; ELK3; ESR1; FAM19A2; FGF7; FLNB; GAL3ST3; GATA2; GATA3; GDNF; GNA11; GNA12; GPM6B; HOXA7; IRX2; KANK3; KCNB1; KCNH2; KCNIP1; LAMA4; LDB3; LRRN4CL; LTBP1; MAMSTR; MASP1; MICAL2; MRGPRF; MSC; MTSS1L; MYLK; MYOCD; NAV2; NBEA; NPR3; NPTX2; NR4A2; NRG2; NRP2…
TOMLINS_PROSTATE_CANCER_DN	19.5398	8.46066	41.3822	2.80229e-07	LAMA4; MEIS1; MYLK; PPP1R12B; RBPMS; SMTN; ST5; SVIL; TGFB1I1; TPM2
ORGAN_DEVELOPMENT	3.75842	2.52276	5.43695	3.22137e-07	BOC; CACNA1H; CASQ2; CASR; COL1A2; COL6A3; COL9A1; CTGF; DCT; EGF; EGR3; FABP1; FGF2; FGF7; FOXC2; GATA4; HAND2; LHX1; MAFB; MEF2A; MYF5; MYF6; MYH11; NPR3; PBX1; RHOB; SMTN; SPEG; SVIL; TAGLN; TBX1; TBX5; TWIST1
TATAAA_V$TATA_01	2.75614	2.01246	3.71169	3.44223e-07	ACTG2; ATXN1; BNC2; C10orf11; CALD1; COL1A2; CTGF; CTNNA2; CUX1; CYP26C1; DES; EGF; EMP3; FABP1; FEV; GDNF; GSC; HAND2; HIST1H1D; HOXA6; HOXA9; HOXC4; HSPB3; IKZF4; KCNH2; LRRN4CL; MASP1; MEIS1; MGC45800; MSC; MYF6; MYH11; MYL1; MYLK; MYOCD; NR2F1; NR2F2; NR5A2; NRP2; OSR2; SCHIP1; SCN8A; SIM1; SMG6; ST5; STAG3L4; THBS2; TPM2; TRDN; TRPM4; TSPAN9; TULP4; TWIST1
MODULE_2	4.49148	2.85577	6.79727	4.99598e-07	ACTG2; ACTN1; COL1A2; COL3A1; COL6A3; EMP3; GAS7; IER3; LAMA4; LTBP1; MYH11; MYLK; NR4A2; PCOLCE; PPP1R12B; RBPMS; RGS2; RHOB; SCHIP1; SERPINH1; SMTN; TGFBR3; THBS2; TPM1; TPM2; VWF
TRANSCRIPTION_FACTOR_ACTIVITY	4.64496	2.9241	7.08828	5.16787e-07	EGR3; FEV; FOXD2; FOXL1; GAS7; GATA2; GATA3; GLI3; HAND2; HOXA7; IKZF4; MAML3; MSC; MYF5; MYF6; NFIC; NR2F1; NR5A2; POU6F2; SALL1; SIM1; STAT5A; TBX1; TBX5; TP73
REACTOME_SMOOTH_MUSCLE_CONTRACTION	31.1182	11.3575	78.8552	6.42697e-07	ACTA2; ACTG2; CALD1; MYH11; MYLK; SORBS1; TPM1; TPM2
TGACATY_UNKNOWN	3.45666	2.3493	4.94847	7.28178e-07	ATP1B1; ATXN1; C10orf11; CALD1; CLDN20; COL6A3; DAPK3; DES; FGFR2; GAS7; IKZF4; IRX3; ITGBL1; KCNH2; LPP; LRRN4CL; LTBP1; MEIS1; MGC45800; MICAL2; MYLK; MYO7A; MYOCD; NR2F2; NRP2; PDE1C; PYGM; SCHIP1; SCN8A; SORBS1; SPEG; ST5; STARD13; TACC2; TAGLN
CTTTGT_V$LEF1_Q2	2.36109	1.78691	3.08254	8.30022e-07	ADAM19; ANK2; ARID5A; ATP1B1; BNC2; BRSK2; C15orf52; C20orf160; CA14; CALD1; CHN2; COL3A1; COL9A1; CRIP2; CTNNA2; DOCK4; DOK6; EGR3; ELK3; FOXF2; FXYD6; FZD7; GAS7; GATA2; GPM6B; HOXA5; HOXA7; HOXA9; HOXC4; HOXC8; IKZF4; KCTD12; KLHDC8A; LAMA4; LASP1; LPHN3; LTF; MAFB; MASP1; MEIS1; MYF6; MYL1; NPR3; NR2F2; NR4A2; NRP2; OLFML3; PCDH1; PLXNC1; RASAL1; RBM24; RBPMS; RERE; RGMA; RHOB; RYBP; SCRG1; S…
MEISSNER_BRAIN_HCP_WITH_H3K27ME3	5.18698	3.1175	8.22302	1.40275e-06	ALX4; FEV; FOXC2; FOXD2; FOXL1; GATA3; GATA4; GSC; HAND2; HOXA4; HOXA5; HOXC4; HOXC8; IRX2; LHX1; PRDM6; SIM1; TBX1; TP73; TPM2; WNT3A
V$SRF_01	15.0304	6.64063	30.9334	1.92362e-06	ACTG2; ACTN1; CA3; CALD1; EGR3; KCNMB1; MRVI1; MYH11; TGFB1I1; TPM1
CHANDRAN_METASTASIS_DN	4.75229	2.89623	7.44698	2.61836e-06	BOC; C10orf11; CTGF; EGR3; FGFR2; GLI3; ISL1; LIMS2; MRGPRF; MRVI1; MYLK; PPP1R12B; RBM24; SMOC2; SMTN; SORBS1; SORBS2; STARD13; SYNPO2; TNS1; TUBB6; WNT5B
WEST_ADRENOCORTICAL_TUMOR_DN	3.59488	2.36693	5.28386	3.34014e-06	CALD1; DIP2C; EGR3; EMILIN1; ESR1; FOXC2; GAS7; GPM6B; HOXA5; IER3; KLHDC8A; MICAL2; MYLK; MYO7A; NFIC; NR2F1; NR2F2; NR4A2; OLFML3; PDZRN3; RAMP1; RBPMS; RHOB; ROBO3; SMTN; SORBS1; SORBS2; SRGAP3; TAGLN; TNS1
MODULE_220	4.47464	2.76059	6.93972	3.42251e-06	ACTA2; ACTG2; CALD1; COL6A3; CTGF; DCT; EGF; EMP3; FGF2; FGF7; GLI3; HOXA4; HOXA5; ISL1; MYH11; MYOM1; NRG2; PBX1; SCRG1; SPEG; TBX1; TBX5; TGFBR3
BOQUEST_STEM_CELL_UP	5.05394	2.99812	8.09183	4.21331e-06	AKR1C2; ANK2; COL1A2; COL3A1; COL6A3; CTSK; EMP3; FGF7; FZD7; GAS7; ITGBL1; MAFB; MEIS1; MSC; MYH11; OLFML3; OSR2; PCOLCE; THBS2; TWIST1
RICKMAN_HEAD_AND_NECK_CANCER_F	13.3203	5.93154	27.0893	4.70016e-06	ANK2; CASQ2; CMYA5; DES; HSPB3; MYL1; SMPX; SYNPO2; TPM1; TPM2
V$MEF2_03	5.26075	3.0734	8.53275	4.94135e-06	BNC2; CASQ2; CUX1; ESR1; GAL3ST3; HLX; HSPB3; MYL1; MYLK; NBEA; NR2F1; RHOB; SHANK2; SMPX; SYNPO2L; THBS2; TPM2; TRDN; TWIST1
DNA_BINDING	3.35716	2.22709	4.9027	7.70578e-06	ARID5A; EGR3; ELK3; FEV; FOXC2; FOXD2; FOXF1; FOXF2; FOXL1; GAS7; GATA2; GATA3; GLI3; HAND2; HOXA7; IKZF4; MAML3; MSC; MYF5; MYF6; NFIC; NR2F1; NR5A2; POU6F2; SALL1; SIM1; SMG6; STAT5A; TBX1; TBX5; TP73
TTGTTT_V$FOXO4_01	2.2057	1.66683	2.88322	9.14528e-06	ARID5A; ASB7; ATXN1; BNC2; CA14; CASQ2; CD83; CHN2; COL1A2; COL9A1; CRIP2; CTSK; DCT; DOCK4; FGF7; FIGN; FILIP1; FZD7; GATA2; GRK7; HAND2; HLX; HOXA4; HOXA6; HOXA9; HOXC4; HOXC8; IKZF4; ISL1; LAMA4; LHX1; LINC00173; LPHN3; LPP; LRRN4CL; LY6G6E; MAML3; MASP1; MEIS1; MRGPRF; MSC; MYF6; MYLK; MYOCD; NPTX2; NR2F1; NR2F2; NR4A2; NRP2; PALLD; PALMD; PBX1; POU6F2; RHOB; RIT2; SDK1; SIM1; SLITRK2; SORBS1…
MUSCLE_DEVELOPMENT	8.71212	4.28791	16.2295	1.19241e-05	BOC; CACNA1H; COL6A3; EGR3; MEF2A; MYF5; MYF6; MYH11; SMTN; SPEG; SVIL; TAGLN
ANASTASSIOU_CANCER_MESENCHYMAL_TRANSITION_SIGNATURE	11.2645	5.06676	22.6154	1.70786e-05	ACTA2; COL1A2; COL3A1; COL6A3; CTSK; EDNRA; ITGBL1; NUAK1; PCOLCE; THBS2
SWEET_LUNG_CANCER_KRAS_DN	3.74041	2.36141	5.68825	1.93502e-05	ACTA2; CA3; COL1A2; COL3A1; FGF7; FOXF1; FOXF2; GPM6B; HOXA5; HOXA6; ITPKB; KANK3; KCTD12; MEIS1; MTSS1L; MYH11; NPR3; NR2F2; PON1; RGS2; RHOB; SORBS1; ST5; TAGLN; VWF
MODULE_38	3.60726	2.29941	5.44195	2.11791e-05	ACTG2; ADAM19; COL1A2; COL3A1; COL6A3; EMP3; GATA2; GATA3; IER3; LTBP1; MYH11; MYLK; NRG2; PCDH1; PCOLCE; PRKCZ; RBPMS; RHOB; SERPINH1; ST5; TACC2; TGFBR3; TOM1; TPM1; TPM2; VWF
MODULE_201	13.156	5.57276	27.7661	2.23154e-05	CALD1; CASQ2; EDNRA; KCNH2; KCNMB1; MYH11; MYL1; MYOM1; PPP1R12B
WIERENGA_STAT5A_TARGETS_DN	5.22153	2.95001	8.69216	2.44578e-05	ACTN1; BANK1; C15orf52; C18orf1; CD9; EMILIN1; GP1BB; ITPKB; MEIS1; MYLK; PBX1; RBPMS2; SH3PXD2A; STX1A; TPM2; TSPAN9; VWF
MIKKELSEN_MEF_LCP_WITH_H3K4ME3	7.02253	3.59201	12.6584	3.05656e-05	ACTG2; CASP12; COL3A1; DAPK3; EMILIN1; EMP3; FBXW10; LDB3; MASP1; MRGPRF; MYO7A; PCOLCE; SLFN12L
LEE_NEURAL_CREST_STEM_CELL_UP	6.30374	3.32323	11.087	3.50645e-05	CHN2; COL1A2; COL3A1; EDNRA; ELK3; NPR3; NR2F1; NR2F2; NRP2; RHOB; RRBP1; SCRG1; SORBS1; ZCCHC24
TURASHVILI_BREAST_DUCTAL_CARCINOMA_VS_DUCTAL_NORMAL_DN	5.34956	2.96246	9.03898	3.92618e-05	ACTA2; ACTG2; C15orf52; CMYA5; FZD7; GPM6B; HOXA9; LTF; MYH11; MYLK; PALMD; RBPMS; SOD2; SORBS2; SYNPO2; TAGLN
CCAWWNAAGG_V$SRF_Q4	8.60528	4.08775	16.4608	3.99612e-05	ACTG2; CALD1; DAPK3; MRGPRF; MRVI1; MYH11; MYLK; SVIL; TAGLN; TPM2; TRDN
ZHU_CMV_ALL_DN	6.77367	3.46828	12.1898	4.19984e-05	ACTA2; COL1A2; COL3A1; FGF7; LAMA4; MYLK; NFIC; NR2F2; TAGLN; TGFBR3; THBS2; TPM1; TPM2
KAAB_HEART_ATRIUM_VS_VENTRICLE_UP	4.64464	2.67568	7.60379	4.93707e-05	ACTA2; ACTN1; CHRNE; CTGF; EDNRA; FEV; FGFR2; MICAL2; MYH11; MYLK; NR2F1; NR2F2; NUMA1; PDE2A; TAGLN; TBX5; TGFB1I1; TGFBR3
V$MEF2_02	4.88975	2.76598	8.12317	5.18342e-05	BNC2; CASQ2; CTGF; CUX1; ESR1; FBXL22; FBXO40; GRK7; MYL1; MYOCD; NBEA; NR2F1; SMPX; SYNPO2L; TPM2; TRDN; TWIST1
MODULE_202	19.3994	6.92664	47.7159	5.29589e-05	ACTA2; FLNB; MYH11; MYL1; MYOM1; SORBS2; SVIL
ZHU_CMV_24_HR_DN	8.27341	3.93606	15.789	5.29589e-05	ACTA2; COL1A2; COL3A1; LAMA4; MYLK; NFIC; TAGLN; TGFBR3; THBS2; TPM1; TPM2
EBAUER_TARGETS_OF_PAX3_FOXO1_FUSION_UP	5.11572	2.83587	8.6346	6.15192e-05	ACTA2; CASQ2; COL6A3; DES; HSPB3; LDB3; MYL1; MYOM1; PALMD; PYGM; RGS2; SMPX; SRGAP3; TAGLN; TNS1; TPM1
SEQUENCE_SPECIFIC_DNA_BINDING	11.1906	4.78729	23.2975	6.18487e-05	ELK3; FOXC2; FOXF1; FOXF2; FOXL1; NR5A2; SMG6; TBX1; TBX5
WANG_MLL_TARGETS	4.29231	2.51592	6.93038	6.72006e-05	ADAM19; EBF3; EGR3; EMILIN1; ESR1; FOXC2; GATA3; GATA4; GPM6B; HOXC8; HOXC9; MAFB; NR4A2; OSR2; SMOC2; STAT5A; TBX15; TGFBR3; THBS2
TGGAAA_V$NFAT_Q4_01	2.13695	1.59292	2.82661	6.96813e-05	ATP1B1; ATXN1; BNC2; C18orf1; CALD1; CAMK2G; COL1A2; CTGF; CTSK; DES; DNHD1; DOCK4; EDNRA; EGF; ELK3; ESR1; FGF7; FOXF2; FXYD6; FZD7; GAL3ST3; GAS7; GATA3; GDNF; HAND2; HOXA4; HOXA5; HOXA7; HOXA9; HOXC4; IER3; LDB3; LHX1; LRRN4CL; LTBP1; LTF; MAML3; MEIS1; MRGPRF; MYF5; NPR3; NR4A2; NR5A2; OLFML3; RERE; RGS2; RHOB; RRBP1; SERPINH1; SHANK2; STARD13; SVIL; TACC2; TBX5; TINAGL1; TNS1; TPM1; TPM2; TR…
KEGG_VASCULAR_SMOOTH_MUSCLE_CONTRACTION	6.9805	3.46242	12.8742	7.79537e-05	ACTA2; ACTG2; CALD1; EDNRA; GNA11; GNA12; KCNMB1; MRVI1; MYH11; MYLK; PPP1R12B; RAMP1
STREICHER_LSM1_TARGETS_UP	13.3337	5.30647	29.4823	8.04467e-05	FGFR2; FZD7; GATA2; GATA3; ITPKB; MYLK; NR2F2; PBX1
ANATOMICAL_STRUCTURE_MORPHOGENESIS	3.72829	2.27948	5.81707	8.10813e-05	BAI1; BRSK2; CASR; CD9; COL9A1; EGF; FABP1; FGD6; FGF2; FOXC2; GATA3; GDNF; HOXA4; IER3; LHX1; NR5A2; NRP2; RHOB; SALL1; TBX1; TBX5; TWIST1
NIKOLSKY_BREAST_CANCER_7P15_AMPLICON	48.2616	11.6006	190.847	8.10813e-05	HOXA4; HOXA5; HOXA6; HOXA7; HOXA9
MODULE_6	3.56737	2.20764	5.51264	9.31339e-05	ACTG2; ACTN1; COL1A2; COL6A3; CPD; EMP3; IER3; KCNMB1; LTBP1; LTF; MUC5B; MYH11; MYLK; PCOLCE; PPP1R12B; RBPMS; RHOB; SERPINH1; SMTN; ST5; TPM1; TPM2; VWF
V$RSRFC4_Q2	4.85151	2.69214	8.17884	0.000104851	ATXN1; BNC2; CASQ2; CUX1; ESR1; FBXO40; FILIP1; HOXC4; MYF6; MYL1; NR2F1; SMPX; THBS2; TPM2; TRDN; TWIST1
CTAWWWATA_V$RSRFC4_Q2	3.76659	2.27437	5.93568	0.000117458	BNC2; CASQ2; CHN2; DES; ESR1; FBXO40; GPM6B; GSC; HOXC4; HSPB3; MYF6; MYL1; NR2F1; PALLD; SMPX; SYNPO2L; THBS2; TPM2; TRDN; TRPM4; TWIST1
MCBRYAN_PUBERTAL_BREAST_4_5WK_UP	4.25168	2.45317	6.94935	0.000132377	ACTA2; ACTG2; ANO1; BOC; CALD1; CD9; COL9A1; FGFR2; FIGN; GATA3; IRX2; IRX3; LTF; MAFB; NPR3; PALLD; THBS2; VWF
AAANWWTGC_UNKNOWN	5.03035	2.73024	8.62665	0.000143479	ANK2; ATP1B1; BNC2; ESR1; FGF7; FGFR2; FZD7; GATA3; HOXC4; MAML3; MEIS1; MYLK; NR2F2; PRDM16; THBS2
STRUCTURAL_CONSTITUENT_OF_MUSCLE	15.6699	5.707	37.3166	0.000146469	MYH11; MYOM1; SMTN; SORBS2; TCAP; TPM1; TPM2
TAAYNRNNTCC_UNKNOWN	5.35758	2.83517	9.37252	0.000157228	ALX4; ARID5A; CAMK2A; ELK3; FGF7; HOXC4; ISL1; ITGBL1; KCNH2; MAML3; NR5A2; PCOLCE; ST5; ZCCHC24
SCHAEFFER_PROSTATE_DEVELOPMENT_48HR_DN	3.43165	2.12433	5.29988	0.000158905	CCDC88C; CD83; DOCK4; EBF3; EDNRA; ESR1; GPM6B; LPHN3; MAMSTR; MEIS1; MRGPRF; NBEA; NFIC; NR4A2; NRP2; NUAK1; PALLD; RYBP; SYNPO2; TGFB1I1; TSN; TSPAN18; WNT5B
SENESE_HDAC1_TARGETS_DN	4.3749	2.47944	7.25192	0.000168048	BNC2; C11orf9; C18orf1; COL3A1; FXYD6; IDH2; LRRFIP1; MALAT1; MEIS1; MTSS1L; MYLK; PALM3; PBX1; PDE1C; PHLDB2; RBPMS; TNS1
LINDGREN_BLADDER_CANCER_HIGH_RECURRENCE	11.6611	4.68326	25.4553	0.000168048	ADAM19; COL1A2; LAMA4; MICAL2; MYLK; NAV2; NRP2; SERPINH1
GSE6269_FLU_VS_STREP_PNEUMO_INF_PBMC_DN	5.28715	2.79935	9.24678	0.000173067	ALPPL2; CPD; CRIP2; FOXC2; FOXL1; GAS7; LTF; MICAL2; NR2F1; RBPMS; SH3PXD2A; TACC2; TPM1; TWIST1
V$ER_Q6_02	4.33689	2.45821	7.1874	0.000180681	ALPPL2; C15orf52; DOCK4; ELK3; FBXL22; FGFR2; FOXF2; GAL3ST3; GATA4; HOXA5; JPH2; MAFB; MASP1; SCHIP1; TBX5; TET1; TPPP3
SENESE_HDAC1_AND_HDAC2_TARGETS_DN	4.59046	2.54966	7.72817	0.000180681	BNC2; CALD1; COL3A1; EGF; FIGN; ITGBL1; MALAT1; MEIS1; MYLK; OLFML3; PCOLCE; PDE1C; TAGLN; TMEM200C; TNS1; TPM1
WGGAATGY_V$TEF1_Q6	3.62282	2.1884	5.70536	0.000184591	C18orf1; CA14; CTGF; ESR1; FBXL13; FGFR2; HAND2; KCNH2; LRRN4CL; MRGPRF; NRG2; OLFML3; POPDC2; SCN8A; SMOC2; SORBS2; SPEG; ST5; TINAGL1; TPM1; TSPAN9
GSE6269_FLU_VS_STREP_AUREUS_INF_PBMC_DN	5.18713	2.74753	9.06712	0.000204064	ALPPL2; CALD1; CPD; FABP1; FOXC2; GAS7; GNA12; HOXA6; HOXA9; ICAM5; MICAL2; RGS2; SLC6A8; SOD2
MODULE_19	3.88815	2.28199	6.26658	0.000206118	COL1A2; EMP3; FEV; HOXA5; MYH11; NPTX2; NR2F1; PBX1; PCOLCE; PDE2A; RBPMS; RGS2; RHOB; SERPINH1; SORBS2; ST5; TGFBR3; TPM1; TPM2
IZADPANAH_STEM_CELL_ADIPOSE_VS_BONE_DN	6.86032	3.28519	12.9806	0.000206966	AKR1C2; FZD7; GATA3; LAMA4; MRVI1; MYH11; NPR3; NUAK1; PALMD; PBX1; SORBS2
PLASARI_TGFB1_SIGNALING_VIA_NFIC_1HR_DN	6.86032	3.28519	12.9806	0.000206966	ATP1B1; CACNA1H; CPD; FGFR2; MALAT1; MYH11; NPR3; NRN1; TINAGL1; TPM1; ZCCHC24
YATTNATC_UNKNOWN	3.56962	2.15705	5.62146	0.000216772	ANK2; BNC2; CALD1; COL3A1; DOCK4; EGR3; HOXA7; IRX3; KCNH2; KCTD12; LINC00173; MGC45800; NPTX2; PALMD; POU6F2; RBPMS; ROBO3; SMPX; SORBS1; STARD13; ZCCHC24
GSE1460_CD4_THYMOCYTE_VS_THYMIC_STROMAL_CELL_DN	4.78343	2.5994	8.19434	0.000216772	ACTN1; ADAM19; ATXN1; BNC2; CTSK; EMILIN1; FGF2; LTBP1; NAV2; OLFML3; RRBP1; SLC6A8; TGFBR3; TWIST1; ZCCHC24
V$TST1_01	4.22648	2.39663	6.99907	0.000229965	BNC2; FABP1; FGFR2; FIGN; HOXA5; HOXC4; IRX2; IRX3; ISL1; LAMA4; MGC45800; NR2F2; NR4A2; SMPX; TBX5; THBS2; TWIST1
RTAAACA_V$FREAC2_01	2.53123	1.73365	3.59778	0.000239629	ANK2; ASB7; ATXN1; BNC2; C15orf52; CALD1; CTGF; ELK3; FBXL22; GDNF; HAND2; HOXA5; HOXA7; HOXC4; HOXC8; IKZF4; ISL1; KCNH2; KCTD12; LASP1; LINC00173; LPP; LY86-AS1; MAML3; MEIS1; MRGPRF; MRVI1; MSC; MYL1; MYLK; NR4A2; OSR2; PBX1; SIM1; SLITRK2; STARD13
OXFORD_RALA_OR_RALB_TARGETS_DN	19.3531	6.25465	51.173	0.000257295	CALD1; PALLD; PDE2A; SLC6A8; TNS1; TPM1
GCANCTGNY_V$MYOD_Q6	2.51006	1.71915	3.56742	0.000280124	ANK2; ARID5A; ATP1B1; BNC2; BRSK2; C10orf11; CHRNE; CRIP2; DES; DNHD1; GATA2; GATA3; HOXA5; HOXA7; IDH2; ISL1; KCNH2; LDB3; LHX1; LPHN3; MASP1; MYO7A; NBEA; NR2F2; NR4A2; PLEKHA4; RASAL1; RIT2; ROBO3; SCN8A; SMPX; SPEG; STAT5A; SVIL; TPM2; TSPAN9
V$POU6F1_01	4.37578	2.43274	7.36044	0.000283711	BNC2; C10orf11; CASQ2; COL1A2; CTSK; CUX1; HOXA5; HOXA7; HOXA9; HOXC4; LRRN4CL; MEIS1; NR2F1; OLFML3; RERE; TSPAN9
BILANGES_SERUM_SENSITIVE_VIA_TSC2	13.1416	4.85368	30.6359	0.00032532	COL1A2; COL3A1; CTGF; KIFC1; NUMA1; SMG6; THBS2
V$TBP_01	4.27644	2.37814	7.18892	0.000366404	ATXN1; BNC2; COL1A2; DES; GSC; HAND2; HOXC4; HSPB3; MEIS1; MSC; MYOCD; SCHIP1; THBS2; TPM2; TRDN; TRPM4
VART_KSHV_INFECTION_ANGIOGENIC_MARKERS_DN	5.72732	2.85653	10.4842	0.000369376	BAI1; CTGF; EGF; FGF2; FGFR2; FZD7; HAND2; NRP2; RAMP1; RHOB; TMPRSS6; WNT5B
V$MEF2_Q6_01	4.25623	2.36751	7.15689	0.000379589	ATXN1; BNC2; C10orf11; CASQ2; CUX1; ESR1; FILIP1; GATA4; GRK7; HSPB3; MYL1; RERE; RHOB; SMPX; TPM2; TRDN
DURAND_STROMA_MAX_UP	3.83459	2.21562	6.25511	0.000390575	ADAM19; CASP12; CLDN1; COL1A2; COL3A1; CRIP2; EBF3; FGFR2; GATA3; HOXC8; ITPKB; MASP1; MRGPRF; MTSS1L; NPR3; RBPMS2; SMOC2; SPEG
BOQUEST_STEM_CELL_CULTURED_VS_FRESH_UP	3.26553	1.99968	5.08622	0.000436931	ANK2; ANO1; CD83; CD9; CTSK; ESR1; FGF2; GAS7; MAFB; MICAL2; NPR3; ODZ3; PMAIP1; PPP1R12B; RGS2; RHOB; SCRG1; SOD2; SORBS1; TGFBR3; TLR3; TPM2
PETROVA_ENDOTHELIUM_LYMPHATIC_VS_BLOOD_DN	5.12909	2.64496	9.14712	0.0004415	ACTA2; ATP1B1; COL1A2; EMP3; IER3; NR2F2; NUAK1; PCDH1; RHOB; SLC6A8; TAGLN; TPM1; TPM2
V$TEF1_Q6	4.35627	2.37101	7.44617	0.000550527	ATP1B1; CA14; FGFR2; FXYD6; GATA3; LRRN4CL; MRGPRF; OLFML3; PBX1; PRDM16; ST5; SYNPO2L; TINAGL1; TSPAN9; WNT3A
V$T3R_Q6	4.10708	2.2856	6.89827	0.000550527	ALPPL2; BNC2; C15orf52; FBXL22; GAL3ST3; GP1BB; HOXC8; JPH2; KCNAB3; KCNH2; RBM24; RERE; SALL1; TBX5; TPM1; TPPP3
LINDVALL_IMMORTALIZED_BY_TERT_UP	7.84472	3.41369	15.947	0.000550527	ARID5A; CALD1; CD9; FOXF2; FZD7; SLC38A11; SLC6A8; ST5; WNT5B
MODULE_88	2.50977	1.69009	3.61729	0.000603772	ACTN1; ADAM19; C11orf9; COL1A2; COL3A1; COL6A3; COL9A1; EMP3; ESR1; FABP1; FEV; FGFR2; GATA2; IER3; KCNMB1; LTF; MUC5B; MYH11; MYLK; NRG2; PCOLCE; PDE2A; RAMP1; RHOB; SMTN; SORBS2; STX1A; SYNPO2L; TACC2; TBX1; TBX5; TPM2; VWF
MCBRYAN_PUBERTAL_TGFB1_TARGETS_UP	4.92951	2.54426	8.7776	0.000629226	ACTA2; ACTG2; ANO1; CALD1; CPD; IER3; LASP1; LTF; NFIC; PCOLCE; TAGLN; TNS1; TPM2
CROONQUIST_NRAS_VS_STROMAL_STIMULATION_DN	6.64695	3.05722	12.9365	0.000637412	ACTA2; COL1A2; COL6A3; CTGF; IER3; LAMA4; NR4A2; THBS2; TPM1; TPM2
GGATTA_V$PITX2_Q2	2.82498	1.80515	4.25059	0.000730706	ANO1; ATXN1; C11orf9; CAMK2A; CASQ2; CHRNE; DCT; FIGN; FOXF2; GPM6B; IRX3; ISL1; LTBP1; MAML3; MGC45800; MYF6; MYOCD; PBX1; RBPMS; ROBO3; RYBP; SIM1; SMG6; TNS1; TPM2; WNT3A
ZHOU_INFLAMMATORY_RESPONSE_FIMA_UP	2.96249	1.85629	4.52892	0.000739128	AKR1C2; CA14; CASQ2; CD83; CLDN1; COL3A1; CTNNA2; DOK6; EBF3; FZD7; HOXA6; IER3; MSC; NAV2; NRG2; RASAL1; SLC1A2; SORBS2; SPHK2; STAT5A; TBX5; TMPRSS6; TP73; VWF
CTTTGA_V$LEF1_Q2	2.21647	1.56174	3.07605	0.000757753	ARID5A; C10orf11; CHN2; CMYA5; DCT; DES; ELK3; FIGN; FILIP1; FZD7; GAS7; GDNF; GNA12; HOXA4; HOXA7; HOXC4; ISL1; JPH2; KLHDC8A; LHX1; LY6G6E; MAML3; MEIS1; MGC45800; MRVI1; MYF5; MYF6; MYL1; NAV2; NBEA; NPR3; NR2F1; NR2F2; NRP2; PCDH1; RERE; RGMA; RRBP1; SALL1; SCRG1; SORBS1; STX1A
MEISSNER_NPC_HCP_WITH_H3K4ME2_AND_H3K27ME3	3.46411	2.03623	5.57338	0.000757753	BAI1; BNC2; FEV; FOXC2; FOXF1; FOXF2; GATA2; GDNF; ISL1; MSC; NPR3; PRDM16; PRDM6; SIM1; SMOC2; TBX1; TP73; WNT3A; XKR7
GSE1460_INTRATHYMIC_T_PROGENITOR_VS_THYMIC_STROMAL_CELL_DN	4.47799	2.37865	7.79587	0.000757753	ADAM19; DIP2C; EDNRA; EMILIN1; FGD6; FGF2; LTBP1; RRBP1; SLC6A8; STAG3L4; TGFBR3; TUBB6; TWIST1; ZCCHC24
GSE3982_DC_VS_BCELL_UP	4.45358	2.36593	7.75264	0.000796066	ACOT7; ARHGAP10; CD83; CDRT1; LRRFIP1; MICAL2; MYF6; PALLD; RAMP1; ROBO3; TGFBR3; TNS1; TUBB6; WNT5B
FARMER_BREAST_CANCER_CLUSTER_5	22.2729	6.18822	66.9624	0.00085897	COL1A2; COL3A1; CTSK; PCOLCE; THBS2
HATADA_METHYLATED_IN_LUNG_CANCER_UP	3.29544	1.96658	5.2379	0.00087495	ANK2; C18orf1; COL1A2; EBF3; ESR1; GATA3; HLX; HOXA7; HOXA9; ISL1; ITPKB; JPH2; LHX1; RGMA; SVIL; TAGLN; TGFB1I1; TPPP3; TWIST1; ZCCHC24
SWEET_KRAS_TARGETS_UP	7.19635	3.14265	14.568	0.000921308	ADAM19; CALD1; MSC; NUAK1; PALLD; ST5; TAGLN; TNS1; TPM1
MANALO_HYPOXIA_UP	4.38178	2.32852	7.62555	0.000921308	ATXN1; COL1A2; COL9A1; IDH2; IER3; KANK3; MEF2A; NUAK1; PPP1R13L; SLC6A8; SORBS2; TNS1; TPM1; VWF
KUNINGER_IGF1_VS_PDGFB_TARGETS_UP	7.19635	3.14265	14.568	0.000921308	FBXL22; LDB3; MYL1; PYGM; SMPX; SMTN; SYNPO2L; TPM1; TPM2
TAKEDA_TARGETS_OF_NUP98_HOXA9_FUSION_3D_UP	4.68643	2.42107	8.33266	0.000936277	ATP1B1; CRISP2; HLX; HOXA5; HOXA6; HOXA7; HOXA9; IRX3; MALAT1; MEIS1; PDE1C; RBPMS; RNASE6
REACTOME_DEVELOPMENTAL_BIOLOGY	3.25865	1.94491	5.17868	0.000979716	BOC; CACNA1H; COL1A2; COL3A1; COL6A3; COL9A1; GDNF; MEF2A; MYF5; MYF6; MYH11; NR2F2; NR5A2; NRP2; PLXNC1; RGMA; RHOB; ROBO3; SCN8A; SRGAP3
SKELETAL_MUSCLE_DEVELOPMENT	13.9354	4.64851	35.0494	0.000990029	BOC; CACNA1H; MYF5; MYF6; MYH11; SVIL
MYOFIBRIL	20.6763	5.80281	61.1973	0.00107271	DES; MYOM1; SVIL; TPM1; TPM2
YNGTTNNNATT_UNKNOWN	3.34908	1.96951	5.38545	0.00107271	C10orf11; CALD1; CHN2; COL9A1; DOCK4; FEV; FIGN; HOXA7; HOXA9; HOXC4; MAML3; MYOCD; OLFML3; PBX1; PDE1C; SORBS2; STARD13; TPM2; TPPP3
BROWNE_HCMV_INFECTION_16HR_DN	7.00452	3.06191	14.1553	0.00107271	COL1A2; DIP2C; FGF2; PBX1; RBPMS; SERPINH1; SVIL; TGFBR3; TPM1
ACTIN_CYTOSKELETON	5.4598	2.63179	10.2371	0.00110012	CAPZB; FLNB; LASP1; MYOM1; PALLD; SEPT9; SMTN; SORBS1; SORBS2; TPM1; TPM2
SYSTEM_PROCESS	2.7923	1.76802	4.23232	0.0011058	CACNA1H; CASQ2; CD9; CHRNE; COL3A1; DES; GDNF; HTR1E; KCNH2; KCNIP1; KCNMB1; MYH11; MYO7A; MYOM1; PDE6B; POU6F2; PPP1R12B; RIT2; SLC1A2; SLC6A8; SMPX; SMTN; TACR2; TPM1; TRDN
ALFANO_MYC_TARGETS	3.99846	2.17932	6.82081	0.00116704	ATP1B1; C18orf1; CRIP2; CTSK; HOXC9; KCNH2; KCTD12; LASP1; LTBP1; MYLK; PON1; SMTN; SVIL; TACC2; TGFB1I1
MODULE_5	3.07769	1.8627	4.8364	0.00128235	ACTN1; ADAM19; CALD1; COL1A2; COL3A1; COL6A3; EMILIN1; EMP3; GATA2; IER3; MYH11; MYLK; PCOLCE; RBPMS; RGS2; RHOB; SERPINH1; TGFBR3; TPM1; TPM2; VWF
AFFAR_YY1_TARGETS_UP	4.17995	2.22316	7.26614	0.00135521	FXYD6; HOXA4; LDB3; MALAT1; MRVI1; MYH11; MYL1; MYOM1; NPTX2; PMAIP1; S1PR5; SIM1; TINAGL1; TPM1
BANDRES_RESPONSE_TO_CARMUSTIN_MGMT_24HR_DN	12.9029	4.33074	32.0979	0.00135521	ACTN1; COL9A1; ICAM5; RIT2; SORBS2; SPEG
RGAANNTTC_V$HSF1_01	3.04707	1.84435	4.7886	0.00144145	ACOT7; BNC2; CASQ2; CD9; COL6A3; CUX1; EEFSEC; EGF; EGR3; ELK3; GATA3; LINC00173; MYOCD; NR4A2; OSR2; PLXNC1; RBPMS; SERPINH1; STARD13; TPM2; TRDN
TURASHVILI_BREAST_DUCTAL_CARCINOMA_VS_LOBULAR_NORMAL_DN	7.76939	3.18638	16.4578	0.00153016	ACTA2; ACTG2; GPM6B; MYH11; MYLK; SORBS1; SYNPO2; TAGLN
V$SREBP1_Q6	3.87458	2.11286	6.60701	0.00157612	DTX1; ESR1; HOXC4; KCNMB1; LASP1; LPHN3; MAML3; NBEA; SALL1; SMTN; SORBS1; STX1A; SYNPO2L; TGFB1I1; TNS1
V$TATA_C	3.67159	2.04665	6.15366	0.00158804	EGF; FBXL22; HOXA9; HOXC4; LTBP1; MYH11; MYL1; MYLK; NR5A2; PBX1; PRDM16; SHANK2; SIM1; SVIL; TAGLN; TWIST1
MOREAUX_MULTIPLE_MYELOMA_BY_TACI_UP	3.11093	1.85774	4.94139	0.00163693	ACTA2; ALPPL2; C10orf11; CDRT1; CHRNE; FOXF2; GNA11; HOXA6; IKZF4; KCNB1; KCNH2; KCNIP1; MSC; NRP2; NUAK1; PCDH1; RRBP1; SCRG1; SHANK2; SLC6A8
V$TEF_Q6	3.84058	2.09465	6.54718	0.00169869	ASB7; ATXN1; BNC2; BOC; C10orf11; CYP26C1; DOCK4; FGF7; HOXC4; ITGBL1; NPTX2; OLFML3; PBX1; TWIST1; ZFP42
ALCALAY_AML_BY_NPM1_LOCALIZATION_UP	5.11119	2.46798	9.5622	0.00177942	FZD7; GATA2; HOXA4; HOXA5; HOXA6; HOXA7; HOXA9; LTBP1; MEIS1; RRBP1; SCHIP1
HELLER_HDAC_TARGETS_SILENCED_BY_METHYLATION_UP	2.98028	1.80441	4.68184	0.00186233	ACOT7; ALPPL2; ATP1B1; CD9; CRIP2; FGD6; FLNB; GATA3; IER3; ITGBL1; KCTD12; MAFB; MICAL2; NPTX2; NR4A2; RHOB; RRBP1; SLC6A8; SORBS1; TPM1; TUBB6
REACTOME_HEMOSTASIS	2.97304	1.80008	4.6703	0.00191242	ACTN1; ATP1B1; CD9; COL1A2; DOCK4; EGF; GATA2; GATA3; GATA4; GNA11; GNA12; GP1BB; KCNMB1; KIF26A; KIFC1; MRVI1; PDE2A; PDE6B; PRKCZ; RHOB; VWF
WWTAAGGC_UNKNOWN	5.03102	2.43014	9.40647	0.00198266	ACTG2; BNC2; COL3A1; LHX1; MEIS1; MRGPRF; MYLK; NR2F1; NR2F2; SALL1; SORBS1
NAKAMURA_TUMOR_ZONE_PERIPHERAL_VS_CENTRAL_UP	3.58628	2.00013	6.00862	0.00198266	ACOT7; ADAM19; ANO1; CALD1; CCDC85C; CENPW; COL1A2; COL3A1; GPM6B; ITGBL1; LAMA4; LTBP1; NEURL1B; PALLD; SCHIP1; TPM1
MIYAGAWA_TARGETS_OF_EWSR1_ETS_FUSIONS_DN	3.99597	2.12693	6.94028	0.00198556	ACTG2; ACTN1; ADAM19; COL1A2; COL3A1; LTBP1; MGC45800; MICAL2; NR2F2; ODZ3; PDE1C; PDZRN3; SPEG; SVIL
TTANTCA_UNKNOWN	2.2867	1.5498	3.27739	0.00201934	ATXN1; BNC2; C10orf11; CASQ2; CHN2; CUX1; ELK3; FGF7; GAL3ST3; HOXA5; HOXA9; HOXC4; ISL1; LTBP1; MASP1; MGC45800; MYF6; MYH11; MYLK; NPTX2; NR5A2; NRP2; NUMA1; PON1; ROBO3; RRBP1; RYBP; SALL1; SHANK2; SMPX; SOD2; ST5; TINAGL1; TSPAN9
CLASPER_LYMPHATIC_VESSELS_DURING_METASTASIS_DN	11.6075	3.9278	28.556	0.00207166	COL1A2; COL3A1; COL6A3; FOXC2; LTBP1; PCOLCE
GSE360_DC_VS_MAC_T_GONDII_UP	4.24027	2.19506	7.52168	0.00207166	ACOT7; ACTG2; ADAM19; CD83; CTGF; HOXC4; LDB3; NRP2; PALLD; PBX1; PCOLCE; RAMP1; TPM1
TGACCTY_V$ERR1_Q2	2.21453	1.51773	3.14457	0.00225448	ALPPL2; ALX4; ATP1B1; BNC2; BOC; C15orf52; CAMK2G; CASQ2; DCT; FBXL22; FGF7; HOXA5; JPH2; LDB3; LHX1; MASP1; MGC45800; MRVI1; MYF5; MYL1; MYLK; NPTX2; NR5A2; OSR2; PRDM16; PYGM; RBPMS; RRBP1; SDK1; SLC6A8; ST5; STAT5A; TBX5; TPM2; TPPP3; TRPM4
TGATTTRY_V$GFI1_01	3.53209	1.97022	5.91647	0.00225448	C10orf11; CASQ2; CTNNA2; ESR1; FGF7; GDNF; HOXA5; HOXA6; HOXA7; HOXA9; HOXC4; HOXC8; NRP2; ROBO3; SALL1; TSPAN9
ACTACCT,MIR-196A,MIR-196B	4.91527	2.37547	9.18254	0.00230954	C20orf160; COL1A2; COL3A1; CPD; GAS7; HOXA5; HOXA7; HOXC8; PPP1R12B; SCHIP1; TSPAN18
HEART_DEVELOPMENT	11.2331	3.80997	27.5372	0.0023611	CASQ2; GATA4; HAND2; MYH11; TBX1; TBX5
CONTRACTILE_FIBER_PART	16.0909	4.64617	45.2709	0.00236207	DES; MYOM1; SVIL; TPM1; TPM2
TRANSCRIPTION_DNA_DEPENDENT	2.57505	1.64661	3.87108	0.00236207	ARID5A; CUX1; DTX1; FEV; FOXF1; FOXF2; GATA2; GATA3; GATA4; HAND2; LRRFIP1; MAML3; MSC; MYF5; MYF6; NFIC; NR2F2; NR5A2; PBX1; POU6F2; RYBP; SOD2; TBX5; TGFB1I1; TP73; TWIST1
TRANSCRIPTION	2.43238	1.59479	3.58282	0.00236207	ARID5A; ATXN1; CAMK2A; CUX1; DTX1; ELK3; FEV; FOXF1; FOXF2; GATA2; GATA3; GATA4; HAND2; LRRFIP1; MAML3; MSC; MYF5; MYF6; NFIC; NR2F2; NR5A2; PBX1; POU6F2; RYBP; SOD2; TBX5; TGFB1I1; TP73; TWIST1
V$PIT1_Q6	3.90047	2.07699	6.77166	0.00236207	ATP1B1; CHN2; FGF7; HOXA4; HOXA9; MEIS1; MGC45800; MYL1; NPR3; SALL1; SMPX; TPM1; TSPAN9; TWIST1
DELACROIX_RAR_TARGETS_DN	16.0909	4.64617	45.2709	0.00236207	FGFR2; FIGN; MRGPRF; PALMD; TPM2
ESC_V6.5_UP_EARLY.V1_DN	4.48063	2.24734	8.13831	0.00236207	CALD1; COL1A2; COL3A1; CTGF; FGF2; PBX1; PCOLCE; SP5; TAGLN; TGFB1I1; TINAGL1; TUBB6
RNA_BIOSYNTHETIC_PROCESS	2.56629	1.64109	3.85773	0.00240587	ARID5A; CUX1; DTX1; FEV; FOXF1; FOXF2; GATA2; GATA3; GATA4; HAND2; LRRFIP1; MAML3; MSC; MYF5; MYF6; NFIC; NR2F2; NR5A2; PBX1; POU6F2; RYBP; SOD2; TBX5; TGFB1I1; TP73; TWIST1
PLASARI_TGFB1_TARGETS_10HR_UP	4.1249	2.13642	7.31218	0.00250933	CTGF; FGF2; FLNB; FOXC2; FXYD6; IER3; KLHDC8A; KLHL29; LRRFIP1; MICAL2; NUAK1; PMAIP1; PPP1R13L
CHIARADONNA_NEOPLASTIC_TRANSFORMATION_CDC25_UP	5.31348	2.45955	10.2488	0.00263458	ADAM19; FGF7; FGFR2; LAMA4; NAV2; PHLDB2; SLC6A8; SMOC2; THBS2; TWIST1
BROWNE_HCMV_INFECTION_20HR_DN	5.96723	2.62224	11.9677	0.002699	COL1A2; CTGF; FGF2; LPP; LTBP1; ST5; SVIL; TGFBR3; TRAF3IP2
LIM_MAMMARY_LUMINAL_MATURE_DN	5.96723	2.62224	11.9677	0.002699	CALD1; ITPKB; KCTD12; PDZRN3; SERPINH1; SORBS1; TGFBR3; TINAGL1; TUBB6
SMID_BREAST_CANCER_NORMAL_LIKE_UP	2.8684	1.73722	4.50401	0.00270858	ACTA2; ANK2; ARID5A; BANK1; DES; EMILIN1; FZD7; HOXA5; HOXA7; HOXA9; KANK3; KCTD12; LAMA4; MYH11; MYLK; PALMD; PDE2A; RNASE6; ROBO3; SORBS1; TGFBR3
V$IK2_01	3.60265	1.96698	6.13446	0.00286004	ACTN1; ASB7; BOC; C10orf11; CA14; CTGF; DOCK4; HOXC4; LTBP1; MYH11; MYOCD; NRP2; OSR2; SPEG; TACC2
V$RP58_01	4.03691	2.09163	7.15331	0.00294425	ANK2; COL3A1; FGF7; GAS7; HOXC4; LTBP1; MRGPRF; NR4A2; NUAK1; PCDH1; PCOLCE; SORBS1; TNS1
REACTOME_NCAM1_INTERACTIONS	10.5536	3.59363	25.6891	0.00294425	CACNA1H; COL1A2; COL3A1; COL6A3; COL9A1; GDNF
YAUCH_HEDGEHOG_SIGNALING_PARACRINE_DN	3.58789	1.95901	6.10852	0.00294425	CASQ2; CLDN1; FABP1; KCNH2; MYF5; MYF6; MYL1; NAV2; PRDM16; PYGM; SCRG1; SIM1; SPEG; TMEM200C; TRDN
AMIT_SERUM_RESPONSE_60_MCF10A	8.14028	3.09404	18.1923	0.00307269	CALD1; CTGF; EGR3; MAFB; NR4A2; PMAIP1; RHOB
TGTTTGY_V$HNF3_Q6	2.4156	1.57174	3.58018	0.00323667	CA14; CA3; CALD1; CHN2; CTGF; DCT; ESR1; FABP1; FIGN; GSC; HAND2; HOXA6; HOXC4; ITPKB; LTBP1; LY6G6E; MASP1; MEIS1; MYLK; NR2F2; OSR2; PALMD; RERE; RIT2; ROBO3; SIM1; ST5; SVIL
STRIATED_MUSCLE_DEVELOPMENT	10.2418	3.49452	24.8677	0.00331715	BOC; CACNA1H; MYF5; MYF6; MYH11; SVIL
YAO_TEMPORAL_RESPONSE_TO_PROGESTERONE_CLUSTER_16	6.65629	2.74699	13.9781	0.00331715	ACTN1; COL1A2; COL3A1; COL6A3; NPTX2; PCOLCE; PYGM; SMOC2
CONTRACTILE_FIBER	14.4838	4.22532	39.9999	0.00332356	DES; MYOM1; SVIL; TPM1; TPM2
REACTOME_COLLAGEN_FORMATION	7.9805	3.03619	17.8103	0.0033483	COL1A2; COL23A1; COL3A1; COL6A3; COL9A1; PCOLCE; SERPINH1
V$MMEF2_Q6	3.51586	1.92014	5.98293	0.00350146	ACTG2; BNC2; CHN2; ESR1; FILIP1; GAL3ST3; GSC; HOXA4; MGC45800; MYL1; NR2F1; NRP2; SALL1; SMPX; TSPAN9
SENESE_HDAC2_TARGETS_DN	5.03657	2.33494	9.6963	0.0036658	BNC2; COL3A1; EGF; MALAT1; OLFML3; PDE1C; TAGLN; TMEM200C; TPM1; ZCCHC24
RUIZ_TNC_TARGETS_UP	4.56489	2.20975	8.50811	0.00369745	COL1A2; COL3A1; EDNRA; FOXF1; FOXF2; KCTD12; MAFB; MEIS1; NR2F1; NUMA1; ZCCHC24
SARCOMERE	23.1229	5.26914	80.5055	0.00411023	DES; MYOM1; TPM1; TPM2
V$GATA1_04	3.63954	1.93989	6.30788	0.00411023	ANK2; BNC2; C11orf9; CALD1; FEV; ISL1; MAML3; NR5A2; NRP2; RBPMS; SLITRK2; TBX5; TWIST1; ZDHHC1
V$HSF2_01	3.63954	1.93989	6.30788	0.00411023	ACOT7; ATXN1; BNC2; CASQ2; EEFSEC; EGF; EGR3; MYOCD; NR2F1; RBPMS; SERPINH1; TBX5; TPM2; TRDN
V$FOXM1_01	3.63954	1.93989	6.30788	0.00411023	ATP1B1; BNC2; CASQ2; CHN2; COL3A1; EMP3; HOXA7; HOXC4; ISL1; LHX1; MYF5; NPTX2; NR2F1; NRG2
LEE_SP4_THYMOCYTE	23.1229	5.26914	80.5055	0.00411023	CLDN1; EGR3; IER3; NR4A2
VERHAAK_AML_WITH_NPM1_MUTATED_UP	4.13571	2.0777	7.49646	0.00416476	AKR1C2; HOXA4; HOXA5; HOXA6; HOXA7; HOXA9; IER3; LTBP1; MAFB; MEIS1; SCHIP1; SOD2
REACTOME_AXON_GUIDANCE	3.62338	1.93135	6.28038	0.00425196	CACNA1H; COL1A2; COL3A1; COL6A3; COL9A1; GDNF; MYH11; NRP2; PLXNC1; RGMA; RHOB; ROBO3; SCN8A; SRGAP3
CUI_TCF21_TARGETS_2_DN	2.2844	1.50923	3.34321	0.00438032	C10orf11; CTGF; DOCK4; EGF; ELTD1; EXOC3L2; FOXC2; GATA3; HLX; ITPKB; KANK3; KCNK6; LASP1; LPHN3; LPP; LRRFIP1; MAFB; NPR3; PALLD; PCOLCE; PDE2A; RBPMS; RGS2; SCHIP1; SORBS1; SPEG; ST5; TGFBR3; TLR3; TPM1
ONDER_CDH1_SIGNALING_VIA_CTNNB1	6.29547	2.60313	13.1778	0.00439401	ACTA2; CD83; COL1A2; COL6A3; LTBP1; MICAL2; TAGLN; TPM1
MARTINEZ_RB1_TARGETS_UP	2.44155	1.56198	3.66858	0.00439401	ACTRT2; ASB7; CA3; CALD1; CAPZB; CPD; CUX1; FABP1; FGF7; FGFR2; GNA12; HOXA9; IER3; LASP1; MASP1; MEF2A; MYL1; NAV2; OSR2; PCOLCE; PLIN4; SORBS1; TCAP; TGFBR3; THRSP; ZFP106
WOO_LIVER_CANCER_RECURRENCE_UP	5.46818	2.40924	10.9267	0.00439401	COL1A2; COL6A3; CTGF; FGD6; FGFR2; GAS7; LAMA4; RGS2; TPM2
V$TFIIA_Q6	3.59071	1.91466	6.22287	0.00443459	ACTG2; ATXN1; CA14; CCDC88B; DTX1; EMILIN1; GSC; HAND2; HOXA9; MEIS1; MRVI1; MYH11; NR2F1; PRDM16
REACTOME_STRIATED_MUSCLE_CONTRACTION	13.1655	3.87409	35.8887	0.00443459	DES; MYL1; TCAP; TPM1; TPM2
VERHAAK_AML_WITH_NPM1_MUTATED_DN	3.59071	1.91466	6.22287	0.00443459	BANK1; C18orf1; FLNB; GATA3; GPM6B; LTF; MEF2A; MYH11; NPR3; PMAIP1; RAMP1; RBPMS; TGFB1I1; TRPM4
RODWELL_AGING_KIDNEY_NO_BLOOD_UP	3.81318	1.97765	6.74825	0.00443459	C11orf9; C18orf1; CLDN1; COL1A2; COL3A1; COL6A3; LTF; NR2F1; NUAK1; SERPINH1; TAGLN; TPM1; ZCCHC24
MIKKELSEN_NPC_HCP_WITH_H3K27ME3	3.12238	1.77802	5.14443	0.00443459	BAI1; BNC2; FEV; FOXL1; HOXA9; HOXC8; HOXC9; ISL1; KCNK6; MSC; NPR3; PRDM16; PRKCZ; S1PR5; SIM1; TP73; WNT3A
PAPASPYRIDONOS_UNSTABLE_ATEROSCLEROTIC_PLAQUE_DN	9.40974	3.22732	22.6618	0.00446864	KCNMB1; MYH11; MYLK; SYNPO2; TNS1; TPM1
VANTVEER_BREAST_CANCER_BRCA1_DN	9.40974	3.22732	22.6618	0.00446864	CTSK; GLI3; IRX2; ITGBL1; NEURL1B; TPPP3
V$IRF1_01	3.57499	1.90637	6.19509	0.00456409	BNC2; ESR1; GATA3; HLX; HOXA6; ITGBL1; ITPKB; NPR3; PLXNC1; PRDM16; SHANK2; SORBS1; TBX1; TWIST1
MODULE_55	2.2694	1.49941	3.32115	0.00459449	ACTN1; ADAM19; ALPPL2; C11orf9; COL1A2; COL3A1; COL6A3; COL9A1; EMP3; ESR1; FABP1; FEV; GATA2; IER3; KCNMB1; LTF; MUC5B; MYH11; MYLK; NRG2; PCOLCE; PDE2A; RAMP1; RHOB; SORBS2; STX1A; SYNPO2L; TACC2; TBX5; TPM2
SMID_BREAST_CANCER_RELAPSE_IN_PLEURA_UP	57.5402	7.69453	426.852	0.00484817	CHN2; ODZ3; TPPP3
WANG_SMARCE1_TARGETS_UP	3.36675	1.83976	5.72514	0.004871	ACTA2; ATXN1; BOC; CALD1; COL3A1; COL6A3; GATA3; LPP; LRRFIP1; MAFB; MYLK; MYOCD; SMTN; ST5; TAGLN
V$OCT1_05	3.54395	1.89001	6.13995	0.00488082	BNC2; C10orf11; ELK3; FGFR2; GSC; HOXA5; IRX2; ISL1; LPP; MAML3; NRP2; RHOB; SMPX; SVIL
MULLIGHAN_NPM1_SIGNATURE_3_DN	4.34751	2.10686	8.09212	0.00488221	GPM6B; HOXC4; MEF2A; MYH11; NPR3; PDE2A; PMAIP1; RERE; SVIL; TPPP3; TRPM4
SNF5_DN.V1_DN	4.34751	2.10686	8.09212	0.00488221	DES; ESR1; GDNF; HOXA5; MALAT1; MRVI1; MYLK; NPR3; SPEG; TET1; TINAGL1
OLSSON_E2F3_TARGETS_UP	12.5933	3.71927	34.0951	0.00505124	AKR1C2; LAMA4; MALAT1; SERPINH1; SMG6
TAAWWATAG_V$RSRFC4_Q2	4.31819	2.09287	8.03592	0.0051145	ATXN1; CUX1; ESR1; FILIP1; HOXA4; HOXA9; MYL1; MYOCD; NRP2; SALL1; SMPX
TATTATA,MIR-374	3.34096	1.82586	5.6809	0.00512642	ACTN1; ATXN1; BANK1; C18orf1; FGFR2; GATA3; LTBP1; MEIS1; NPTX2; NR2F2; NR4A2; NUAK1; STARD13; WNT5B; ZCCHC24
SMID_BREAST_CANCER_BASAL_UP	2.4485	1.55199	3.70632	0.00515647	ACTG2; ACTN1; CALD1; CLDN1; CTGF; FZD7; GPM6B; HOXA9; ITPKB; KCNG1; KIFC1; LTBP1; MYLK; NPR3; NPTX2; RASAL1; RGS2; SCHIP1; SCRG1; SERPINH1; SIM1; SOD2; TPM2; TSN; WNT5B
TAATTA_V$CHX10_01	2.28045	1.49573	3.35718	0.00518185	BNC2; C15orf52; CALD1; FBXO40; FEV; FIGN; FILIP1; FOXF2; FZD7; HOXA4; HOXA5; HOXC4; IER3; IRX2; ITGBL1; LY6G6E; MYF6; MYL1; NPR3; NR2F1; OSR2; ROBO3; SALL1; SORBS2; STARD13; TRDN; TUBB6; VWF; WNT3A
CTTTAAR_UNKNOWN	2.15313	1.45127	3.09982	0.00531047	ACTG2; BNC2; CLDN1; COL6A3; COL9A1; CPD; CUX1; DTX1; EGF; GDNF; HOXA4; ITGBL1; LDB3; MASP1; MEIS1; MGC45800; MRVI1; MYL1; NBEA; NR2F2; NR5A2; OSR2; PBX1; PRDM16; PYGM; RBM24; RERE; RHOB; SALL1; SHANK2; SORBS1; SYNPO2L; TAGLN
TRANSCRIPTION_FROM_RNA_POLYMERASE_II_PROMOTER	2.75053	1.64448	4.36169	0.00541117	CUX1; DTX1; FEV; GATA2; GATA3; HAND2; LRRFIP1; MAML3; MSC; MYF5; MYF6; NFIC; NR2F2; NR5A2; PBX1; POU6F2; RYBP; SOD2; TGFB1I1; TWIST1
MCBRYAN_PUBERTAL_BREAST_5_6WK_DN	4.67266	2.17006	8.97015	0.00551458	CALD1; CPD; CUX1; EBF3; FIGN; KCNB1; LASP1; MALAT1; NFIC; TNS1
CHARAFE_BREAST_CANCER_LUMINAL_VS_MESENCHYMAL_DN	2.74403	1.64064	4.35125	0.0055235	ACTA2; ACTN1; BNC2; CALD1; COL6A3; ELK3; EMP3; FOXF2; FZD7; KCTD12; KLHL29; MYLK; NR2F1; PHLDB2; RGS2; TGFB1I1; TPM1; TUBB6; WNT5B; ZCCHC24
V$MYOGENIN_Q6	3.46863	1.85034	6.00644	0.00566729	ATP1B1; CHRNE; CRIP2; DCT; DES; DNHD1; ELK3; LDB3; MAMSTR; MYF5; PLEKHA4; STAT5A; SYNPO2L; ZCCHC24
RNGTGGGC_UNKNOWN	2.2989	1.49636	3.40609	0.00566729	C11orf9; CA14; CALD1; CAMK2A; EGR3; HLX; HOXA7; IDH2; ITPKB; KCNB1; KCNH2; LRRFIP1; MAML3; MAMSTR; MICAL2; MRGPRF; NPR3; NRG2; PBX1; PCOLCE; RERE; RRBP1; SALL1; SPEG; ST5; TBX5; TGFB1I1; TSPAN9
AAAYWAACM_V$HFH4_01	3.46863	1.85034	6.00644	0.00566729	CALD1; CHN2; FBXL22; GSC; HOXA6; HOXA9; ITGBL1; MYL1; NR2F2; PALMD; PBX1; SCRG1; SIM1; STARD13
BERENJENO_TRANSFORMED_BY_RHOA_REVERSIBLY_DN	12.0625	3.57684	32.4731	0.00566729	ACTG2; CTGF; PHLDB2; SORBS1; TAGLN
SCHLINGEMANN_SKIN_CARCINOGENESIS_TPA_DN	12.0625	3.57684	32.4731	0.00566729	COL1A2; HOXA7; MYL1; TCAP; THRSP
V$HMEF2_Q6	4.63527	2.15309	8.89893	0.00567969	CASQ2; FBXO40; GATA4; GRK7; JPH2; MYL1; SMPX; STARD13; SYNPO2L; TPM2
V$PAX_Q6	3.45391	1.8426	5.98023	0.00578914	CHN2; DOCK4; EGR3; GATA3; GSC; HOXA5; HOXC4; IER3; IRX3; MYF6; NRP2; SYNPO2L; TWIST1; VWF
TURASHVILI_BREAST_LOBULAR_CARCINOMA_VS_DUCTAL_NORMAL_UP	6.89565	2.64047	15.2451	0.00617557	COL1A2; COL3A1; COL6A3; EDNRA; MICAL2; PLXNC1; THBS2
HOELZEL_NF1_TARGETS_DN	5.09486	2.24926	10.1492	0.00620324	BOC; C11orf9; C18orf1; COL3A1; CUX1; GATA3; LPHN3; NR2F1; NR2F2
V$HSF1_01	3.41047	1.81982	5.904	0.00646636	ACOT7; BNC2; EGR3; FOXD2; GATA3; LINC00173; MYOCD; NR2F1; OSR2; PLXNC1; RBPMS; SERPINH1; TPM2; TRDN
GSE22886_TH1_VS_TH2_48H_ACT_UP	3.83982	1.93155	6.9478	0.00664758	C18orf1; CD83; CUX1; FBXO40; FGF7; FZD7; HOXA6; HOXC8; IER3; PRKCZ; SORBS1; VWF
KATSANOU_ELAVL1_TARGETS_UP	4.12323	2.00024	7.66362	0.00685818	FOXF1; FXYD6; HOXA5; HOXA6; KCNMB1; MYH11; MYO7A; MYOM1; PALMD; POPDC2; SLFN12L
AACATTC,MIR-409-3P	4.49169	2.08786	8.61423	0.00687762	CTNNA2; DIP2C; FZD7; ISL1; KCTD12; MYLK; NR4A2; SCHIP1; TGFBR3; TWIST1
WGTTNNNNNAAA_UNKNOWN	2.54515	1.56218	3.95272	0.00687762	BNC2; CALD1; CHN2; CMYA5; FBXO40; FGF7; FZD7; GATA2; HAND2; HLX; HOXA5; HOXA9; HOXC4; IER3; LPP; MAML3; NR2F2; NR4A2; PRDM16; RYBP; TPPP3; TRDN
SCHAEFFER_PROSTATE_DEVELOPMENT_12HR_UP	4.99752	2.20737	9.94967	0.00687762	COL23A1; FGFR2; FILIP1; FOXF2; FZD7; MYF5; PMAIP1; RGS2; STAT5A
FIGUEROA_AML_METHYLATION_CLUSTER_7_UP	4.99752	2.20737	9.94967	0.00687762	CYP26C1; KCNAB3; MYO7A; NRP2; PMAIP1; SPHK2; TGFB1I1; TUBB6; VWF
RATTENBACHER_BOUND_BY_CELF1	2.76318	1.62839	4.43133	0.00687762	ACTG2; ANKMY1; BOC; C18orf1; C20orf160; CD9; DCT; FIGN; IKZF4; KCNB1; LPP; MGC12982; NBEA; NUMA1; PLIN4; PRDM16; SLC1A2; SRGAP3; TULP4
V$OCT1_06	3.36809	1.79744	5.82929	0.00697824	ATP1B1; C10orf11; CTSK; CUX1; FIGN; HOXA7; HOXC4; IRX2; IRX3; MGC45800; NPR3; NPTX2; NR2F1; PALMD
V$NKX25_02	3.36809	1.79744	5.82929	0.00697824	ASB7; CTSK; DOCK4; FGF7; HOXC4; HSPB3; KCTD12; LTBP1; MAML3; MGC45800; ROBO3; SORBS2; TET1; TPM2
V$HOXA4_Q2	3.36809	1.79744	5.82929	0.00697824	BOC; DES; ELK3; FBXO40; GAL3ST3; HOXA4; HOXA9; HOXC4; ITGBL1; LTBP1; MYF5; NR2F1; ROBO3; ST5
GSE17721_CTRL_VS_GARDIQUIMOD_12H_BMDM_DN	3.79802	1.9108	6.87053	0.00697824	ACTN1; COL9A1; CPD; HOXA9; IRX3; NR5A2; SCRG1; SLFN12L; STAT5A; SYNPO2; TRAF3IP2; TWIST1
GSE360_L_DONOVANI_VS_L_MAJOR_DC_UP	3.79802	1.9108	6.87053	0.00697824	ACTG2; C11orf9; DAPK3; DCT; MASP1; MYF5; NPR3; PDE2A; PDE6B; SMTN; SRGAP3; TLR3
DAVICIONI_TARGETS_OF_PAX_FOXO1_FUSIONS_DN	6.66929	2.55709	14.7116	0.00700046	EDNRA; KCNH2; KCTD12; MICAL2; MYL1; OLFML3; RGS2
V$MEF2_01	4.4572	2.07231	8.54609	0.00708068	CASQ2; FBXO40; GATA4; GRK7; JPH2; MYL1; SMPX; SYNPO2L; TPM2; TRDN
V$STAT4_01	3.3542	1.79016	5.8048	0.00710506	ACTN1; CA14; CA3; CMYA5; CTSK; DOCK4; EGF; FEV; GSC; IKZF4; PBX1; PCDH1; STAT5A; TWIST1
V$HEB_Q6	3.3542	1.79016	5.8048	0.00710506	ACTG2; DTX1; GAS7; GATA3; HOXC4; KCNH2; KLHDC8A; LPHN3; MRGPRF; MYLK; SORBS1; SVIL; TNS1; TPPP3
GNF2_MYL2	11.1355	3.32216	29.6733	0.00711728	CASQ2; DES; POPDC2; SYNPO2L; TCAP
NADERI_BREAST_CANCER_PROGNOSIS_DN	17.7801	4.20472	57.9658	0.00711728	CLDN1; SMOC2; SSR2; TGFBR3
BOYAULT_LIVER_CANCER_SUBCLASS_G56_DN	17.7801	4.20472	57.9658	0.00711728	CTGF; IER3; NAV2; THBS2
SMID_BREAST_CANCER_LUMINAL_B_DN	2.52501	1.54985	3.92098	0.00718012	ACTG2; AKR1C2; ANK2; BANK1; CALD1; CLDN1; CTGF; FZD7; GPM6B; HOXA5; HOXA9; KCNG1; LTBP1; LTF; MYH11; MYLK; NPTX2; RGS2; SCRG1; SERPINH1; SOD2; TAGLN
V$GATA6_01	3.34042	1.78292	5.78052	0.0072172	C11orf9; GSC; HOXA4; HOXC4; ISL1; MASP1; NR2F1; NR2F2; NR5A2; OLFML3; RBPMS; SLITRK2; SORBS1; TBX5
ROZANOV_MMP14_TARGETS_UP	3.34042	1.78292	5.78052	0.0072172	BOC; C11orf9; CALD1; CD83; CTGF; LAMA4; LRRN4CL; MYLK; PCOLCE; PMAIP1; RBPMS2; SERPINH1; TAGLN; TPM1
VECCHI_GASTRIC_CANCER_ADVANCED_VS_EARLY_UP	4.04492	1.96308	7.51457	0.00734758	CALD1; COL1A2; COL3A1; EDNRA; ITGBL1; MAFB; NUAK1; PRDM6; SOD2; THBS2; TWIST1
V$PR_Q2	3.32675	1.77572	5.75643	0.00745016	ATXN1; C20orf160; CTGF; FILIP1; GAL3ST3; GPM6B; HOXA5; IKZF4; ITGBL1; KCNIP1; NR2F1; PALLD; RERE; SMPX
GSE30083_SP2_VS_SP3_THYMOCYTE_UP	3.73701	1.88069	6.7578	0.00762018	ANK2; CD83; CMYA5; EXOC3L2; HOXC4; LASP1; NR2F2; NRN1; PRDM16; RASAL1; TAGLN; TBX1
YOSHIMURA_MAPK8_TARGETS_UP	1.94417	1.35912	2.71505	0.00770198	ACOT7; ATXN1; CA3; CACNA1H; CAMK2A; CAMK2G; CHRNE; COL9A1; CRISP2; EDNRA; EGR3; FABP1; GAS7; GNA11; HAND2; HOXA4; HOXC4; IER3; ISL1; ITPKB; KCNAB3; KCNB1; KCNH2; MAFB; MASP1; MYL1; NFIC; NPTX2; NR2F1; NR5A2; PDE2A; PON1; PRKCZ; PTPRQ; PYGM; RBM24; SLC1A2; STX1A; TACR2; TGFBR3
V$AP2_Q6_01	3.29974	1.76143	5.70915	0.00796637	EGR3; GP1BB; KCNAB3; KCNH2; MAFB; NR2F2; OSR2; PLXNC1; PRDM16; RGMA; SALL1; STARD13; TACC2; TNFAIP8L3
IVANOVA_HEMATOPOIESIS_STEM_CELL_LONG_TERM	3.1365	1.71557	5.32758	0.00810765	AKR1C2; ATP1B1; ATXN1; C20orf160; EGR3; FILIP1; HOXA5; LPP; LTBP1; MYOM1; NBEA; PCDH1; PRDM16; SRGAP3; TNS1
MASRI_RESISTANCE_TO_TAMOXIFEN_AND_AROMATASE_INHIBITORS_DN	16.5112	3.93958	52.8373	0.00865459	ACTG2; CALD1; CTGF; TAGLN
V$CEBP_01	3.26003	1.74061	5.63927	0.00884801	BNC2; EDNRA; FABP1; FIGN; HAND2; LTBP1; MYOCD; NPR3; OSR2; PALLD; PLXNC1; RAMP1; ST5; TPM1
RNA_METABOLIC_PROCESS	2.17342	1.42612	3.19887	0.00906376	ARID5A; CUX1; DTX1; FEV; FOXF1; FOXF2; GATA2; GATA3; GATA4; HAND2; LRRFIP1; MAML3; MSC; MYF5; MYF6; NFIC; NR2F2; NR5A2; PBX1; POU6F2; RBPMS; RNASE6; RYBP; SMG6; SOD2; TBX5; TGFB1I1; TP73; TWIST1
V$TITF1_Q3	3.43193	1.78288	6.05901	0.00906376	BNC2; C10orf11; C11orf9; CLDN1; EGF; HOXA9; HOXC4; ITPKB; MAML3; MYL1; NUAK1; RIT2; TWIST1
BURTON_ADIPOGENESIS_PEAK_AT_2HR	7.73536	2.68084	18.3327	0.00906815	CTGF; FOXC2; IER3; NR4A2; RGS2; RHOB
BOYAULT_LIVER_CANCER_SUBCLASS_G3_DN	7.73536	2.68084	18.3327	0.00906815	FXYD6; MASP1; PON1; SORBS2; TMPRSS6; ZCCHC24
BURTON_ADIPOGENESIS_1	10.3406	3.10118	27.3148	0.00907755	CTGF; FOXC2; IER3; NR4A2; RHOB
V$GATA3_01	3.3706	1.75151	5.94878	0.0103707	BNC2; C11orf9; ESR1; FILIP1; ISL1; MAML3; MASP1; NR5A2; RBPMS; SALL1; SORBS1; STAG3L4; TBX5
REACTOME_CGMP_EFFECTS	15.4119	3.70627	48.678	0.0103707	KCNMB1; MRVI1; PDE2A; PDE6B
POTTI_CYTOXAN_SENSITIVITY	9.97998	3.00131	26.2667	0.0103707	ACTN1; CALD1; LPP; SCHIP1; ST5
MIKKELSEN_IPS_WITH_HCP_H3K27ME3	5.23066	2.17599	10.8613	0.0103707	FOXL1; HOXC8; HOXC9; KCNIP1; LPHN3; NR2F2; NRN1; TBX5
RUAN_RESPONSE_TO_TROGLITAZONE_DN	15.4119	3.70627	48.678	0.0103707	IRX3; RGS2; SOD2; THRSP
PLASARI_TGFB1_SIGNALING_VIA_NFIC_10HR_UP	7.40629	2.57211	17.4939	0.010939	ANO1; FGF7; GPM6B; MRVI1; MYH11; NRN1
REN_ALVEOLAR_RHABDOMYOSARCOMA_UP	5.17253	2.15239	10.7351	0.0109648	CASQ2; DES; PDE2A; PLXNC1; SYNPO2L; TPPP3; VWF; ZFP106
V$RSRFC4_01	3.34075	1.73623	5.89557	0.0110225	ATXN1; CASQ2; CUX1; ESR1; FBXO40; FILIP1; GAL3ST3; HOXC4; NR2F1; SMPX; THBS2; TRDN; TWIST1
V$FREAC3_01	3.34075	1.73623	5.89557	0.0110225	BNC2; CALD1; EMP3; FBXO40; HOXA4; HOXA9; HOXC8; ICAM5; MAML3; MRGPRF; MRVI1; MYL1; SIM1
MULLIGHAN_NPM1_MUTATED_SIGNATURE_1_DN	4.56124	2.01925	9.05182	0.0111274	GPM6B; HOXC4; MEF2A; PDE2A; PMAIP1; RERE; SVIL; TPPP3; TRPM4
V$LMO2COM_02	3.31141	1.72121	5.84279	0.0118481	BNC2; FEV; ISL1; MAML3; MASP1; NR5A2; NRP2; RBPMS; SALL1; SCHIP1; STAG3L4; STARD13; TBX5
HUMMERICH_SKIN_CANCER_PROGRESSION_DN	5.05989	2.10675	10.4912	0.0123136	COL3A1; CUX1; DES; MYL1; NRP2; PYGM; TCAP; TPM2
HIRSCH_CELLULAR_TRANSFORMATION_SIGNATURE_DN	5.05989	2.10675	10.4912	0.0123136	CALD1; LASP1; NAV2; NFIC; NR2F2; RAMP1; SCHIP1; TPM2
ST_WNT_CA2_CYCLIC_GMP_PATHWAY	14.4501	3.49855	45.0057	0.0123731	CAMK2A; CAMK2G; ITPKB; PDE6B
YTATTTTNR_V$MEF2_02	2.25733	1.43153	3.4145	0.0125564	ANO1; ASB7; ATXN1; CASQ2; COL1A2; CTGF; CTSK; CUX1; FBXL22; FBXO40; GATA4; GRK7; HLX; HOXA5; ITGBL1; JPH2; MAML3; MYL1; MYOCD; NBEA; NRP2; PALLD; SMPX; TRDN; TWIST1
GGGTGGRR_V$PAX4_03	1.89849	1.32134	2.66067	0.0127176	ALX4; ANK2; ASB7; ATXN1; COL6A3; COL9A1; DTX1; EGR3; ELK3; EMILIN1; FILIP1; FZD7; GPM6B; HOXA5; HOXC4; ISL1; ITPKB; KCNH2; KCNMB1; KCTD12; LASP1; MSC; NR2F1; NRG2; PBX1; PLEKHA4; PYGM; RGMA; ROBO3; SALL1; SCN8A; SLITRK2; SPEG; STARD13; SYNPO2L; TBX5; TNS1; TPPP3; WNT3A
GNF2_PTX3	9.34035	2.82012	24.4052	0.0129841	COL1A2; COL3A1; CTGF; SERPINH1; THBS2
V$IRF7_01	3.26834	1.69916	5.76557	0.0129947	BNC2; C10orf11; CALD1; ESR1; FEV; GDNF; GSC; LINC00173; NPR3; NR4A2; PLXNC1; POPDC2; PRDM16
ZHOU_INFLAMMATORY_RESPONSE_LIVE_UP	2.57571	1.51889	4.12722	0.0130028	ATP1B1; ATXN1; CD83; DNHD1; EDNRA; HOXA6; IER3; LPHN3; MSC; OSR2; PALLD; PDE2A; SLC1A2; SMTN; SOD2; STAT5A; SVIL; TMPRSS6; TNS1
GOBERT_OLIGODENDROCYTE_DIFFERENTIATION_DN	1.98465	1.34619	2.84202	0.0132047	C11orf9; CA14; CD9; CENPW; CHN2; COL6A3; COL9A1; CTSK; DCT; DOCK4; EMP3; FAM19A2; FGFR2; FLNB; GAS7; HAND2; KLHL29; LIMS2; LPHN3; LTBP1; MALAT1; MYLK; NAV2; NFIC; PCOLCE; PHLDB2; PLXNC1; PPP1R12B; SORBS1; SPEG; SVIL; TGFBR3; TNS1; TULP4
V$NERF_Q2	3.25423	1.69193	5.74023	0.0133654	EGR3; ELK3; FGFR2; HOXC4; ITPKB; POU6F2; RASAL1; SALL1; SORBS1; SPEG; STARD13; STAT5A; TWIST1
TGFB_UP.V1_UP	3.6941	1.79555	6.84715	0.0134229	CTGF; ELK3; FOXF2; HLX; MAFB; PPP1R13L; RHOB; SCHIP1; SMTN; TAGLN; TULP4
ROSS_LEUKEMIA_WITH_MLL_FUSIONS	5.72768	2.20849	12.5339	0.0138849	GPM6B; HOXA4; HOXA5; HOXA7; HOXA9; MEIS1; PALLD
COLLER_MYC_TARGETS_DN	28.8207	4.64763	135.47	0.0139959	COL3A1; CTGF; TPM1
BANDRES_RESPONSE_TO_CARMUSTIN_MGMT_48HR_DN	3.96936	1.85001	7.5856	0.0141636	ACTG2; ACTN1; COL9A1; GP1BB; HOXA4; IER3; KCNH2; PCOLCE; SORBS2; SPEG
NAKAMURA_ADIPOGENESIS_EARLY_DN	9.04589	2.73743	23.5418	0.0142929	ACTG2; CALD1; MYH11; THBS2; TPM1
NAKAMURA_ADIPOGENESIS_LATE_DN	9.04589	2.73743	23.5418	0.0142929	ACTG2; CALD1; MYH11; THBS2; TPM1
GGGCGGR_V$SP1_Q6	1.59575	1.21721	2.06875	0.0143037	ACTN1; ASB7; ATP1B1; ATXN1; BRSK2; CASR; CD9; CIT; CLDN1; COL1A2; CPD; DES; DOCK4; DTX1; EEFSEC; EGR3; ELK3; EMP3; FEV; FOXD2; FZD7; GAS7; GATA3; GDNF; GNA12; GPM6B; GSC; HOXA4; HOXA9; HOXC4; ICAM5; IER3; IKZF4; IRX3; ITGBL1; KANK3; KCNAB3; KCNH2; KCNIP1; LASP1; MAFB; MEIS1; MGC45800; MRGPRF; MYF5; MYH11; NR2F2; NRG2; NRP2; NUMA1; PCOLCE; PRDM16; RBM24; ROBO3; RRBP1; S1PR5; SALL1; SDK1; SLC1A2; S…
PID_S1P_META_PATHWAY	13.5985	3.31331	41.9827	0.0143037	GNA11; GNA12; S1PR5; SPHK2
GSE13411_NAIVE_VS_MEMORY_BCELL_UP	3.65189	1.77543	6.76705	0.0143037	CAMK2A; CHN2; COL3A1; CRISP2; JPH2; KLHL29; PALLD; PPP1R13L; SORBS2; STAG3L4; SVIL
SYATTGTG_UNKNOWN	3.40765	1.71763	6.15009	0.0144156	CA14; CA3; CAMK2A; CTNNA2; CUX1; EGR3; HOXA7; HOXC4; MEIS1; OLFML3; PLXNC1; STARD13
TTGCCAA,MIR-182	2.91574	1.59626	4.94651	0.0144789	ANK2; ATXN1; BNC2; EBF3; EGR3; FOXF2; HOXA9; ISL1; NUAK1; PALLD; SEPT9; SLC1A2; STARD13; THBS2; TSPAN9
WONG_ENDMETRIUM_CANCER_DN	5.6479	2.17867	12.3509	0.0144789	COL3A1; EMILIN1; KIF26A; MASP1; OSR2; RAMP1; SYNPO2
LEE_AGING_NEOCORTEX_DN	5.6479	2.17867	12.3509	0.0144789	GDNF; GLI3; HOXA4; HOXC4; MASP1; NR2F1; ZFP42
V$TTF1_Q6	3.18545	1.65671	5.61676	0.0153581	BNC2; ESR1; FZD7; HOXC4; KCNH2; MAFB; MGC45800; MYL1; MYOCD; NRG2; SPEG; TPM2; TWIST1
GSE10325_BCELL_VS_LUPUS_BCELL_UP	3.60984	1.75568	6.68721	0.0153581	C18orf1; KANK3; KCNH2; LIMS2; MAML3; PDZRN3; SLC6A8; SYNPO2L; TBX1; TPPP3; ZCCHC24
HELLEBREKERS_SILENCED_DURING_TUMOR_ANGIOGENESIS	5.57093	2.14964	12.1708	0.0154577	CUX1; FILIP1; IER3; NUAK1; OLFML3; SMTN; TAGLN
DAVICIONI_TARGETS_OF_PAX_FOXO1_FUSIONS_UP	3.17204	1.64984	5.59269	0.0158381	ADAM19; ANK2; CD9; ELK3; GATA2; GPM6B; ITPKB; LTBP1; NR2F2; NRP2; PLXNC1; RHOB; TGFB1I1
IL2_UP.V1_DN	3.58957	1.74597	6.65073	0.0158736	HOXA5; ISL1; KLHDC8A; MYLK; NUAK1; PBX1; PDE1C; PDE6B; RGS2; SCHIP1; WDR52
WESTON_VEGFA_TARGETS_6HR	6.69165	2.33482	15.7042	0.0159334	COL1A2; COL6A3; ESR1; ISL1; RHOB; SLC6A8
MODULE_12	2.76506	1.54703	4.61444	0.0161684	C11orf9; COL1A2; COL3A1; COL6A3; DIP2C; EMP3; MYH11; MYLK; NR2F1; PCOLCE; RHOB; SCHIP1; SERPINH1; SMTN; THBS2; TPM1
RACCACAR_V$AML_Q6	3.15874	1.64303	5.56882	0.0161702	ASB7; BNC2; C10orf11; HLX; HOXA9; HOXC4; LTBP1; PLXNC1; RGMA; RYBP; TACC2; TBX5; TULP4
BILD_HRAS_ONCOGENIC_SIGNATURE	3.15874	1.64303	5.56882	0.0161702	ACOT7; ELK3; FGFR2; FLNB; IER3; IRX2; LRRFIP1; MALAT1; PALMD; SMTN; ST5; STX1A; TPM1
POOLA_INVASIVE_BREAST_CANCER_DN	4.22845	1.87519	8.37092	0.0165857	DCT; ESR1; FGF2; FLNB; GATA3; LTF; MYLK; SORBS2; TPM2
WTTGKCTG_UNKNOWN	2.43265	1.45612	3.85276	0.0169153	ATP1B1; C11orf9; CALD1; HOXA9; ISL1; KCNH2; LPHN3; LTBP1; MAML3; MASP1; MEIS1; MYOCD; NR2F2; POU6F2; RERE; SCRG1; SORBS2; TBX5; TOM1; TPM1
KINSEY_TARGETS_OF_EWSR1_FLII_FUSION_DN	2.85819	1.56512	4.84804	0.0169153	AKR1C2; BOC; COL3A1; FLNB; IER3; LAMA4; LRRFIP1; MALAT1; MYOM1; NUAK1; OSR2; RHOB; TAGLN; TGFBR3; ZCCHC24
GATAAGR_V$GATA_C	2.98438	1.5953	5.15446	0.0169814	C11orf9; CUX1; FEV; FGF7; FIGN; HOXC4; ISL1; MASP1; NR2F1; NR5A2; NRP2; RBPMS; SALL1; TBX5
ACTGTGA,MIR-27A,MIR-27B	2.49396	1.47112	3.99458	0.0170071	ADAM19; ANK2; CIT; EBF3; EDNRA; FZD7; GATA2; HLX; ISL1; NAV2; NPTX2; NR5A2; NRP2; RBPMS2; RYBP; SLC1A2; TBX5; WNT3A; ZCCHC24
chr4q35	8.51338	2.58555	22.0405	0.0170071	MGC45800; ODZ3; SORBS2; TLR3; ZFP42
RIZ_ERYTHROID_DIFFERENTIATION_6HR	8.51338	2.58555	22.0405	0.0170071	CUX1; HOXA6; HOXC9; MYF5; NR4A2
WESTON_VEGFA_TARGETS	4.70138	1.96121	9.71823	0.0170907	CD9; COL1A2; COL6A3; ESR1; ISL1; RHOB; SLC6A8; VWF
V$AP4_01	3.10663	1.61623	5.47532	0.0179645	ANK2; GSC; HOXC4; KCNH2; LTBP1; MASP1; NR4A2; PCDH1; RIT2; SALL1; SMPX; SORBS1; TPPP3
V$CEBP_C	3.51074	1.70817	6.50111	0.0179645	BOC; CA3; CTGF; GATA4; HLX; HOXC4; IKZF4; MEIS1; MYL1; NUMA1; RERE
V$GFI1_01	3.10663	1.61623	5.47532	0.0179645	BNC2; HOXA6; HOXA7; HOXA9; HOXC4; HOXC8; ICAM5; IRX3; MEIS1; MRGPRF; NR2F2; PBX1; TRDN
BRUNEAU_SEPTATION_VENTRICULAR	24.7004	4.10757	109.054	0.0179645	GATA4; TBX1; TBX5
GSE7460_CTRL_VS_TGFB_TREATED_ACT_CD8_TCELL_DN	3.51074	1.70817	6.50111	0.0179645	C18orf1; CPD; ELK3; GNA12; IKZF4; IRX3; KCNB1; OLFML3; RGS2; RNASE6; WNT5B
GENERATION_OF_NEURONS	5.35022	2.06737	11.6688	0.0181275	BAI1; BRSK2; CIT; DTX1; GDNF; NRP2; POU6F2
TGGTGCT,MIR-29A,MIR-29B,MIR-29C	2.40733	1.44109	3.81211	0.0183904	ADAM19; ATP1B1; ATXN1; CA3; CAMK2G; CLDN1; COL3A1; COL6A3; COL9A1; ISL1; MAFB; NAV2; RYBP; SH3PXD2A; SLC1A2; SRGAP3; STX1A; TET1; TPM1; XKR7
COLLAGEN	12.161	2.99577	36.815	0.0185057	COL1A2; COL3A1; COL6A3; COL9A1
V$FOXD3_01	3.49158	1.69897	6.46291	0.0185057	BNC2; CALD1; CHN2; HAND2; IER3; LHX1; MGC45800; MYOCD; NR2F1; STARD13; TWIST1
KIM_GERMINAL_CENTER_T_HELPER_DN	12.161	2.99577	36.815	0.0185057	C10orf11; DOCK4; RYBP; SVIL
FRASOR_RESPONSE_TO_SERM_OR_FULVESTRANT_UP	12.161	2.99577	36.815	0.0185057	C18orf1; PLXNC1; SCHIP1; TPM1
V$COUP_01	3.0812	1.60319	5.42971	0.0188947	ACOT7; ASB7; BOC; CCDC88B; GATA4; NR2F1; NR2F2; PON1; PRDM16; RRBP1; SLITRK2; TBX5; TPM2
KEGG_ECM_RECEPTOR_INTERACTION	5.28095	2.04129	11.5109	0.0190715	COL1A2; COL3A1; COL6A3; GP1BB; LAMA4; THBS2; VWF
MODULE_122	4.09565	1.81763	8.10199	0.0192503	CLDN1; COL3A1; COL6A3; COL9A1; CTGF; ITGBL1; LAMA4; THBS2; VWF
V$GR_01	3.45374	1.68087	6.39197	0.0195996	DOCK4; EMILIN1; FIGN; FILIP1; GATA3; GDNF; HOXC4; ISL1; PYGM; RERE; SORBS1
GSE15750_WT_VS_TRAF6KO_DAY6_EFF_CD8_TCELL_DN	3.45374	1.68087	6.39197	0.0195996	ARSI; FOXL1; HSPB3; ICAM5; KIF26A; NBEA; PPP1R13L; TAGLN; TCAP; TNS1; TSPAN18
GSE15930_NAIVE_VS_48H_IN_VITRO_STIM_IL12_CD8_TCELL_UP	3.45374	1.68087	6.39197	0.0195996	CUX1; DTX1; FGF7; GNA11; GP1BB; LDB3; LTBP1; RASAL1; RERE; ST5; STAT5A
V$EVI1_04	3.23335	1.63112	5.82921	0.0197848	CASQ2; HOXC4; ISL1; MYH11; NR2F1; NR2F2; RERE; RHOB; SMPX; ST5; TPM1; TWIST1
V$CRX_Q4	3.05619	1.59035	5.38485	0.0198663	BNC2; CAMK2A; FGF7; HOXC4; KCNH2; LTBP1; MAML3; MEIS1; MGC45800; NR2F1; POU6F2; ROBO3; WNT3A
AAAYRNCTG_UNKNOWN	2.67702	1.49833	4.46525	0.0204164	BRSK2; CA3; CASQ2; COL1A2; GDNF; HOXA5; LRRN4CL; LTBP1; MEIS1; MYF6; NAV2; NR2F1; SCN8A; SORBS2; TNS1; TRDN
MCBRYAN_PUBERTAL_TGFB1_TARGETS_DN	6.2127	2.17449	14.503	0.0206656	CD9; EDNRA; GATA3; RGS2; SOD2; VWF
PTEN_DN.V2_DN	4.0323	1.79015	7.97291	0.0208621	ASB7; CCDC88C; CRIP2; NR4A2; RGS2; RIT2; SERPINH1; TACC2; TRPM4
GSE1460_NAIVE_CD4_TCELL_ADULT_BLOOD_VS_THYMIC_STROMAL_CELL_DN	3.4167	1.66316	6.32208	0.0209318	ADAM19; C11orf9; EDNRA; FGF2; GATA2; LTBP1; NAV2; OLFML3; RGS2; STAG3L4; ZCCHC24
REACTOME_EXTRACELLULAR_MATRIX_ORGANIZATION	5.14567	1.99105	11.201	0.0212581	COL1A2; COL23A1; COL3A1; COL6A3; COL9A1; PCOLCE; SERPINH1
V$AP4_Q5	3.01942	1.57147	5.3189	0.0216884	BNC2; DES; DOCK4; EMP3; ESR1; FILIP1; GPM6B; HOXA6; KCNH2; MASP1; MYF5; NBEA; SALL1
BIOCARTA_BIOPEPTIDES_PATHWAY	7.82276	2.38705	20.0972	0.0221192	CAMK2A; CAMK2G; GNA11; MYLK; STAT5A
GERHOLD_ADIPOGENESIS_DN	6.10347	2.1378	14.2429	0.0221192	CD9; CTGF; FGF7; GAS7; IER3; THBS2
V$EGR1_01	3.00736	1.56527	5.29727	0.0222598	CAMK2A; EGR3; FEV; HOXA5; HOXA7; ICAM5; KCNAB3; KCNB1; PBX1; PCOLCE; RHOB; SCN8A; STARD13
NERVOUS_SYSTEM_DEVELOPMENT	2.63135	1.47297	4.38702	0.0236179	BAI1; BRSK2; CD9; CIT; DTX1; FGF2; GDNF; LHX1; MAML3; NRP2; PBX1; PCDH1; POU6F2; SCN8A; SCRG1; SIM1
V$HNF4ALPHA_Q6	2.98351	1.55302	5.25453	0.0236245	ASB7; CCDC88B; FZD7; GATA4; GDNF; HOXC4; LHX1; MYF6; NR2F1; NR2F2; RBPMS; SCHIP1; TPM1
V$CIZ_01	3.14553	1.58743	5.66793	0.0236245	BNC2; COL3A1; FILIP1; FOXF2; MYLK; MYOCD; NPR3; NR2F2; NR4A2; NR5A2; NRG2; TULP4
TGGNNNNNNKCCAR_UNKNOWN	2.54236	1.45089	4.17686	0.0236245	ATP1B1; C15orf52; COL6A3; HOXA6; HOXA9; KCNH2; LRRN4CL; MRVI1; NR2F1; PCOLCE; RERE; SALL1; STARD13; STAT5A; SYNPO2L; TINAGL1; TPPP3
REACTOME_NCAM_SIGNALING_FOR_NEURITE_OUT_GROWTH	5.998	2.10214	13.9806	0.0236245	CACNA1H; COL1A2; COL3A1; COL6A3; COL9A1; GDNF
GRAHAM_NORMAL_QUIESCENT_VS_NORMAL_DIVIDING_UP	5.998	2.10214	13.9806	0.0236245	HLX; NR4A2; RBPMS; SOD2; SVIL; TGFB1I1
BHAT_ESR1_TARGETS_NOT_VIA_AKT1_DN	5.01841	1.94327	10.9143	0.0236245	ATP1B1; ATXN1; CAMK2G; ESR1; GATA3; PBX1; RERE
REGULATION_OF_HEART_CONTRACTION	11.0025	2.73393	32.8202	0.02363	CACNA1H; DES; KCNH2; TPM1
CALMODULIN_BINDING	11.0025	2.73393	32.8202	0.02363	CALD1; MYO7A; RGS2; RIT2
RYTTCCTG_V$ETS2_B	1.90745	1.28645	2.74413	0.02363	ACTN1; ATXN1; C15orf52; CALD1; CHN2; COL6A3; CTSK; DES; DOCK4; EGR3; ELK3; FEV; FGFR2; FILIP1; FLNB; GAS7; GATA3; GATA4; GDNF; HOXA4; HOXC4; LHX1; MICAL2; NR4A2; PCDH1; RASAL1; SCN8A; SMG6; SORBS2; SPEG; STARD13; THBS2; TPM2
GNF2_CDH11	11.0025	2.73393	32.8202	0.02363	COL1A2; COL3A1; SERPINH1; THBS2
REACTOME_NITRIC_OXIDE_STIMULATES_GUANYLATE_CYCLASE	11.0025	2.73393	32.8202	0.02363	KCNMB1; MRVI1; PDE2A; PDE6B
REACTOME_SIGNALING_BY_FGFR_MUTANTS	7.61696	2.32762	19.5141	0.0237021	CUX1; FGF2; FGF7; FGFR2; STAT5A
NAGASHIMA_NRG1_SIGNALING_UP	3.57699	1.67061	6.81889	0.0244296	CAMK2G; CTGF; EGR3; GATA2; IER3; NR4A2; PALLD; PMAIP1; RGS2; TUBB6
MODULE_33	2.60909	1.46065	4.35081	0.0246928	ACTA2; CALD1; CD9; CPD; GATA2; HOXA4; ITPKB; KCNH2; KCNMB1; LTBP1; MYL1; PCOLCE; SOD2; TAGLN; TPM2; VWF
V$GATA1_02	3.10337	1.56647	5.59056	0.025697	BNC2; C11orf9; IKZF4; ISL1; MAML3; MASP1; NR5A2; NRP2; RBPMS; SCHIP1; STAG3L4; TBX5
VANHARANTA_UTERINE_FIBROID_UP	7.42181	2.2709	18.9701	0.0260025	COL3A1; EDNRA; GPM6B; NAV2; STARD13
ZHAN_MULTIPLE_MYELOMA_MF_UP	7.42181	2.2709	18.9701	0.0260025	ARID5A; DOCK4; GPM6B; NUAK1; RNASE6
GSE17974_IL4_AND_ANTI_IL12_VS_UNTREATED_6H_ACT_CD4_TCELL_UP	3.53346	1.65059	6.73229	0.0263061	C14orf64; C15orf52; CHN2; GATA3; KLHL29; LTBP1; NRP2; RBPMS; TLR3; WNT5B
REACTOME_MYOGENESIS	10.5054	2.61954	31.1248	0.0269339	BOC; MEF2A; MYF5; MYF6
TGTTTAC,MIR-30A-5P,MIR-30C,MIR-30D,MIR-30B,MIR-30E-5P	2.25206	1.36672	3.52681	0.0269912	ADAM19; ATXN1; BNC2; CIT; EBF3; EDNRA; FGD6; HLX; LPHN3; LPP; NR4A2; NR5A2; NRP2; RGS2; RHOB; SCN8A; SH3PXD2A; SLC1A2; SRGAP3; TULP4; ZCCHC24
GOZGIT_ESR1_TARGETS_DN	2.08991	1.32609	3.15964	0.0269912	AKR1C2; ATP1B1; COL3A1; EGR3; ESR1; FGFR2; FIGN; GATA3; KCNK6; LDB3; MALAT1; MASP1; NBEA; NR2F2; NR5A2; NUAK1; OSR2; PDZRN3; RBPMS; SDK1; SHANK2; SLC1A2; SLC6A8; SYNPO2; TWIST1
RIGGI_EWING_SARCOMA_PROGENITOR_UP	2.49713	1.42531	4.10236	0.0269912	CLDN1; CRIP2; EDNRA; GATA2; MAFB; MALAT1; MEIS1; NPR3; NPTX2; NR2F1; OLFML3; PBX1; RAMP1; RBM24; RGS2; TRDN; TRPM4
KEGG_CALCIUM_SIGNALING_PATHWAY	3.51209	1.64066	6.69228	0.0270992	CACNA1H; CAMK2A; CAMK2G; EDNRA; GNA11; ITPKB; MYLK; PDE1C; SPHK2; TACR2
REACTOME_PLATELET_ADHESION_TO_EXPOSED_COLLAGEN	19.2155	3.33376	77.488	0.0275872	COL1A2; GP1BB; VWF
AMIT_EGF_RESPONSE_60_HELA	7.23328	2.2168	18.4766	0.0279907	CTGF; NR4A2; PMAIP1; RHOB; SOD2
TRAYNOR_RETT_SYNDROM_UP	7.23328	2.2168	18.4766	0.0279907	CALD1; HSPB3; IRX3; LTBP1; SVIL
ACEVEDO_LIVER_CANCER_WITH_H3K27ME3_UP	2.90292	1.51158	5.11009	0.0279907	ARHGAP10; CALD1; COL1A2; COL3A1; CRISP2; HSPB3; ODZ3; PALLD; PBX1; POU6F2; RBPMS; RNASE6; SDK1
PILON_KLF1_TARGETS_UP	2.34959	1.38668	3.76107	0.0279907	CALD1; COL1A2; COL3A1; FGFR2; LPP; MALAT1; MASP1; MRVI1; MYLK; NRP2; PBX1; SERPINH1; SLC6A8; ST5; SYNPO2L; TGFBR3; TMEM132D; TSPAN9; VWF
TRANSCRIPTION_REPRESSOR_ACTIVITY	3.79737	1.68792	7.49358	0.0280803	ARID5A; ATXN1; ELK3; FEV; IKZF4; MSC; NR2F2; PPP1R13L; RYBP
VECCHI_GASTRIC_CANCER_EARLY_DN	2.65684	1.45605	4.50145	0.0282174	AKR1C2; CASQ2; FIGN; GPM6B; IRX2; IRX3; LDB3; LONRF2; LPHN3; PRDM16; RBPMS2; SLC1A2; SORBS2; SYNPO2; TMPRSS6
MODULE_99	2.64872	1.45176	4.48752	0.0288105	ANK2; CTNNA2; FGF7; FGFR2; FOXD2; FZD7; GLI3; KCNB1; LAMA4; MYH11; NR5A2; RAMP1; RIT2; SCRG1; THBS2
DAVICIONI_MOLECULAR_ARMS_VS_ERMS_DN	3.47005	1.62133	6.60931	0.0288105	EMILIN1; EMP3; FZD7; KCTD12; MYF5; NUAK1; OLFML3; RRBP1; SERPINH1; TSPAN9
DAIRKEE_TERT_TARGETS_DN	4.19048	1.75332	8.6282	0.0288105	C11orf9; CALD1; GATA2; KANK3; KIF26A; PDZRN3; RBPMS2; STARD13
PEREZ_TP53_TARGETS	1.8572	1.26007	2.65849	0.0288405	ARHGAP10; C11orf9; C18orf1; CAMK2G; CRIP2; DIP2C; DOCK4; EDNRA; FOXC2; FOXF1; FOXF2; GATA2; GATA3; GDNF; GNA11; HOXA5; ITPKB; KCNB1; KIF26A; LTF; MAFB; MEF2A; MTSS1L; NRG2; NUAK1; PLIN4; RHOB; S1PR5; SEPT9; SORBS2; TINAGL1; TNS1; TP73; ZCCHC24
GRAESSMANN_RESPONSE_TO_MC_AND_SERUM_DEPRIVATION_UP	3.22629	1.57196	5.96242	0.0289852	BOC; COL3A1; COL9A1; EGF; KCTD12; PHLDB2; SLFN12L; SMG6; SOD2; TACR2; TLR3
V$SP1_Q2_01	3.02233	1.5261	5.44189	0.0300822	ASB7; CAMK2G; DES; FEV; GAS7; GSC; KCNB1; LASP1; NR2F2; S1PR5; SMG6; STARD13
NEUROGENESIS	4.72637	1.83299	10.2515	0.0301017	BAI1; BRSK2; CIT; DTX1; GDNF; NRP2; POU6F2
YATGNWAAT_V$OCT_C	2.63264	1.443	4.46006	0.0301071	ACTG2; COL23A1; CUX1; GDNF; HOXA5; HOXA7; ISL1; MYF5; NPR3; NPTX2; RHOB; ROBO3; SALL1; SORBS1; TRDN
V$E47_01	3.00923	1.51958	5.41787	0.0308289	BRSK2; CACNA1H; CAMK2A; CAMK2G; GNA11; GPM6B; HOXA7; ISL1; KCNB1; KCNH2; MYO7A; SORBS1
V$PPAR_DR1_Q2	3.00923	1.51958	5.41787	0.0308289	ACOT7; FABP1; MICAL2; NR2F1; NR2F2; PRDM16; RASAL1; RRBP1; SMTN; STAT5A; SYNPO2L; TPM2
BERENJENO_TRANSFORMED_BY_RHOA_DN	2.53061	1.4171	4.21757	0.0310197	COL1A2; COL3A1; COL6A3; EBF3; FGFR2; FOXF1; LAMA4; MEIS1; MTSS1L; NPR3; PCOLCE; SMOC2; TBX15; THBS2; TOM1; TWIST1
TTCNRGNNNNTTC_V$HSF_Q6	3.71621	1.65246	7.32891	0.0311969	ACOT7; C11orf9; EGR3; LHX1; LRRN4CL; MYL1; NR2F1; SERPINH1; TWIST1
IGLESIAS_E2F_TARGETS_UP	3.71621	1.65246	7.32891	0.0311969	ACTA2; CA3; CD9; COL1A2; COL3A1; COL6A3; LAMA4; RHOB; SERPINH1
MODULE_174	4.67163	1.81254	10.1269	0.0314734	ATP1B1; COL1A2; HLX; IER3; LTF; MYLK; SOD2
V$HNF4_01_B	2.99624	1.51312	5.39405	0.0315096	ACOT7; ASB7; C11orf9; GATA4; HOXA9; LHX1; NR2F1; NR2F2; NRG2; PON1; PRDM16; RHOB
RODRIGUES_THYROID_CARCINOMA_ANAPLASTIC_DN	2.30995	1.36351	3.69692	0.0320517	ACTA2; BANK1; CTSK; EGR3; GPM6B; KCTD12; MAML3; NR4A2; PBX1; RBPMS; RERE; RRBP1; SHANK2; STARD13; SYNPO2; TACC2; TNS1; TULP4; ZCCHC24
V$PITX2_Q2	2.98336	1.50671	5.37044	0.0324518	BNC2; FIGN; GDNF; LTBP1; MYLK; NPTX2; PBX1; RBPMS; ROBO3; RYBP; SORBS2; TWIST1
V$IRF2_01	4.0798	1.70804	8.39219	0.0324834	BNC2; ESR1; HOXA6; NPR3; PLXNC1; PRDM16; SORBS1; TBX1
MCBRYAN_PUBERTAL_BREAST_3_4WK_UP	3.16217	1.54111	5.84249	0.0325426	ANO1; COL9A1; CUX1; EDNRA; GATA3; IRX2; IRX3; KCNB1; LTF; MAFB; MYH11
V$HOXA3_01	17.2951	3.047	67.5479	0.0327387	LTBP1; SALL1; SIM1
AGCGCAG,MIR-191	17.2951	3.047	67.5479	0.0327387	C20orf160; CCDC88B; EGR3
CCAGGGG,MIR-331	4.6182	1.79244	10.0072	0.0327387	ALX4; EGR3; MEIS1; NBEA; NRP2; OSR2; TSPAN18
VALK_AML_CLUSTER_7	9.62755	2.41691	28.2161	0.0327387	KCNH2; SLC6A8; TNS1; TPM1
TORCHIA_TARGETS_OF_EWSR1_FLI1_FUSION_DN	2.7052	1.44785	4.66538	0.0327387	ACOT7; ATXN1; C10orf11; CENPW; GP1BB; HOXA9; KCTD12; LTBP1; MEIS1; PBX1; PLXNC1; RERE; SVIL; TGFBR3
TTTGCAC,MIR-19A,MIR-19B	2.30025	1.35783	3.68128	0.0327933	ACTN1; ANO1; ATXN1; BNC2; CTGF; ELK3; ESR1; FOXF2; LPP; NBEA; NR4A2; NRP2; PLXNC1; RHOB; SHANK2; SLC6A8; SMOC2; SPHK2; SRGAP3
V$NFKB_Q6	2.97059	1.50035	5.34703	0.0328299	ACTN1; ATP1B1; BNC2; CD83; CTGF; FOXD2; GATA4; HOXA7; LASP1; MSC; NR2F2; RYBP
chr15q26	5.43442	1.91175	12.5936	0.0329132	ASB7; IDH2; LYSMD4; MEF2A; NR2F2; RGMA
PEDRIOLI_MIR31_TARGETS_DN	2.49642	1.39813	4.15975	0.0339089	AKR1C2; ANO6; C18orf1; CACNA1H; CHRNE; DIP2C; FOXC2; HLX; KCNIP1; LPHN3; MYOM1; NAV2; NR4A2; SOD2; SVIL; VWF
GGCAGTG,MIR-324-3P	4.56603	1.77278	9.89026	0.0342293	CIT; EDNRA; FGFR2; FILIP1; MEIS1; SHANK2; SRGAP3
TGCCTTA,MIR-124A	2.23482	1.33851	3.53557	0.0342293	C11orf9; EBF3; ELK3; FGFR2; GPM6B; KCTD12; LPP; NAV2; NR5A2; NRP2; PALLD; PDE2A; PPP1R13L; RBM24; RERE; RRBP1; SRGAP3; TACC2; TUBB6; ZCCHC24
YCATTAA_UNKNOWN	2.23482	1.33851	3.53557	0.0342293	BNC2; BOC; C15orf52; COL9A1; DCT; FBXL22; GATA3; GSC; HAND2; HOXA7; HOXA9; KCNH2; NPR3; NPTX2; NR2F1; NR2F2; SMPX; TNS1; TPM2; TRDN
CREIGHTON_ENDOCRINE_THERAPY_RESISTANCE_1	2.28583	1.3494	3.658	0.0344958	ATXN1; EGR3; ESR1; FGFR2; FLNB; GATA3; IRX2; LTBP1; NR2F2; NUAK1; OSR2; PALLD; PBX1; RBPMS; STARD13; SVIL; SYNPO2; TUBB6; ZCCHC24
V$SMAD_Q6	2.94537	1.48777	5.30082	0.0345409	ARID5A; CALD1; ELK3; GDNF; IRX2; KCNH2; LTBP1; RASAL1; TAGLN; TINAGL1; TSPAN18; TWIST1
MODULE_129	3.11571	1.51882	5.75411	0.0349978	CTNNA2; FGF7; FZD7; KCNB1; MYLK; PDE2A; SCHIP1; SCRG1; SMTN; THBS2; TPM2
RODWELL_AGING_KIDNEY_UP	2.34052	1.35992	3.79161	0.0349978	ACTN1; ARHGAP10; C11orf9; C18orf1; CLDN1; COL1A2; COL3A1; EMP3; LASP1; LTF; NR2F1; NUAK1; RNASE6; SHANK2; TAGLN; TPM1; TSPAN18; ZCCHC24
MIKKELSEN_MCV6_HCP_WITH_H3K27ME3	2.4052	1.37337	3.94929	0.0352422	BAI1; BRSK2; DOK6; FEV; FOXC2; FOXF1; GATA4; GDNF; HOXC9; KCNH2; MAFB; NPTX2; RAMP1; SCN8A; TBX5; TP73; WNT3A
V$IPF1_Q4	2.93292	1.48153	5.278	0.0353797	CTSK; CUX1; EMP3; GDNF; GSC; MAML3; MGC45800; MYH11; NR2F2; NR4A2; RAMP1; STARD13
V$AMEF2_Q6	2.92058	1.47548	5.25538	0.036411	BNC2; CASQ2; COL9A1; FILIP1; GAL3ST3; GSC; HLX; MGC45800; MYL1; NRP2; SALL1; TPM2
V$CP2_02	2.92058	1.47548	5.25538	0.036411	ACTN1; C10orf11; CALD1; CAMK2G; FEV; IRX3; KCNH2; LTBP1; NR2F1; SPEG; STARD13; TPPP3
chr7p15	5.26852	1.85554	12.1918	0.0368238	CHN2; HOXA4; HOXA5; HOXA6; HOXA7; HOXA9
MODULE_241	5.26852	1.85554	12.1918	0.0368238	ATP1B1; COL1A2; IER3; LTF; MYLK; SOD2
MARTINEZ_RB1_AND_TP53_TARGETS_UP	2.16709	1.31561	3.39301	0.0369822	ACTRT2; ASB7; CA3; CAPZB; CPD; FABP1; FGFR2; GNA12; HOXA9; IER3; LASP1; MEF2A; MYL1; OSR2; PLIN4; SMOC2; SORBS1; TCAP; TGFBR3; THRSP; ZFP106
CAHOY_OLIGODENDROCUTIC	4.46522	1.73473	9.66386	0.0373335	C11orf9; CRIP2; CTGF; DCT; FIGN; ODZ3; SPEG
DELACROIX_RARG_BOUND_MEF	2.54757	1.39677	4.31353	0.0373497	CTGF; FGFR2; FIGN; ITGBL1; LTBP1; MRGPRF; NRN1; PALMD; PCOLCE; ST5; THRSP; TPM2; TRAF3IP2; TSPAN9; TUBB6
MARTINEZ_TP53_TARGETS_UP	2.16321	1.31327	3.38686	0.0374772	ASB7; CA3; CAPZB; CPD; CUX1; FABP1; FGFR2; GNA12; HOXA9; IER3; LASP1; LTBP1; MEF2A; MYL1; OSR2; SMOC2; SORBS1; TCAP; TGFBR3; THRSP; ZFP106
CTCTGGA,MIR-520A,MIR-525	3.56316	1.58593	7.02136	0.0377687	ARID5A; ATXN1; CAMK2A; CAMK2G; FAM60A; IKZF4; LASP1; NUMA1; TWIST1
STRIATED_MUSCLE_CONTRACTION_GO_0006941	15.7249	2.80575	59.7885	0.0386955	CASQ2; MYOM1; SMPX
LOPEZ_MESOTHELIOMA_SURVIVAL_WORST_VS_BEST_UP	15.7249	2.80575	59.7885	0.0386955	ACOT7; FLNB; TGFB1I1
KUMAR_TARGETS_OF_MLL_AF9_FUSION	2.44986	1.37242	4.08134	0.0386955	ATP1B1; CD83; CD9; CLDN1; GAS7; GATA3; HOXA5; HOXA6; HOXA7; HOXA9; KANK3; LTF; MEIS1; RAMP1; RBPMS; RHOB
WESTON_VEGFA_TARGETS_3HR	5.18999	1.82868	11.999	0.03871	CD9; ESR1; ISL1; RHOB; SLC6A8; VWF
V$AP4_Q6	3.05583	1.49013	5.64138	0.0388002	DOCK4; EMP3; FBXO40; FILIP1; GAS7; GATA3; HOXA6; HOXC4; MYLK; SORBS1; STARD13
V$CHX10_01	3.05583	1.49013	5.64138	0.0388002	FBXO40; FIGN; FILIP1; FOXF2; FZD7; HOXC4; IRX2; NPR3; NR2F1; ROBO3; WNT3A
V$FREAC7_01	3.25525	1.52269	6.19106	0.039135	BNC2; CTGF; ELK3; GATA4; HAND2; HOXC4; IER3; RGMA; RHOB; TWIST1
GNF2_MYL3	8.8891	2.24349	25.7826	0.039135	CASQ2; DES; POPDC2; SYNPO2L
MODULE_524	8.8891	2.24349	25.7826	0.039135	CALD1; FLNB; MYH11; SVIL
BERENJENO_TRANSFORMED_BY_RHOA_FOREVER_DN	8.8891	2.24349	25.7826	0.039135	COL3A1; FLNB; IER3; LRRFIP1
SASAI_RESISTANCE_TO_NEOPLASTIC_TRANSFROMATION	6.42963	1.98127	16.2733	0.039135	ATP1B1; CTGF; PCOLCE; TAGLN; TGFB1I1
RORIE_TARGETS_OF_EWSR1_FLI1_FUSION_DN	8.8891	2.24349	25.7826	0.039135	FEV; GATA2; GATA3; ISL1
URS_ADIPOCYTE_DIFFERENTIATION_DN	8.8891	2.24349	25.7826	0.039135	COL3A1; COL6A3; NUMA1; THBS2
VALK_AML_CLUSTER_15	8.8891	2.24349	25.7826	0.039135	GNA12; HOXA9; MEIS1; TUBB6
REGULATION_OF_TRANSCRIPTION	2.19217	1.31323	3.4676	0.0393702	ARID5A; ATXN1; CAMK2A; CUX1; ELK3; FOXF1; FOXF2; GATA4; LRRFIP1; MAML3; MYF5; MYF6; NR2F2; PBX1; POU6F2; RYBP; SOD2; TBX5; TP73; TWIST1
V$ALPHACP1_01	2.87221	1.45133	5.16678	0.0393702	ASB7; CALD1; FGF7; ICAM5; ISL1; MEIS1; MYOCD; OLFML3; PRKCZ; SORBS2; STARD13; TOM1
CYTOSKELETON	2.51794	1.38071	4.26302	0.03978	CALD1; CAPZB; FLNB; LASP1; LDB3; LRRFIP1; MYOM1; NUMA1; PALLD; SEPT9; SMTN; SORBS1; SORBS2; TPM1; TPM2
POTTI_ADRIAMYCIN_SENSITIVITY	5.11366	1.80265	11.8173	0.0401969	FLNB; GPM6B; NRP2; PDZRN3; SLC6A8; ZCCHC24
V$CP2_01	2.86036	1.44542	5.1451	0.0403057	CA14; CALD1; COL1A2; GATA3; HOXC8; JPH2; PDE2A; RGMA; SALL1; SPEG; STX1A; TGFB1I1
V$AFP1_Q6	2.86036	1.44542	5.1451	0.0403057	C10orf11; CALD1; ESR1; FOXF2; HOXA4; HOXC4; LINC00173; LONRF2; MGC45800; MYOCD; NR2F1; PALMD
V$AML1_01	2.84861	1.43956	5.12352	0.0412591	C10orf11; CTSK; DNHD1; FOXD2; HLX; HOXC4; PLXNC1; SCN8A; TACC2; TBX5; TPM1; TSPAN9
V$LMO2COM_01	2.84861	1.43956	5.12352	0.0412591	ATP1B1; BNC2; EXOC3L2; FGF7; GATA2; KCNB1; NBEA; NRG2; PRKCZ; SPEG; STARD13; WNT3A
V$AML1_Q6	2.84861	1.43956	5.12352	0.0412591	C10orf11; CTSK; DNHD1; FOXD2; HLX; HOXC4; PLXNC1; SCN8A; TACC2; TBX5; TPM1; TSPAN9
LU_AGING_BRAIN_UP	2.84861	1.43956	5.12352	0.0412591	CALD1; FGF2; FGFR2; ITPKB; LPP; LTBP1; PALLD; PLXNC1; RAMP1; SERPINH1; VWF; ZCCHC24
V$AML_Q6	2.83695	1.43376	5.1022	0.0422086	BNC2; BOC; C10orf11; C11orf9; CTSK; FOXF2; GATA4; HLX; PBX1; RGMA; TBX5; TULP4
TGAYRTCA_V$ATF3_Q6	2.22093	1.31133	3.55289	0.0422086	COL6A3; DAPK3; DES; FIGN; GPM6B; HOXC4; LRRN4CL; LTBP1; MAML3; MRGPRF; MYO7A; MYOCD; NR4A2; SCHIP1; SPEG; ST5; STARD13; TACC2; TAGLN
MCBRYAN_PUBERTAL_BREAST_6_7WK_UP	3.20117	1.49785	6.08553	0.0422086	CPD; CUX1; EBF3; KCNB1; LAMA4; LASP1; NFIC; SOD2; SORBS1; TNS1
THEILGAARD_NEUTROPHIL_AT_SKIN_WOUND_DN	2.9982	1.46238	5.53294	0.0422086	ACTN1; CAMK2G; CAPZB; GAS7; ITPKB; LASP1; LRRFIP1; PPP1R12B; RERE; RGS2; TCAP
REN_ALVEOLAR_RHABDOMYOSARCOMA_DN	2.41152	1.3511	4.01693	0.0422086	ACTN1; CALD1; CAPZB; CTGF; ELK3; FGF2; ITGBL1; LAMA4; LPP; MYLK; PCOLCE; RRBP1; SMTN; TGFB1I1; THBS2; TWIST1
MAHAJAN_RESPONSE_TO_IL1A_DN	5.03946	1.77731	11.6348	0.0422086	C18orf1; CTGF; IDH2; LAMA4; LPP; TGFBR3
GSE360_L_MAJOR_VS_T_GONDII_DC_DN	3.20117	1.49785	6.08553	0.0422086	C11orf9; HIST1H1D; HOXA9; HSPB3; ITPKB; KANK3; MYH11; NPR3; PDE6B; THBS2
GSE9650_NAIVE_VS_EXHAUSTED_CD8_TCELL_DN	3.20117	1.49785	6.08553	0.0422086	C11orf9; CIT; CRISP2; GDNF; GPM6B; IKZF4; PHLDB2; SCRG1; SERPINH1; TBX15
RIZ_ERYTHROID_DIFFERENTIATION_HEMGN	8.55752	2.16576	24.7283	0.0424361	CUX1; FOXC2; NR2F1; NR4A2
BROWNE_HCMV_INFECTION_14HR_DN	2.69461	1.40446	4.73797	0.0426874	CIT; FGF2; FGF7; FOXF2; HSPB3; MICAL2; NUMA1; PDE1C; RBPMS; ST5; TPM2; TRAF3IP2; ZCCHC24
V$MYCMAX_B	2.82539	1.42796	5.08105	0.042935	EGR3; HOXA9; HOXC4; IRX2; ISL1; KCNH2; MICAL2; PLXNC1; RBM24; SALL1; SDK1; STARD13
WAMUNYOKOLI_OVARIAN_CANCER_LMP_DN	3.18354	1.48972	6.0514	0.0432769	BNC2; CALD1; CTSK; FZD7; GLI3; LAMA4; LONRF2; MALAT1; NR2F1; SOD2
GSE10325_CD4_TCELL_VS_LUPUS_CD4_TCELL_UP	3.18354	1.48972	6.0514	0.0432769	CAMK2G; CUX1; GATA3; ITPKB; MAML3; PRDM16; RERE; SSR2; TPPP3; ZCCHC24
GSE360_L_MAJOR_VS_M_TUBERCULOSIS_MAC_UP	3.18354	1.48972	6.0514	0.0432769	ACTG2; CD83; DCT; ISL1; KCNH2; LDB3; MSC; PON1; SVIL; TACR2
NEURON_DIFFERENTIATION	4.96733	1.75267	11.4555	0.0437951	BAI1; BRSK2; DTX1; GDNF; NRP2; POU6F2
V$SOX5_01	2.81392	1.42224	5.06007	0.0437951	ANK2; BNC2; FGFR2; HOXA9; HOXC4; ISL1; MAML3; MYLK; NPTX2; RERE; RHOB; TWIST1
RODRIGUES_THYROID_CARCINOMA_DN	4.96733	1.75267	11.4555	0.0437951	ATXN1; BNC2; CLDN1; PHLDB2; PPP1R13L; SHANK2
V$CDPCR3HD_01	2.97018	1.44891	5.48025	0.0440818	C10orf11; CTGF; DES; EGR3; EMILIN1; GATA4; KCNH2; LINC00173; MEIS1; NPR3; TWIST1
MCBRYAN_PUBERTAL_BREAST_4_5WK_DN	3.1661	1.48168	6.01736	0.0440818	CUX1; EDNRA; KCNB1; LAMA4; LASP1; NFIC; SOD2; SORBS1; TNS1; ZFP106
LEF1_UP.V1_UP	3.1661	1.48168	6.01736	0.0440818	ADAM19; ANO1; EGR3; ELK3; EMP3; FOXF2; GATA3; KCNG1; KCTD12; SLC6A8
GSE360_L_MAJOR_VS_T_GONDII_MAC_UP	3.1661	1.48168	6.01736	0.0440818	ACTG2; ACTN1; CTGF; FGF7; LDB3; MSC; PCOLCE; PON1; SOD2; STX1A
GSE3982_BCELL_VS_CENT_MEMORY_CD4_TCELL_DN	3.1661	1.48168	6.01736	0.0440818	FOXL1; HAND2; HOXA4; LRRFIP1; MICAL2; MTSS1L; SEPT9; TLR3; TNS1; TPM2
GSE7460_CTRL_VS_TGFB_TREATED_ACT_TREG_DN	3.1661	1.48168	6.01736	0.0440818	ATXN1; C18orf1; COL1A2; CPD; CUX1; ELK3; IKZF4; PDE2A; PHLDB2; PLIN4
V$HAND1E47_01	2.80255	1.41658	5.03927	0.044481	ACTG2; ATXN1; C10orf11; CALD1; HOXA6; LHX1; MYL1; NR2F2; RIT2; SLC38A11; VWF; ZDHHC1
GSE17721_LPS_VS_GARDIQUIMOD_1H_BMDM_UP	3.14884	1.47373	5.98343	0.0455777	ACOT7; C18orf1; CD83; CLDN1; PBX1; RGS2; RHOB; SLFN12L; THBS2; ZFP42
LEE_BMP2_TARGETS_UP	1.99518	1.25396	3.03891	0.0459707	ATP1B1; CASP12; EDNRA; FXYD6; FZD7; GPM6B; IER3; KCNG1; LTBP1; LTF; MRVI1; MSC; NUMA1; OSR2; PPP1R12B; RAMP1; RBM24; RBPMS; RERE; RGMA; SYNPO2; TGFB1I1; TRPM4; VWF
TGCTGAY_UNKNOWN	2.19412	1.29565	3.50969	0.0460007	BNC2; C10orf11; C15orf52; CAMK2A; COL1A2; ELK3; FGF7; FILIP1; FXYD6; GPM6B; JPH2; MEIS1; MYL1; MYLK; NAV2; NRP2; PDE1C; PDE6B; RYBP
GSE360_T_GONDII_VS_B_MALAYI_HIGH_DOSE_DC_DN	3.13178	1.46587	5.95167	0.0470124	ATXN1; CASR; CHN2; EMILIN1; KCNB1; KCTD12; LAMA4; RNASE6; TPM1; ZCCHC24
AATGTGA,MIR-23A,MIR-23B	2.36822	1.327	3.94386	0.0476582	ADAM19; ATXN1; DIP2C; EBF3; EGR3; LPP; MEIS1; NPR3; NUAK1; PALLD; RBPMS2; RYBP; SH3PXD2A; SHANK2; SRGAP3; TGFBR3
V$NKX61_01	2.92912	1.42915	5.40304	0.0476901	ARID5A; BOC; FGF7; FGFR2; GATA3; HOXA7; HOXC4; MYF6; NPR3; NR2F1; TBX5
YAO_HOXA10_TARGETS_VIA_PROGESTERONE_UP	4.82894	1.70538	11.1262	0.0482226	CA3; CRIP2; IDH2; LTF; MEIS1; THRSP
GSE13229_MATURE_VS_INTMATURE_NKCELL_UP	3.11489	1.45808	5.9181	0.0482226	FGFR2; GAL3ST2; GSC; IKZF4; PLXNC1; RAMP1; RERE; TACC2; TLR3; TMEM200C
GSE360_CTRL_VS_L_DONOVANI_DC_DN	3.11489	1.45808	5.9181	0.0482226	ACOT7; ADAM19; CD83; EMP3; FGFR2; IER3; MSC; NR2F1; NRP2; PDE2A
GSE3982_MAST_CELL_VS_DC_DN	3.11489	1.45808	5.9181	0.0482226	ACOT7; GNA11; HLX; ITPKB; MYF6; RAMP1; RNASE6; TSPAN9; TUBB6; WNT5B
V$PAX8_B	4.14523	1.61347	8.94579	0.048282	ACTN1; BNC2; C10orf11; CALD1; HOXA9; MYF5; TWIST1
TCCATTKW_UNKNOWN	2.91568	1.42272	5.37778	0.0487072	ASB7; BNC2; CALD1; CASQ2; EGR3; HOXA7; MYF5; MYL1; OLFML3; SHANK2; SORBS2
V$HFH8_01	3.09819	1.45039	5.88558	0.0492613	HAND2; HOXC4; ITPKB; KCTD12; LASP1; MASP1; NR2F1; NR4A2; SIM1; STARD13
KEGG_FOCAL_ADHESION	3.09819	1.45039	5.88558	0.0492613	ACTN1; COL1A2; COL3A1; COL6A3; EGF; FLNB; LAMA4; MYLK; THBS2; VWF
REACTOME_PLATELET_ACTIVATION_SIGNALING_AND_AGGREGATION	3.09819	1.45039	5.88558	0.0492613	ACTN1; CD9; COL1A2; EGF; GNA11; GNA12; GP1BB; PRKCZ; RHOB; VWF
WU_SILENCED_BY_METHYLATION_IN_BLADDER_CANCER	5.90386	1.82599	14.8458	0.0492613	COL6A3; MYH11; SCRG1; TGFBR3; ZCCHC24
GSE360_CTRL_VS_T_GONDII_DC_UP	3.09819	1.45039	5.88558	0.0492613	ATXN1; CASR; CHN2; ITPKB; KCNB1; KCTD12; RNASE6; SORBS2; TPM1; ZCCHC24
V$FOXJ2_02	2.90236	1.41628	5.35275	0.0495389	FGF7; GPM6B; HOXA7; HOXA9; HOXC4; LTBP1; MYOCD; NPTX2; NR2F1; PBX1; TBX5
CTTTGCA,MIR-527	2.90236	1.41628	5.35275	0.0495389	ATXN1; BNC2; CALD1; CAMK2A; EGR3; NBEA; NR4A2; RHOB; SALL1; SRGAP3; TBX15
XU_GH1_AUTOCRINE_TARGETS_DN	3.6605	1.536	7.50384	0.0495389	CIT; CUX1; NBEA; NR2F2; NUMA1; RAMP1; RBPMS; TPM1
GTGCCAA,MIR-96	2.61939	1.36569	4.60301	0.0496766	ATXN1; C18orf1; COL9A1; EBF3; FOXF2; GPM6B; HOXA5; NPTX2; RGS2; SLC1A2; TBX1; TBX15; TPM1
MODULE_173	13.3061	2.42209	48.6958	0.0496766	EGF; FGF2; KCNH2
REACTOME_ACTIVATED_POINT_MUTANTS_OF_FGFR2	13.3061	2.42209	48.6958	0.0496766	FGF2; FGF7; FGFR2
TONKS_TARGETS_OF_RUNX1_RUNX1T1_FUSION_ERYTHROCYTE_DN	13.3061	2.42209	48.6958	0.0496766	C18orf1; LTBP1; MYLK
LE_EGR2_TARGETS_DN	4.103	1.59752	8.85168	0.0496766	CA3; CD9; FGF7; ITPKB; MYH11; NR4A2; THRSP
SCHRAETS_MLL_TARGETS_DN	7.96714	2.02548	22.8269	0.0496766	COL6A3; FOXC2; HOXC8; THBS2
PEREZ_TP63_TARGETS	2.51195	1.34544	4.32746	0.0498206	FOXF1; FOXF2; GNA11; GP1BB; KCNH2; KLHL29; LIMS2; MAFB; NUAK1; PALMD; PLIN4; RHOB; WNT5B; ZCCHC24
