# Supplementary material for: Epigenetic reprogramming of fallopian tube fimbriae in BRCA mutation carriers defines early ovarian cancer evolution
Source: Nat Commun. 2016 May 24;7:11620. doi: 10.1038/ncomms11620 (PMC4890182; doi:10.1038/ncomms11620)
Supplement: Supplementary Data 4 — Gene-set enrichment analysis of those CpGs which are hypomethylated in fimbrial compared to proximal tube in BRCA1/2 mutation carriers but not in controls. CpGs with median delta beta >0.03 are included in the analysis (36977 CpGs). Odds-ratios and Fisher-test p-values quantify enrichment by specified Broad-institute gene-groups by genes identified as significant according to their corresponding numbers of significant hypomethylated CpGs. [file ncomms11620-s5.xls]

## Sheet: sigGeneHypoGSEA_fimb_prox_mut_n
Supplementary Data 4. Gene-set enrichment analysis of those CpGs which are hypomethylated in fimbrial compared to proximal tube in BRCA1/2 mutation carriers but not in controls. CpGs with median delta beta >0.03 are included in the analysis (36977 CpGs). Odds-ratios and Fisher-test p-values quantify enrichment by specified Broad-institute gene-groups by genes identified as significant according t…
	OR	OR lower 95% CI	OR upper 95% CI	adj-p	sig genes
BENPORATH_ES_WITH_H3K27ME3	3.2726	2.5281	4.19191	5.84982e-13	ADARB2; BCAN; BNC1; C1QL1; CAMK2B; CASZ1; CCDC140; CCNA1; CGB8; CNTFR; CNTN2; COL9A2; CORO6; CRHR1; DMRT2; DMRT3; DPYSL5; EBF1; EFCAB1; EVX1; EYA4; FGF11; FGF5; FOXL2; GATA6; GDF6; GDF7; GIMAP5; GJB2; GRK5; HCG9; HEYL; HOXA10; HOXA13; HOXA2; HOXA3; HOXB2; HOXB3; HOXC4; HOXD1; HOXD3; HOXD4; HOXD8; HOXD9; HS3ST4; HTRA3; IGFBP3; IGSF21; KCNA5; KIRREL3; KLHL14; LOC84931; LPL; MECOM; NGFR; NTN1; NTRK1…
MEISSNER_BRAIN_HCP_WITH_H3K4ME3_AND_H3K27ME3	2.98215	2.2753	3.86123	5.09565e-10	ADCY7; ALDH1A2; ALPL; ALS2CL; ANKRD63; ANXA2; BCAN; C1QL1; C6orf145; CACNA2D2; CASZ1; CCNA1; CDH22; CNTN2; COL18A1; CORIN; DHRS3; DMRT2; DPYSL5; EBF1; EBF4; EFCAB4A; ELFN1; EYA4; F2RL1; FAM176B; FGF11; FGF5; FOXL2; GALR3; GATA6; GJB2; GJB6; GLDN; GPRC5C; GRHL2; HEYL; ID3; IGSF21; ITGA8; KLHL14; LFNG; LITAF; LPL; MECOM; NODAL; NTF3; NTN1; P2RY2; PDGFRA; PRDM1; PRDM16; PRDM8; PROX1; RGS7BP; RHBG; S…
MIKKELSEN_NPC_HCP_WITH_H3K27ME3	4.79858	3.2642	6.87275	1.57924e-09	ALDH1A2; ANKRD63; BNC1; C1QL1; C6orf132; CACNA2D2; CNTN2; CPLX1; CPZ; CRHR1; DMRT2; DMRT3; EPHA8; EVX1; GABRA5; GALR3; GATA5; GJB2; HOXA13; HOXB2; HOXB3; HOXB5; HOXC10; HOXD9; IGSF21; PITPNM3; PITX1; PPP2R2C; PRDM16; PRPH; SCN4B; SFRP1; SLC38A4; SRCIN1; TBX3; UCN
BENPORATH_SUZ12_TARGETS	2.86678	2.16722	3.74175	7.79646e-09	ADARB2; BHMT; BNC1; CASZ1; CCDC140; CCNA1; CGB8; CHRNA3; CNTFR; COL9A2; CORO6; CRABP1; CRHR1; DMRT2; DMRT3; DPYSL5; ERG; FGF5; FOXL2; GATA5; GATA6; GDF6; GDF7; GIMAP5; GJB2; GPR137B; HOPX; HOXB2; HOXB3; HOXC4; HOXD1; HOXD3; HOXD4; HOXD8; HOXD9; HS3ST4; IGSF21; KCNA5; KIRREL3; LPL; MECOM; NGFR; NTN1; NTRK1; OSR1; PAX8; PDGFRA; PHLDB1; PITX1; PKNOX2; POMC; PRMT8; PYCARD; SCN4B; SFRP1; SLC24A4; SLIT…
BENPORATH_EED_TARGETS	2.79616	2.11423	3.64886	1.67401e-08	ADARB2; BAIAP2; BNC1; CAMK2B; CASZ1; CCDC140; CGB8; CNTFR; COL9A2; CORO6; CRHR1; CSNK1E; DMRT2; DMRT3; EBF1; EPB41L4B; EVX1; EYA4; FGF5; FOXL2; GATA6; GDF6; GDF7; GIMAP5; GJB2; GRK5; HCG9; HOPX; HOXA10; HOXA13; HOXA2; HOXA3; HOXB2; HOXB3; HOXC4; HOXD1; HOXD3; HOXD4; HOXD8; HOXD9; IGFBP3; IGSF21; KIRREL3; LPL; NTN1; NTRK1; OSR1; PAPOLA; PAX8; PDGFRA; PITX1; PKNOX2; PLXND1; SCN4B; SFRP1; SLC24A4; S…
MIKKELSEN_MCV6_HCP_WITH_H3K27ME3	3.88048	2.67694	5.48589	6.08311e-08	ACCN4; ADCY7; ALDH1A3; ANK1; ANKRD63; BCAN; C1orf187; C1QL1; CACNA2D2; CAMK2B; CDH22; CHRNA3; CNTN2; COL9A2; CRHR1; DMRT3; EBF4; EPHA8; FGF5; GABRA5; GATA5; GDF7; GJB6; GRIP1; HHIPL1; HOXC10; HOXD4; HOXD8; HOXD9; IGSF21; KRT7; NEIL2; PRMT8; SCN4B; SLC8A2; SLIT1; SSTR5; WSCD2
BENPORATH_PRC2_TARGETS	3.14378	2.24989	4.30443	3.77223e-07	ADARB2; BNC1; CASZ1; CCDC140; CGB8; CNTFR; COL9A2; CORO6; CRHR1; DMRT2; DMRT3; FGF5; FOXL2; GATA6; GDF6; GDF7; GIMAP5; GJB2; HOXB2; HOXB3; HOXC4; HOXD1; HOXD3; HOXD4; HOXD8; HOXD9; IGSF21; KIRREL3; LPL; NTN1; NTRK1; OSR1; PAX8; PDGFRA; PITX1; PKNOX2; SCN4B; SFRP1; SLC24A4; SLIT1; SOX14; TBX2; TBX3; UCN; VASH1; WT1
MIKKELSEN_MEF_HCP_WITH_H3K27ME3	3.20568	2.26722	4.43439	6.80528e-07	ACCN4; BCAN; C1QL1; CACNA2D2; CAMK2B; CHRNA3; CNTN2; CPLX1; CPZ; CRHR1; DMRT3; DOK7; EFCAB4A; EPHA8; FAM19A3; FGF11; GABRA5; GATA5; GJB6; GRHL2; HOXB3; HOXD4; HTRA3; IGSF21; KCNA5; KLHL14; MPZL2; PAQR6; PAX8; PLIN5; PPP2R2C; PRDM8; PRMT8; SLC8A2; SLIT1; SRCIN1; SSTR5; TACSTD2; TCF21; TMEM114; TNXB; TTC22; UCN
COLDREN_GEFITINIB_RESISTANCE_DN	4.98168	3.12199	7.64643	7.64997e-07	ACPP; ADAP1; ALDH1A3; C6orf132; CNKSR1; DAPP1; DOK7; EHF; ELF3; EXPH5; GRHL2; KALRN; KIAA0040; KRT19; LGALS9; MPZL2; PITPNM3; PRSS8; RAB38; RBM47; S100A16; SLC44A3; ST14; TACSTD2; TTC22
MODULE_5	3.58248	2.43484	5.1286	1.24618e-06	ABLIM1; ALPL; ANXA2; APOD; AQP4; CACNA2D2; CDKN1A; COL6A1; DARC; DHRS3; FSTL3; GRK5; HOPX; IL1R1; KRT19; KRT7; LGALS9; LMO3; LPL; LRRC32; MSLN; PDGFRA; PLXND1; RBMS1; RNASE1; S100A4; SERPINB1; SLC16A3; SLC7A7; SLPI; TACSTD2; TBX2; TM4SF1; TNXB; WFDC2
MEISSNER_NPC_HCP_WITH_H3K4ME2_AND_H3K27ME3	3.94972	2.61354	5.78393	1.24618e-06	ALDH1A2; ANKRD63; BNC1; C1QL1; CACNA2D2; CASZ1; CNTN2; CPLX1; CRABP1; CRHR1; DMRT2; DMRT3; EVX1; GABRA5; GALR3; GATA6; GJB2; HOXA13; HOXD1; IGSF21; PITX1; PPP2R2C; PRDM16; PRMT8; PRPH; SCN4B; SFRP1; SRCIN1; TBX3; UCN; WSCD2
DODD_NASOPHARYNGEAL_CARCINOMA_UP	2.16384	1.68766	2.74648	2.15172e-06	ABLIM1; ADARB2; ADCY2; ALDH1A3; ALDH3A1; ALS2CL; ANKFN1; ANXA2; AQP4; B3GALT4; BAIAP2; BCAN; C10orf57; C1orf168; C1orf87; C6orf123; C6orf132; CAPSL; CARD14; CASZ1; CBFA2T3; CCNA1; CHRNA3; CLCN4; CNKSR1; CXXC5; DEFB124; DHRS3; DMRT2; DUSP1; EBF1; EFCAB1; EFCAB4A; ELF3; EPB41L4B; EXPH5; EYA4; FAM107A; FAM179A; FAM65B; FUT2; GALNT12; GPRC5C; GSDMC; H19; HOPX; HOTTIP; HSD17B8; IL22RA1; KALRN; KLHL14;…
LEE_BMP2_TARGETS_UP	2.82933	2.04117	3.84666	2.15172e-06	ALDH1A2; APOD; C8orf4; CALCOCO1; CASP1; CHD3; COL18A1; COL6A1; CPZ; CUL7; DPT; EHF; EXPH5; FAM107A; FAM176B; FAM65B; FOXL2; HDAC11; HTRA3; IFITM1; KIAA0040; KRT19; KRT7; LPL; MECOM; MMRN2; MPZL2; MXRA8; NEAT1; NGFR; PADI4; PHLDB1; PLXNB2; PRSS8; PYCARD; RTKN; SCARB1; SERPINB1; SLC10A6; SLC7A7; SORCS2; ST14; TCF21; TMEM132C; TNXB; TSPAN8; WFDC2; ZNF608
CAGGTG_V$E12_Q6	1.96405	1.57382	2.43334	2.64694e-06	ACCN4; ALDH1A2; ANK1; C1orf210; C1QTNF1; C3orf27; CACNA2D2; CAMK2B; CAPSL; CASZ1; CBFA2T3; CCDC140; CCKAR; CHRNB1; CNTN2; COL18A1; CPZ; CXXC5; DGKZ; DHRS3; DOK7; DPYSL5; EBF1; EFCAB4A; EHF; EPB41L4B; ERG; EVX1; EXPH5; EYA4; F2RL1; FBXL16; FGF11; FGF5; FOXL2; GALR3; GJA4; GJB2; GJB6; GRHL2; GRIA1; HEYL; HOXA10; HOXA11; HOXA3; HOXB3; HOXB5; HOXD3; HS3ST4; HYAL2; ID3; IGSF21; IRX6; KCNA5; KCNQ1DN; K…
MEISSNER_BRAIN_HCP_WITH_H3K27ME3	4.35102	2.76068	6.60296	2.84499e-06	ALDH1A3; BCL3; BNC1; C1orf187; CHRNA3; DMRT3; EVX1; GATA5; GDF7; HOXA10; HOXA11; HOXA13; HOXB5; HOXC4; HOXD1; HOXD8; HOXD9; IRX6; KCP; KRT19; KRT7; PITX1; PRR5; SLC44A3; TNXB; WT1
MODULE_6	3.51209	2.35921	5.07748	3.76394e-06	ABLIM1; ALDH1A3; ALDH3A1; APOD; CDKN1A; CHRNB1; CNKSR1; COL6A1; CRABP1; DARC; DEFB1; DHRS3; ELF3; FAM107A; HOXB2; IGFBP3; KLK11; KRT19; KRT7; LGALS9; MSLN; PRSS8; RNASE1; S100A4; SERPINB1; SFRP1; SLPI; TACSTD2; TM4SF1; TNNC2; TNXB; TSPAN8; WFDC2
ANATOMICAL_STRUCTURE_DEVELOPMENT	2.45888	1.82344	3.26292	7.03523e-06	ABLIM1; ANK1; ANXA2; AQP4; AVIL; BAIAP2; BNC1; C4orf6; CD4; CNTFR; COL18A1; COL9A2; CORIN; CUL7; DMRT2; DPYSL5; EHF; ELF3; EMCN; EMP1; EYA4; FGD5; FGF11; FGF5; FOXL2; FSHR; FZD9; GATA6; HEYL; HOXA11; HOXA13; HOXB5; IGFBP3; KALRN; KIRREL3; KRT19; LHCGR; MBP; MPZL2; MYH6; NAT8; NFAM1; NTF3; PAX8; PITX1; PROX1; SALL1; SFRP1; SLIT1; SOX14; SOX8; SSH1; TBX3; TCF21; THY1; TWIST2; WNT5A
GGGAGGRR_V$MAZ_Q6	1.9567	1.55501	2.44211	7.94429e-06	ACTC1; ADAP1; ALDH1A2; BHLHE40; C1orf61; C5orf64; CALCOCO1; CAPSL; CASZ1; CBFA2T3; CCR7; CD300LG; CDKN1A; CGB8; CLDN16; CNTFR; CNTN2; COL18A1; CRB2; CRHR1; CSNK1E; CUL7; CXXC5; DAPP1; DGKZ; DPT; EBF1; EPB41L4B; ERG; EVX1; FERMT3; FGF11; FGF5; FOXL2; FSTL3; GPR137B; GPRC5C; GRHL2; GRIA1; GRK5; HDAC11; HHIPL1; HOXA10; HOXA13; HOXA2; HOXB2; HOXB5; HOXC10; HOXC4; HOXD3; HOXD4; HSD17B8; ID3; KCNQ1DN; …
MODULE_88	2.60788	1.89492	3.5224	7.94429e-06	ABLIM1; ALDH1A3; ALPL; APOD; CCKAR; CDKN1A; CHRNB1; CNKSR1; COL18A1; COL6A1; CRABP1; DARC; DEFB1; DHRS3; FAM107A; FCN2; FSTL3; GALR3; HOXB2; IGFBP3; IL1R1; ITIH4; KCNA5; KLK11; KRT19; KRT7; LPL; LRRC32; LSP1; MSLN; NAT8; NGFR; PALM; PDGFRA; PNOC; PRSS8; RECQL5; RNASE1; S100A4; SFRP1; SLC7A7; SLPI; TACSTD2; TCF7; TDO2; TM4SF1; TNXB; TSPAN8; UCN; WFDC2
PLASMA_MEMBRANE	2.14249	1.63515	2.77216	2.95918e-05	ACCN4; ADAP1; ADCY7; ANXA2; AQP4; AQP6; BAIAP2; BST2; CCKAR; CCR7; CCRL2; CD4; CHRNA3; CLDN16; CNKSR1; CNTN2; CORIN; CRHR1; DARC; EMCN; EPHA8; F2RL1; FSHR; FZD9; GABRA5; GALR3; GJA4; GJB2; GPR137B; GPR31; GPRC5C; GRIA1; GRIK4; GRM4; HDAC11; HTR3B; ICAM2; IFITM1; IL1R1; ITGA8; KCNA5; LHCGR; LRRC32; MFI2; NGFR; NTRK1; P2RY2; PALM; PCDH12; PDGFRA; PDYN; PRMT8; PRSS8; PTGER1; RHBG; RIN1; SCARB1; SCN4…
MODULE_38	3.08471	2.07558	4.44999	4.62659e-05	APOD; ARID3A; CDKN1A; CHRNB1; CNKSR1; COL6A1; CRABP1; DHRS3; DPT; FAM107A; FSTL3; GJA4; GRK5; HOPX; HOXB3; IGFBP3; IL1R1; KRT19; KRT7; LRRC32; PDGFRA; PLXND1; PRSS8; RECQL5; RIN1; RNASE1; S100A4; SLC16A3; TACSTD2; TBX2; TCF7; TM4SF1; TNXB
MARTENS_TRETINOIN_RESPONSE_UP	2.49102	1.79898	3.38251	4.62659e-05	ACCN4; ANKK1; AQP6; BCAN; C14orf180; C17orf99; C1orf210; C1QL1; C1QTNF8; C20orf118; CARD14; CD300A; CD300LG; CNTN2; COL6A1; CPZ; CRABP1; DARC; DHRS3; DOK7; ELF3; EPHA8; FAM179A; FZD9; GPR31; HK3; HOXB3; IGFBP3; IGSF21; IRX6; KCNA5; KRT19; LFNG; LINC00469; MSLN; PADI4; PLIN5; PLXNB2; PNOC; PRDM16; PRR5; PTGER1; SOX8; STRA6; SUSD2; TACSTD2; TUB; UCN
BOQUEST_STEM_CELL_DN	4.2862	2.57416	6.80184	6.53132e-05	ALDH1A2; BST2; CCRL2; DARC; EMCN; ERG; FAM107A; GIMAP5; HLA-DPB1; ICAM2; MECOM; MMRN2; MPZL2; PCDH12; PLVAP; PTPRE; RNASE1; SCARB1; SSH1; TACSTD2; TM4SF1
MODULE_342	4.22992	2.50651	6.78368	0.000146976	ALPL; CD4; CDKN1A; CNKSR1; CUX2; ELF3; F2RL1; H19; KIAA0040; KRT19; KRT7; NGFR; PRSS8; RTKN; SLPI; STMN1; TACSTD2; TNFRSF10A; TSPAN8; WFDC2
MODULE_55	2.38499	1.71105	3.25655	0.000212879	ABLIM1; ALDH1A3; ALPL; APOD; CCKAR; CHRNB1; CNKSR1; COL18A1; COL6A1; CRABP1; DARC; DEFB1; DHRS3; FAM107A; FCN2; GALR3; HOXB2; IGFBP3; IL1R1; ITIH4; KLK11; KRT19; KRT7; LRRC32; MSLN; NAT8; NGFR; PALM; PDGFRA; PNOC; PROX1; PRSS8; RECQL5; RNASE1; S100A4; SFRP1; SLC7A7; SLPI; TACSTD2; TCF7; TDO2; TM4SF1; TNXB; TSPAN8; UCN; WFDC2
YCATTAA_UNKNOWN	2.72141	1.85559	3.88062	0.000260351	ACTC1; ALDH1A2; C1orf87; CREB5; EHF; EXPH5; FGF5; GDF7; HOXA10; HOXA2; HOXA3; HOXB3; HOXB5; HOXD1; HOXD3; HOXD8; HTR3B; ID3; LMO3; MECOM; NR2F1; OSR1; PDGFRA; PDYN; PRDM1; PTGER1; RBMS1; SSBP3; SULF1; TACSTD2; TAF2; TCF21; TCF7L1; TTR; ZNF423
MODULE_84	2.69273	1.8256	3.85741	0.000440287	ALPL; APOD; CASP1; CD300A; CD4; CDKN1A; COL6A1; CRABP1; DARC; DHRS3; FERMT3; HK3; HLA-DPB1; IGFBP3; IL1R1; KCNA5; KRT19; LGALS9; LMO3; LRRC32; LSP1; MX2; NGFR; PDGFRA; PTPRE; RNASE1; S100A4; SLC16A3; SLC7A7; SLPI; STMN1; TCF7; TDO2; TNXB
ANATOMICAL_STRUCTURE_MORPHOGENESIS	3.07662	1.98101	4.60279	0.000474036	ABLIM1; ANK1; BAIAP2; COL18A1; CORIN; CUL7; DPYSL5; EHF; ELF3; EMCN; EYA4; FGD5; HOXA11; HOXB5; MPZL2; MYH6; NAT8; PAX8; PITX1; PROX1; SALL1; SFRP1; SLIT1; SSH1; TBX3; THY1; WNT5A
V$OCT1_03	3.85382	2.28775	6.16479	0.000474036	C1orf61; CASZ1; CDH22; CREB5; GLDN; HOXA3; HOXB5; HOXC4; HOXD4; LINC00052; LMO3; NDST1; PDGFRA; PIPOX; PRDM1; RCOR2; SALL1; SOX14; SRSF6; ZNF423
V$ZIC3_01	3.60666	2.17361	5.69865	0.000651562	BCL3; CASZ1; CNTFR; CRB2; CXXC5; DHRS3; FSTL3; GPRC5C; HOXA10; HOXA11; HOXD3; LITAF; NFAM1; NTN1; PAQR6; PRDM8; RBMS1; RCOR2; SP6; SULF1; TNNC2
YAATNRNNNYNATT_UNKNOWN	5.63816	2.87346	10.2111	0.000712674	ABLIM1; COL9A2; CREB5; ERG; HOXB3; IGSF21; LMO3; PNOC; RBMS1; SLC24A4; SOX14; SULF1; ZNF423
CHARAFE_BREAST_CANCER_BASAL_VS_MESENCHYMAL_UP	5.11161	2.6869	9.02419	0.000810711	C6orf132; CCNL1; EHF; ELF1; ELF3; GRHL2; KIAA0040; LITAF; PRSS8; PTPN6; RTKN; SLPI; ST14; TACSTD2
ZWANG_TRANSIENTLY_UP_BY_2ND_EGF_PULSE_ONLY	1.88919	1.44778	2.43496	0.000835052	ALDH1A2; ANK1; ANKFN1; BAHCC1; C10orf95; C19orf23; C1QTNF8; C6orf123; C6orf191; C8orf56; CAMK2B; CCKAR; CD300LG; CHRNB1; CNTN2; COL6A1; COL9A2; CRB2; DGKZ; DMRT2; DOK7; DPT; DPYSL5; EBF1; ESPNP; FAM19A3; FAM65B; FBXL16; FGF11; GLDN; GPR137B; GRIA1; HAPLN2; HCG9; HDAC11; HOXA10; HTR3B; ICAM2; INF2; KALRN; LOC151174; LOC84931; LPL; LRRC32; LSP1; LY6G6D; MFI2; NFAM1; NTF3; PCDH12; POU2AF1; PRDM1; PR…
V$COUP_DR1_Q6	3.58718	2.13276	5.72885	0.0010659	CNTFR; HDAC11; HOXA3; HOXD3; HSD17B8; IRX6; KIRREL3; LMO3; NR2F1; PALM; PIPOX; PNOC; PRDM1; PRDM16; RBMS1; SALL1; SMAD3; SRSF4; SRSF6; TTR
NIKOLSKY_BREAST_CANCER_7P15_AMPLICON	32.1821	7.7472	126.536	0.00124983	HOXA10; HOXA11; HOXA13; HOXA2; HOXA3
CATTGTYY_V$SOX9_B1	3.00574	1.90068	4.56347	0.00131443	C10orf11; CDKN1A; DPYSL5; ERG; GRK5; HAPLN2; HOXA10; HOXA2; HOXA3; HOXD3; HYAL2; KCNQ1DN; LMO3; LOC84931; MBP; NGFR; PCDH12; PNOC; PRDM1; PRDM8; RBMS1; SFRP1; SOX14; STMN1; VASH1
RIZ_ERYTHROID_DIFFERENTIATION_6HR	10.0088	3.95855	22.3855	0.0014213	BNC1; EBF1; ELF1; HOXA13; HOXA3; HOXB3; ID3; SMAD3
MEISSNER_NPC_HCP_WITH_H3_UNMETHYLATED	2.57252	1.72342	3.72185	0.00148028	ADCY7; BCL3; CHRNA3; CORIN; CYGB; EFCAB4A; F2RL1; FAM176B; FAM65B; FBRSL1; FSTL3; GJB6; GLDN; GRHL2; HEYL; HTRA3; KCP; KLHL14; KRT19; KRT7; LPL; NODAL; NTF3; RHBG; SLC16A3; SLC44A3; SLIT1; ST14; TACSTD2; TNXB; TTC22; WT1
TTANTCA_UNKNOWN	2.13441	1.5379	2.90298	0.00167085	ABLIM1; ALDH1A3; BAIAP2; BHLHE40; C10orf11; C3orf27; C5orf64; CALCOCO1; CASZ1; CEBPA; CLCN4; CREB5; DUSP1; EMP1; ERG; FGF5; FLJ42102; FSTL3; GATA6; GIMAP5; HOXA2; HOXB3; HOXC4; HOXD3; HOXD4; HS3ST4; HTR3B; KCNQ1DN; KIRREL3; LINC00052; LMO3; PRDM1; PRDM8; PROX1; RIN1; S100A16; SALL1; SH3TC2; SMAD3; SOX14; SSTR5; SULF1; SYNPO; TCF7; TCF7L1; TTR; ZNF423
WONG_ADULT_TISSUE_STEM_MODULE	2.29971	1.6033	3.21704	0.00185853	BHLHE40; C13orf33; CACNA2D2; CAMK2B; CAPN2; CBFA2T3; CDKN1A; CHRNB1; COL18A1; COL6A1; CXXC5; DAPP1; DPT; DUSP1; EHF; EMP1; EPB41L4B; GPR133; HDAC11; HOXA10; HOXA2; HOXA3; HOXC4; IGFBP3; IL1R1; LSP1; NR2F1; PADI4; PPFIBP2; RAB38; S100A4; SERPINB1; SFRP1; SKI; SMAD7; SORCS2; SYNPO; WNT5A; ZFPM1
chr17q25	4.03832	2.23707	6.82339	0.00204105	BAHCC1; BAIAP2; C1QTNF1; CARD14; CD300A; CYGB; GPRC5C; LINC00469; RECQL5; SEPT9; SLC16A3; SLC16A5; SNORD1A; ST6GALNAC1; TBC1D16; TMEM105
V$POU6F1_01	3.49889	2.05061	5.6499	0.00205442	ABLIM1; C10orf11; CASZ1; CREB5; CXXC5; DUSP1; ERG; GRIK4; HOXA11; HOXA2; HOXC4; HOXD4; LMO3; NR2F1; NTF3; PRICKLE2; RBMS1; SOX14; SP6
MODULE_60	2.75377	1.77573	4.11282	0.00211814	ACTC1; APOD; CDKN1A; CHRNB1; CNKSR1; COL6A1; CRABP1; DARC; DHRS3; FAM107A; FSTL3; GALR3; GJA4; KCNA5; LGALS9; LPL; LRRC32; LSP1; MPG; PDGFRA; PLXND1; RNASE1; S100A4; TCF7; TNNC1; TNXB; TUB
V$SMAD3_Q6	3.43379	2.01318	5.54324	0.00250307	C11orf53; C1orf61; CBFA2T3; CCDC140; CDKN1A; CLDN16; CNTFR; EBF1; ERG; EYA4; FGF11; HAPLN2; HOXC4; PTPN6; S100A16; SOX14; SRCIN1; SSBP3; SYNPO
MULTICELLULAR_ORGANISMAL_DEVELOPMENT	2.03457	1.48097	2.7426	0.0025425	ABLIM1; ANXA2; AQP4; AVIL; BAIAP2; BNC1; BST2; C4orf6; CD4; CNTFR; COL18A1; COL9A2; CRABP1; CUL7; DMRT2; DPYSL5; EHF; ELF3; EMCN; EMP1; ERG; FGF11; FGF5; FOXL2; FSHR; FZD9; GATA6; HEYL; HOXA10; HOXA13; HOXB2; ID3; IGFBP3; KALRN; KIRREL3; KRT19; LHCGR; MBP; MYH6; NAT8; NFAM1; NTF3; PROX1; SLIT1; SOX14; SOX8; TBX3; TCF21; THY1; TWIST2
V$HFH1_01	3.41789	2.00405	5.51698	0.0025425	C5orf64; CREB5; DUSP1; ELF1; ESM1; FAM179A; HOXA10; HOXA11; HOXC4; MXRA8; NTF3; NTN1; POU2AF1; PRDM1; PROX1; SCN4B; SOX14; SSBP3; TACSTD2
GSE29618_PRE_VS_DAY7_FLU_VACCINE_PDC_UP	3.71824	2.10406	6.17386	0.00257164	C6orf27; CLCN4; EPB41L4B; HCG9; NAT8; NDRG4; PALM; PHLDB1; PSORS1C1; SFRP1; SLC8A2; SLC9A3R2; TM4SF1; TMEM158; TNNC2; WSCD2; WT1
WANG_MLL_TARGETS	3.16025	1.90875	4.97853	0.00265762	B3GALT4; BNC1; COL6A1; CPZ; DAPP1; DHRS3; EBF1; GALNT12; GATA6; GDF6; GRIP1; HOXA10; HOXA13; HOXB3; HOXB5; HOXC10; NAPEPLD; SFRP1; SFRP2; SLC10A6; TWIST2
V$GATA1_04	3.37105	1.97705	5.4396	0.00279502	CASZ1; CREB5; EYA4; HOXA10; HOXA13; HOXC10; HOXD1; HS3ST4; ID3; MECOM; MMP23A; PDGFRA; PNOC; SAMD11; SYNPO; TCF21; TNNC1; TNXB; WFIKKN2
TAATTA_V$CHX10_01	2.18555	1.53813	3.03244	0.00279502	ADARB2; C1orf61; C1orf87; C5orf64; C6orf145; CDH19; CORO6; CREB5; ERG; FAM169B; GJB6; GPRC5C; HOXA11; HOXA2; HOXC10; HOXC4; IRX6; ITGA8; KCNQ1DN; KCP; KIRREL3; LMO3; MECOM; NR2F1; NTRK1; PDGFRA; PITX1; POMC; PRDM1; PRDM8; SALL1; SFRP1; SLC44A3; SP6; SSBP3; SULF1; TACSTD2; TSPAN8; TUBB; WNT5A; ZNF423
SWEET_LUNG_CANCER_KRAS_DN	2.6694	1.72198	3.98505	0.00298094	ABLIM1; ACTC1; BNC1; CCKAR; CCRL2; CRHR1; DPT; DUSP1; EMCN; FAM65B; GRK5; HOPX; HOXB5; ICAM2; ID3; KALRN; MS4A6A; MSLN; MYH6; NDST1; NTN1; PDGFRA; TBX2; TBX3; TCF21; TNNC1; TNXB
CHIARADONNA_NEOPLASTIC_TRANSFORMATION_KRAS_DN	4.3029	2.27323	7.54677	0.00299364	ABLIM1; DHRS3; DUSP1; GRK5; HOXA2; ID3; LGALS9; LPL; MSLN; NDRG4; SLC38A4; SLPI; TCF7L1; TNXB
SIGNAL_TRANSDUCTION	1.8051	1.37627	2.33707	0.00303505	ADAP1; ADCY7; BAIAP2; BCL3; BST2; CALCOCO1; CAMK2B; CASP1; CCKAR; CCRL2; CHRNA3; CHRNB1; CNKSR1; CRABP1; CRHR1; CSNK1E; CXXC5; DAPP1; DEFB1; DPYSL5; ERG; F2RL1; FGD5; FGF11; FGF5; FOXL2; FSHR; GABRA5; GALR3; GPR31; GPRC5C; GRIA1; GRIK4; GRK5; GRM4; IFITM1; KALRN; LGALS9; LHCGR; LITAF; MAML2; NFAM1; NR2F1; NTF3; NTRK1; P2RY2; PDGFRA; PLCH1; PLEKHG5; PNOC; POMC; PTGER1; PTPN6; PYCARD; RAP1GAP; RIN1…
MODULE_12	2.84529	1.78246	4.35063	0.00307373	ABLIM1; APOD; AQP4; C1orf61; CDKN1A; CHRNB1; COL6A1; CRABP1; DARC; DHRS3; FAM107A; HOPX; IGFBP3; LMO3; LPL; MBP; MLC1; NGFR; NR2F1; PALM; PDGFRA; RNASE1; SFRP1; SLPI
SERVITJA_ISLET_HNF1A_TARGETS_UP	3.98653	2.16182	6.84813	0.00328733	ADCY7; ANXA2; COL18A1; COL6A1; CPLX1; DPT; IFITM1; NR2F1; PLXND1; RAB38; RNASE1; SERPINB1; SMAD3; SYCN; THY1
V$CDX2_Q5	3.29574	1.93367	5.31521	0.00333421	ALDH1A2; CREB5; HOXA11; HOXA2; HOXA3; HOXB3; HOXC10; HOXC4; HOXD3; HOXD9; IRX6; LMO3; LPL; NTF3; PRDM1; PRPH; SOX14; SSBP3; TCF21
V$FREAC4_01	4.13914	2.18891	7.24902	0.00405599	ALDH1A2; CDKN1A; DUSP1; EMP1; ERG; EVX1; HOXA11; HOXC4; HOXD9; HS3ST4; LMO3; LOC84931; PRDM1; TSPAN8
SMID_BREAST_CANCER_LUMINAL_B_DN	2.41749	1.60979	3.51441	0.00406645	ADCY2; ALDH1A3; APOD; CCR7; CLCN4; CRABP1; DARC; DEFB1; DPT; EMCN; FAM107A; FAM65B; GALNT12; GIMAP5; ICAM2; IGFBP3; IL21R; KRT7; LPL; MPZL2; PDGFRA; PLCH1; POU2AF1; RBMS1; SFRP1; SLPI; TCF7L1; TDO2; TM4SF1; TMEM158; TSPAN8
GCTNWTTGK_UNKNOWN	2.99753	1.81203	4.71815	0.00431758	ABLIM1; C1QTNF1; CCDC140; DGKZ; GATA6; HOXB3; MAZ; PDYN; PRDM1; RCOR2; SALL1; SFRP1; SLC24A4; SLC38A4; SLC43A2; SMAD3; SOX14; SSBP3; TBX2; TDO2; ZNF423
PEREZ_TP53_TARGETS	1.93968	1.42097	2.60016	0.00431758	ANK1; BAIAP2; C1orf168; C1orf187; C1QTNF1; C6orf132; CACNA2D2; CAMK2B; CAMTA1; CASP1; CBFA2T3; CCNA1; CDKN1A; CEBPA; CLCN4; CNKSR1; CNTN2; COL18A1; COL6A1; CXXC5; DEFB1; DGKZ; DHRS3; DISP2; EPB41L4B; FBRSL1; FGD5; FGF11; FOXL2; GALNT12; GATA5; GJB6; GLDN; GPRC5C; GPSM1; GRAMD4; GRHL2; GRK5; H19; HLA-DMB; HOXA11; ICAM2; IGFBP3; KALRN; KCP; LGALS9; MLC1; NTN1; SEPT9; SMAD3; SMAD7; TUB
CAIRO_HEPATOBLASTOMA_CLASSES_DN	3.48251	1.97351	5.77297	0.00431758	ACSL5; BHLHE40; CAPN2; COL18A1; EMCN; GIMAP5; IL1R1; ITGA8; ITIH4; KIAA0040; MMRN2; NTF3; PLXNB2; SMAD3; SMAD7; SYNPO; WFDC1
AFFAR_YY1_TARGETS_UP	3.42821	1.94324	5.68074	0.00506672	ACTC1; CDKN1A; DUSP1; EHF; KRT19; LGALS9; MPG; MYH6; NGFR; NTF3; PROX1; SLC9A3R2; TBX2; TNNC1; TNNC2; UBC; WT1
INTEGRAL_TO_PLASMA_MEMBRANE	2.00693	1.4415	2.73637	0.00518593	ACCN4; ADCY7; AQP4; AQP6; BST2; CCKAR; CCR7; CCRL2; CHRNA3; CNTN2; CORIN; CRHR1; F2RL1; GABRA5; GJA4; GPR137B; GPR31; GPRC5C; GRIK4; GRM4; HTR3B; ICAM2; IL1R1; ITGA8; KCNA5; LHCGR; LRRC32; MFI2; NGFR; NTRK1; P2RY2; PALM; PCDH12; PDGFRA; PTGER1; RHBG; SCN4B; SLC16A3; SLC16A5; SLC7A7; SSTR5; ST14; TACSTD2; THY1; TM4SF1; TNFSF8
SYSTEM_DEVELOPMENT	2.0731	1.46581	2.86496	0.00535264	ABLIM1; ANXA2; AQP4; AVIL; BAIAP2; BNC1; C4orf6; CD4; CNTFR; COL18A1; COL9A2; CUL7; DMRT2; DPYSL5; ELF3; EMCN; EMP1; FGF11; FGF5; FOXL2; FSHR; FZD9; GATA6; HEYL; HOXA13; IGFBP3; KALRN; KIRREL3; KRT19; LHCGR; MBP; MYH6; NFAM1; NTF3; PROX1; SLIT1; SOX14; SOX8; TBX3; TCF21; THY1; TWIST2
KOKKINAKIS_METHIONINE_DEPRIVATION_96HR_UP	4.5812	2.27912	8.41475	0.00539908	BHMT; CASP1; CDKN1A; FGF11; IGFBP3; IL1R1; LITAF; MAP3K1; PDGFRA; SMAD7; TNFRSF10A; WNT5A
CELL_SURFACE_RECEPTOR_LINKED_SIGNAL_TRANSDUCTION_GO_0007166	2.2548	1.53127	3.22377	0.00571088	ADAP1; ADCY7; BAIAP2; CCKAR; CCRL2; CNKSR1; CRHR1; DEFB1; F2RL1; FGF5; FSHR; GALR3; GPR31; GPRC5C; GRIK4; GRK5; GRM4; IFITM1; LHCGR; MAML2; NFAM1; NTRK1; P2RY2; PDGFRA; PTGER1; PTPN6; PYCARD; SMAD3; SMAD7; SOST; SSTR5; TACSTD2; THY1; UCN
INTRINSIC_TO_PLASMA_MEMBRANE	1.9754	1.41902	2.69304	0.00691525	ACCN4; ADCY7; AQP4; AQP6; BST2; CCKAR; CCR7; CCRL2; CHRNA3; CNTN2; CORIN; CRHR1; F2RL1; GABRA5; GJA4; GPR137B; GPR31; GPRC5C; GRIK4; GRM4; HTR3B; ICAM2; IL1R1; ITGA8; KCNA5; LHCGR; LRRC32; MFI2; NGFR; NTRK1; P2RY2; PALM; PCDH12; PDGFRA; PTGER1; RHBG; SCN4B; SLC16A3; SLC16A5; SLC7A7; SSTR5; ST14; TACSTD2; THY1; TM4SF1; TNFSF8
TGTTTGY_V$HNF3_Q6	2.14777	1.48356	3.02755	0.00692829	ADARB2; ALDH1A2; C5orf64; CALCOCO1; CREB5; DMRT2; DUSP1; EHF; EMCN; ERG; GATA6; GPRC5C; HOXA10; HOXA11; HOXA3; HOXB3; HOXC4; HOXD4; IRX6; KIRREL3; LOC84931; MMRN2; MPZL2; NTN1; PDGFRA; PDYN; PRDM1; RBM47; RD3; SLC38A4; SLC43A2; SOX14; SRSF6; TAF2; TCF21; TCF7L1; WNT5A
MIKKELSEN_IPS_LCP_WITH_H3K27ME3	30.8459	6.10606	143.611	0.00702176	CORO6; MYLK2; PRND; WFIKKN2
WGTTNNNNNAAA_UNKNOWN	2.34963	1.55407	3.4345	0.00724895	ABLIM1; ADARB2; ALDH1A3; CA5A; CCR7; CDKN1A; COL9A2; CREB5; CUL7; CYGB; DHRS3; EHF; ERG; HOXA11; HOXA3; HOXC4; HS3ST4; LMO3; MECOM; NAT8; NTF3; PITX1; PRDM1; PRDM16; RIN2; S100A10; SRSF6; SSBP3; ZFPM1; ZNF423
ONDER_CDH1_TARGETS_2_DN	2.45614	1.5859	3.66239	0.00811438	ABLIM1; ALDH1A3; ALS2CL; CAMK2B; CASP1; CCNA1; DAPP1; EHF; EPB41L4B; EXPH5; GRHL2; KIAA0040; KLK11; MBP; MECOM; MPZL2; P2RY2; PRSS8; PTPRE; RAB38; RBM47; SERPINB1; SFRP1; SLPI; ST14; TACSTD2; TCF7L1
TRANSMEMBRANE_RECEPTOR_ACTIVITY	2.54094	1.6102	3.84719	0.00881905	CCKAR; CD4; CHRNA3; CHRNB1; CNTFR; CRHR1; FSHR; FZD9; GALR3; GPR133; GRIA1; GRIK4; GRM4; HLA-DPB1; HTR3B; IL1R1; IL22RA1; NFAM1; NTRK1; PAX8; PDGFRA; PTGER1; PTPRE; SSTR5; TNFRSF10A
V$PBX1_01	3.07567	1.77797	5.01497	0.00924891	C10orf11; EMCN; ERG; FGF5; GDF7; HOXA11; HOXA2; HOXA3; HOXB2; HOXD8; PRDM8; PRICKLE2; PTGER1; SALL1; STMN1; TCF7; TTR; WFDC2
MODULE_44	2.78232	1.68374	4.37323	0.00924891	ABLIM1; ACTC1; APOD; COL6A1; DARC; DHRS3; DPT; FAM107A; IGFBP3; IL1R1; KRT19; LGALS9; LMO3; LSP1; PLXND1; PTPN6; RNASE1; S100A4; SLPI; TACSTD2; TCF7
MODULE_289	4.24701	2.11739	7.77603	0.00924891	DARC; DEFB1; FZD9; GABRA5; GALR3; GRK5; PDYN; PNOC; PTGER1; PTPN6; RIN1; UCN
DELYS_THYROID_CANCER_UP	2.47144	1.58162	3.71223	0.00924891	ALDH1A3; ANXA2; BHLHE40; CDKN1A; DHRS3; ELF3; FSTL3; GALNT12; GJA4; IGFBP3; KRT19; LPL; MPZL2; MS4A6A; MXRA8; PLXNB2; PLXND1; PRDM1; PTPRE; S100A10; S100A4; SLIT1; SLPI; ST14; TACSTD2; TDO2
NIELSEN_LIPOSARCOMA_UP	14.8499	4.13274	44.5572	0.00924891	CPZ; DMRT2; PALM; RNASE1; TNXB
HUMMERICH_SKIN_CANCER_PROGRESSION_UP	5.04574	2.31541	9.853	0.00952224	CASP1; CDKN1A; COL18A1; KRT19; LGALS9; PYCARD; RBMS1; RIN1; SERPINB1; TACSTD2
SCHUETZ_BREAST_CANCER_DUCTAL_INVASIVE_UP	2.68938	1.64887	4.18327	0.00983209	ADCY7; CASP1; COL6A1; EMP1; ERG; ESM1; GRK5; HLA-DMB; HLA-DPB1; IGFBP3; IL1R1; MS4A6A; MXRA8; PDGFRA; S100A4; SLC16A3; SLC7A7; SMAD7; SULF1; TDO2; THY1; TMEM158
RB_DN.V1_DN	4.17073	2.08067	7.63195	0.0100539	BHLHE40; BNC1; BST2; COL18A1; F2RL1; GJB2; H19; IGFBP3; KRT7; LGALS9; S100A16; SERPINB1
V$EVI1_04	3.13465	1.77996	5.18338	0.0106752	ACTC1; C1orf61; CSNK1E; DHRS3; EBF1; EHF; HOXA2; HOXB3; HOXC4; HOXD4; HTR3B; ITGA8; KIRREL3; LMO3; NR2F1; PRDM1; SAMD11
KOKKINAKIS_METHIONINE_DEPRIVATION_48HR_UP	4.13365	2.06258	7.56169	0.0106752	BHMT; CASP1; CDKN1A; FGF11; IGFBP3; IL1R1; LITAF; MAP3K1; PDGFRA; SMAD7; TNFRSF10A; WNT5A
V$NKX3A_01	3.11981	1.77157	5.15828	0.0111258	C1orf61; CREB5; EMCN; ERG; HOXA2; HOXA3; HOXB2; HOXC4; HOXD3; HOXD4; LMO3; NR2F1; PROX1; SALL1; SRSF6; TACSTD2; ZNF423
BMI1_DN_MEL18_DN.V1_DN	3.80812	1.9639	6.78912	0.0115445	BST2; CCKAR; CUX2; EYA4; GPR137B; IFITM1; IL1R1; LMO3; NEAT1; S100A4; SLPI; WFDC2; ZNF423
JAEGER_METASTASIS_DN	2.98353	1.7256	4.86184	0.0116839	ABLIM1; ADCY2; DEFB1; EHF; EXPH5; F2RL1; GRHL2; HOPX; KLK11; KRT19; MPZL2; PRSS8; PYCARD; SLPI; ST14; TACSTD2; TM4SF1; WNT5A
MEMBRANE	1.64407	1.27096	2.10255	0.0117235	ACCN4; ADAP1; ADCY7; ANXA2; AQP4; AQP6; BAIAP2; BST2; CCKAR; CCR7; CCRL2; CD4; CHRNA3; CLDN16; CNKSR1; CNTFR; CNTN2; CORIN; CRHR1; DARC; EMCN; EMP1; EPHA8; F2RL1; FSHR; FZD9; GABRA5; GALR3; GJA4; GJB2; GPR133; GPR137B; GPR31; GPRC5C; GRIA1; GRIK4; GRM4; HDAC11; HTR3B; ICAM2; IFITM1; IL1R1; ITGA8; KCNA5; KIRREL3; LHCGR; LRRC32; MFI2; NFAM1; NGFR; NTRK1; P2RY2; PALM; PCDH12; PDGFRA; PDYN; PITPNM3; …
V$OCT_C	2.97081	1.71836	4.8406	0.0119985	BST2; C1orf61; CBFA2T3; EBF1; EHF; HOXA10; HOXA3; HOXB3; HOXD4; LMO3; LPL; PRDM1; PRICKLE2; SALL1; SFRP1; SFRP2; SP6; TCF7L1
V$FREAC2_01	2.9582	1.71119	4.81956	0.0123246	C5orf64; CDKN1A; CXXC5; DHRS3; DUSP1; EMP1; ERG; GPR137B; GPRC5C; HOXA11; HOXC4; HOXD9; LMO3; LOC84931; MECOM; PRDM1; PROX1; TSPAN8
PDGF_UP.V1_DN	4.02625	2.01045	7.35821	0.0123246	ADCY2; BCL3; BHLHE40; C6orf123; CCKAR; CRABP1; HOXD1; SLC8A2; TACSTD2; TBX2; TNFSF8; TUBA4B
V$FOXO4_01	3.06177	1.73936	5.06021	0.0126557	ALDH1A2; C5orf64; CACNA2D2; DHRS3; ERG; GATA6; GPR137B; HOXA10; HOXA11; HOXC10; HOXC4; MECOM; PALM; PRDM1; PROX1; SSBP3; WFIKKN2
ESC_V6.5_UP_EARLY.V1_DN	3.52144	1.86954	6.1367	0.0126557	ANXA2; BCAN; BCL3; BHLHE40; CAPN2; CARD14; EMP1; F2RL1; IGFBP3; KLK11; KRT19; NTN1; S100A4; TM4SF1
CTTTGA_V$LEF1_Q2	1.81832	1.3326	2.43658	0.0127787	ACSL5; ANKFN1; BHLHE40; C10orf11; C1orf61; CACNA2D2; CASZ1; CCR7; CNTFR; COL18A1; CREB5; CXXC5; CYGB; EMP1; ERG; GRK5; HOXA10; HOXA11; HOXA13; HOXA2; HOXA3; HOXB2; HOXB3; HOXC4; HOXD3; KCNQ1DN; LOC84931; MAZ; MBP; MECOM; NR2F1; NTF3; PDYN; PLXND1; POU2AF1; PRDM1; PROX1; RCOR2; SALL1; SFRP2; SH3TC2; SLC24A4; SOX14; STRA6; SULF1; SUSD2; TACSTD2; TBX3; TCF7; TNXB; WFIKKN2; ZNF703
SMID_BREAST_CANCER_NORMAL_LIKE_UP	2.38354	1.52591	3.57826	0.0129121	ABLIM1; CASP1; CCR7; CD4; COL18A1; DARC; DPT; EMCN; FAM107A; FAM65B; GIMAP5; GJA4; ICAM2; ID3; IL1R1; IL21R; LPL; MBP; MS4A6A; PDGFRA; PNOC; POU2AF1; RBMS1; SFRP1; TNXB; VASH1
LIM_MAMMARY_STEM_CELL_UP	2.34043	1.51191	3.48786	0.0129121	BNC1; C13orf33; C6orf145; CDKN1A; COL18A1; COL9A2; CYGB; EFCAB1; GPSM1; IGFBP3; NGFR; NTF3; OSR1; PHLDB1; PKNOX2; PRDM1; PRICKLE2; PTPRE; SCN4B; SKI; SSH1; SULF1; TBX2; TCF7L1; THY1; TWIST2; ZNF423
HATADA_METHYLATED_IN_LUNG_CANCER_UP	2.52869	1.56945	3.89339	0.0135068	BNC1; C13orf33; C1QTNF1; CACNA2D2; CCDC140; CD300A; DIO3OS; DOK7; EFCAB1; FAM107A; FGF11; GIMAP8; HOXA13; HOXD3; LSP1; MMRN2; NFAM1; POU2AF1; PRDM8; RINL; SFRP2; TCF21; UCN
MODULE_220	2.65492	1.60775	4.16987	0.0136245	ACTC1; AQP4; BST2; CD4; CPZ; CRABP1; ELF3; EMP1; FGF11; FGF5; FZD9; HOXB2; HOXB5; HOXD8; ID3; NGFR; NTRK1; PDGFRA; S100A4; TBX2; WNT5A
BERTUCCI_INVASIVE_CARCINOMA_DUCTAL_VS_LOBULAR_DN	7.13157	2.67629	16.2558	0.0137896	ADCY2; DPT; EMCN; ERG; NGFR; SFRP1; TNXB
PLASMA_MEMBRANE_PART	1.826	1.33011	2.45967	0.0143082	ACCN4; ADCY7; AQP4; AQP6; BST2; CCKAR; CCR7; CCRL2; CHRNA3; CLDN16; CNKSR1; CNTN2; CORIN; CRHR1; F2RL1; GABRA5; GJA4; GJB2; GPR137B; GPR31; GPRC5C; GRIK4; GRM4; HTR3B; ICAM2; IL1R1; ITGA8; KCNA5; LHCGR; LRRC32; MFI2; NGFR; NTRK1; P2RY2; PALM; PCDH12; PDGFRA; PTGER1; RHBG; SCN4B; SLC16A3; SLC16A5; SLC7A7; SRCIN1; SSTR5; ST14; TACSTD2; THY1; TM4SF1; TNFSF8
GSE7852_THYMUS_VS_FAT_TREG_DN	3.25096	1.77094	5.55167	0.0153805	ADCY7; BHLHE40; C10orf128; CDKN1A; ELF1; KLF16; NDRG4; NR2F1; S100A4; SMAD3; SP6; ST14; TUB; WSCD2; ZNF703
V$MMEF2_Q6	2.83768	1.6425	4.61974	0.0174139	BHLHE40; CSNK1E; DHRS3; HOXA10; HOXA11; HOXC10; HOXD4; HOXD8; KIRREL3; LMO3; MYH6; NR2F1; SALL1; SOX14; TNNC1; TUBA4B; TWIST2; WFDC1
V$LHX3_01	3.06178	1.70596	5.13598	0.0174139	C1orf87; CASZ1; FAM169B; HOXA2; HOXD9; ID3; IRX6; ITGA8; KCP; LINC00311; LMO3; PRDM1; SLC24A4; SP6; SULF1; TAF2
RGAGGAARY_V$PU1_Q6	2.28388	1.4758	3.40243	0.0174139	ADAP1; CAMK2B; CBFA2T3; CCR7; CREB5; CXXC5; EMCN; ESM1; EVX1; FAM176B; GPR137B; HOXC4; HTR3B; ICAM2; ID3; KIRREL3; MMRN2; PAX8; PLVAP; POU2AF1; PTPN6; RINL; RXFP4; S100A10; SLC43A2; SOST; WNT5A
V$CHX10_01	3.04671	1.69772	5.11013	0.0179891	C3orf27; C6orf145; GPRC5C; HOXC4; KCNQ1DN; LINC00311; LMO3; NR2F1; NTRK1; PAX8; PITX1; PRND; SFRP1; SLC44A3; WNT5A; ZNF423
MIKKELSEN_IPS_WITH_HCP_H3K27ME3	4.4639	2.05727	8.66466	0.0179891	HOXA11; HOXA2; HOXA3; HOXB2; HOXB3; HOXB5; HOXC10; HOXD4; OSR1; PRDM8
INTEGRAL_TO_MEMBRANE	1.74758	1.29182	2.32425	0.0182216	ACCN4; ADCY7; AQP4; AQP6; BST2; CCKAR; CCR7; CCRL2; CHRNA3; CNTN2; CORIN; CRHR1; EMP1; EPHA8; F2RL1; FSHR; FZD9; GABRA5; GALR3; GJA4; GPR133; GPR137B; GPR31; GPRC5C; GRIK4; GRM4; HTR3B; ICAM2; IL1R1; ITGA8; KCNA5; KIRREL3; LHCGR; LRRC32; MFI2; NFAM1; NGFR; NTRK1; P2RY2; PALM; PCDH12; PDGFRA; PITPNM3; PTGER1; RHBG; SCN4B; SLC16A3; SLC16A5; SLC7A7; SSTR5; ST14; TACSTD2; THY1; TM4SF1; TNFSF8
V$HNF4_01_B	2.89981	1.64887	4.78721	0.0182216	ACSL5; C1orf210; CNTFR; EVX1; HOXA10; HOXD3; HSD17B8; LMO3; LOC84931; NR2F1; PIPOX; PRDM16; PROX1; RBMS1; SRSF4; SRSF6; TNNC1
V$HNF4ALPHA_Q6	2.81474	1.62947	4.58077	0.0182216	C1orf210; CNTFR; DHRS3; GRK5; HOXA2; HOXC4; HOXD3; LMO3; NR2F1; PDGFRA; PIPOX; PRDM1; RBMS1; S100A16; SLC7A7; SRSF6; TCF7; TTR
V$T3R_Q6	2.89981	1.64887	4.78721	0.0182216	ACSL5; C1orf61; CACNA2D2; CCDC140; CORO6; CUL7; DMRT2; FGF11; HAPLN2; IGFBP3; MYLK2; PIPOX; SALL1; SYNPO; TBX3; TCF7; TNXB
TTGTTT_V$FOXO4_01	1.60241	1.2389	2.04915	0.0182216	ABLIM1; ACCN4; ADARB2; ALDH1A2; C5orf64; CACNA2D2; CDH19; CREB5; CXXC5; DHRS3; DPT; DPYSL5; DUSP1; EBF1; EHF; ELF1; EMCN; EMP1; ERG; ESM1; EVX1; GATA6; GPR137B; GPRC5C; GRHL2; GRIA1; GRIK4; GRK5; HOXA10; HOXA11; HOXA2; HOXA3; HOXB3; HOXB5; HOXC10; HOXC4; HOXD1; HOXD3; HTR3B; HYAL2; ID3; IL22RA1; KIAA0040; LMO3; MAML2; MECOM; MPZL2; MXRA8; NR2F1; NTF3; NTN1; OLA1; P2RY2; PALM; PDGFRA; PITX1; PKNOX…
MCBRYAN_PUBERTAL_BREAST_4_5WK_UP	2.8034	1.62303	4.56209	0.0182216	APOD; C1orf210; EFCAB4A; EHF; EPB41L4B; FAM65B; GRHL2; HDAC11; KRT19; KRT7; SFRP1; SLPI; ST14; SYNPO; TACSTD2; TMEM158; TSPAN8; WFDC2
LIEN_BREAST_CARCINOMA_METAPLASTIC	8.28651	2.79466	20.4975	0.0182216	COL18A1; HTRA3; MXRA8; PDGFRA; SFRP2; TBX2
BROWNE_HCMV_INFECTION_12HR_DN	4.41335	2.03453	8.56132	0.0182216	DHRS3; FGF5; PDGFRA; RBMS1; RIN1; RIN2; SERPINB1; SSH1; TUBB; ZNF516
GAVIN_FOXP3_TARGETS_CLUSTER_P3	3.51537	1.8165	6.25177	0.0182216	ACPP; CAMK2B; CCRL2; GJB2; MBP; POU2AF1; PRDM1; RIN2; S100A4; SORCS2; ST14; TCF7; ZNF608
HAN_SATB1_TARGETS_UP	2.45175	1.52237	3.77284	0.0182216	BHLHE40; BST2; C1QL1; C6orf145; C8orf4; CASP1; CUL7; DUSP1; EMP1; FGF5; GATA6; HSD17B8; HTRA3; ICAM2; MECOM; MPZL2; MXRA8; NR2F1; PAPOLA; S100A4; SH3TC2; SLC16A5; TMEM158
V$HNF1_Q6	2.88708	1.64161	4.76568	0.0189517	CREB5; ERG; F2RL1; HOXA10; HOXB3; HOXC4; KCP; NTF3; PDGFRA; PHLDB1; PRDM1; RBM47; RBMS1; SAMD11; SLC44A3; SRSF6; TBX2
TATAAA_V$TATA_01	1.75759	1.29203	2.34877	0.0190561	ABLIM1; ACTC1; ALDH1A2; APOD; B3GALT4; C10orf11; CCDC140; CGB8; CHRNB1; CREB5; CSNK1E; DEFB1; DPT; ELF1; ESM1; FGF5; GPR133; GRHL2; GRIK4; HOXA10; HOXA11; HOXA2; HOXB3; HOXB5; HOXC4; HOXD3; HOXD9; HS3ST4; ID3; IGSF21; LPL; MMP23A; MYH6; NR2F1; NTF3; PADI4; PRDM1; PRPH; RBMS1; S100A4; SAMD11; SLC38A4; SMAD3; SP6; SRSF6; SULF1; TBX3; TCF21; TCF7; TDO2; TUBA4B; WFIKKN2; ZNF423
YATTNATC_UNKNOWN	2.47057	1.5163	3.83778	0.0201166	C1orf61; C1orf87; CEBPA; CREB5; EHF; ERG; EVX1; FGF5; GDF7; GRK5; HOXA10; HOXA2; HOXB2; HOXB3; HOXC10; HOXD3; PNOC; PWWP2B; S100A16; SAMD11; SOX14; SP6
RTAAACA_V$FREAC2_01	1.89785	1.33703	2.63035	0.0201166	ANXA2; C5orf64; CDKN1A; CREB5; CXXC5; DAPP1; DHRS3; DUSP1; EMP1; ERG; FAM169B; GPR137B; GPRC5C; GRK5; HOXA10; HOXA11; HOXA3; HOXC10; HOXC4; HOXD9; LMO3; LOC84931; MECOM; MXRA8; NTF3; NTN1; OSR1; PALM; POU2AF1; PRDM1; PROX1; SAMD11; SCN4B; SRSF6; SSBP3; SULF1; SYNPO; TCF7; TPRG1; TSPAN8; ZNF423
CTTTGT_V$LEF1_Q2	1.60701	1.23653	2.06373	0.0201166	ABLIM1; APOD; AQP4; C1orf61; C1QTNF1; C3orf27; C5orf64; CCNL1; CNTFR; CNTN2; COL9A2; CREB5; CSNK1E; CXXC5; DGKZ; DPYSL5; DUSP1; ESM1; EYA4; GJB6; GPR133; GPR137B; GPRC5C; GRHL2; GRIA1; GRK5; HOXA10; HOXA11; HOXA13; HOXA2; HOXA3; HOXB2; HOXB3; HOXB5; HOXC10; HOXC4; HOXD3; HOXD4; HOXD9; HSD17B8; HYAL2; IGSF21; LINC00311; LMO3; MMRN2; MXRA8; NTN1; OSR1; P2RY2; PALM; PDGFRA; PDYN; PIPOX; PRICKLE2; PR…
MODULE_41	2.16617	1.42322	3.18276	0.0201166	CACNA2D2; CAMK2B; CCKAR; CD4; CEBPA; CHRNB1; CNKSR1; CRABP1; DARC; DEFB1; FCN2; GALR3; HOXD4; KCNA5; MLC1; MPZL2; MSLN; NAT8; NTRK1; PDGFRA; PNOC; PRPH; RECQL5; S100A4; TDO2; TTC22; TUB; UCN; VASH1
MEISSNER_NPC_HCP_WITH_H3K4ME3_AND_H3K27ME3	3.64656	1.82574	6.64275	0.0209135	CDH22; CDKN1A; ELFN1; FGF11; FGF5; GDF6; GPRC5C; HOXC4; INF2; P2RY2; SLC24A4; TUB
BMI1_DN.V1_DN	3.64656	1.82574	6.64275	0.0209135	BST2; CCKAR; CDH22; CLDN16; IFITM1; IL1R1; LMO3; PRPH; S100A4; SLPI; WFDC2; ZNF423
INTRINSIC_TO_MEMBRANE	1.72145	1.2726	2.28926	0.0215371	ACCN4; ADCY7; AQP4; AQP6; BST2; CCKAR; CCR7; CCRL2; CHRNA3; CNTN2; CORIN; CRHR1; EMP1; EPHA8; F2RL1; FSHR; FZD9; GABRA5; GALR3; GJA4; GPR133; GPR137B; GPR31; GPRC5C; GRIK4; GRM4; HTR3B; ICAM2; IL1R1; ITGA8; KCNA5; KIRREL3; LHCGR; LRRC32; MFI2; NFAM1; NGFR; NTRK1; P2RY2; PALM; PCDH12; PDGFRA; PITPNM3; PTGER1; RHBG; SCN4B; SLC16A3; SLC16A5; SLC7A7; SSTR5; ST14; TACSTD2; THY1; TM4SF1; TNFSF8
MODULE_2	2.44219	1.49907	3.79245	0.0215371	ABLIM1; ALDH1A3; APOD; CDKN1A; COL6A1; CRABP1; DARC; DHRS3; EMP1; FSTL3; IGFBP3; IL1R1; LPL; MBP; NGFR; S100A4; SFRP1; SLPI; THY1; TM4SF1; TNXB; TSPAN8
MISSIAGLIA_REGULATED_BY_METHYLATION_UP	3.88653	1.87476	7.28	0.0215371	BST2; CDKN1A; DUSP1; IGFBP3; LGALS9; MFI2; MX2; PRSS8; SLPI; TACSTD2; WFDC2
MIKKELSEN_MEF_LCP_WITH_H3K27ME3	5.34493	2.19394	11.3125	0.0215371	CARD14; HAPLN2; HTR3B; PRND; RD3; SOST; SP6; STRA6
MIYAGAWA_TARGETS_OF_EWSR1_ETS_FUSIONS_UP	2.82504	1.60697	4.66097	0.0215371	BAHCC1; C13orf33; C1QL1; FAM176B; FOXL2; GPR137B; GRK5; HOXA13; ICAM2; IFITM1; KALRN; KRT19; NGFR; PRND; SSBP3; TM4SF1; ZNF703
ZWANG_EGF_INTERVAL_DN	3.06227	1.67006	5.22152	0.0215371	C1orf210; CASZ1; CCNL1; CORO6; CXXC5; EHF; ELF3; MBP; OSR1; PHLDB1; PYCARD; RBMS1; RTKN; SLPI; ZNF608
GSE2706_R848_VS_LPS_8H_STIM_DC_DN	3.22775	1.71683	5.61156	0.0215371	BHLHE40; C1QTNF1; CAPN2; CAPSL; CCKAR; CCNA1; EMP1; GJA4; ICAM2; KIAA0040; NTN1; SRSF4; TCF7L1; TNFRSF10A
V$HNF4_Q6	2.81295	1.6002	4.64078	0.0222265	C1orf210; EMP1; EVX1; FUT2; GRHL2; HOXA10; HOXA11; HOXA3; KIAA0040; KIRREL3; LMO3; PIPOX; PRDM1; PROX1; SFRP2; SLPI; SUSD2
V$GATA1_05	2.70517	1.56708	4.3997	0.0231191	CASZ1; CREB5; ERG; GATA6; HOXA11; HOXA13; HOXA3; HOXC10; HOXC4; ICAM2; ID3; MECOM; PALM; SAMD11; SFRP1; SMAD3; SULF1; ZFPM1
MODULE_13	2.19711	1.42022	3.27148	0.0231191	ANK1; CAMK2B; CCKAR; CHRNB1; CNKSR1; CNTN2; DARC; DPT; GRM4; KCNA5; LGALS9; MXRA8; NDST1; PAX8; PDGFRA; PRPH; RAP1GAP; RECQL5; SCARB1; SKI; SLC9A3R2; ST14; TCF7; TNXB; TUB; UCN; VASH1
NOJIMA_SFRP2_TARGETS_DN	10.1631	2.95546	28.2716	0.0231191	BST2; IFITM1; LOC641518; PYCARD; TACSTD2
SWEET_LUNG_CANCER_KRAS_UP	2.23484	1.43161	3.35218	0.0231191	ACSL5; ADCY7; BHLHE40; CDKN1A; CEBPA; CHRNB1; COL18A1; ETV2; GJB2; H19; HLA-DMB; HOXD1; IGFBP3; ITGA8; ITIH4; KRT7; LITAF; MX2; NR2F1; PAPOLA; PLXNB2; RAP1GAP; SLPI; SRSF6; TACSTD2; TSPAN8
LI_INDUCED_T_TO_NATURAL_KILLER_UP	2.61604	1.54047	4.19883	0.0231703	ANXA2; AVIL; BATF; BHLHE40; C10orf57; CAPN2; CASP1; CDKN1A; EMP1; HOPX; IFITM1; LITAF; RAB19; RBMS1; S100A10; S100A4; TMEM158; VASH1; ZNF608
V$NKX62_Q2	2.87673	1.60461	4.81907	0.024956	AQP6; C5orf64; ERG; FAM169B; HOXA10; HOXA11; HOXC4; IRX6; KCP; LMO3; PDGFRA; PRDM1; SLC44A3; SMAD3; SOX14; TSPAN8
YOSHIMURA_MAPK8_TARGETS_UP	1.72276	1.26656	2.30194	0.024956	ACPP; ADAP1; ALPL; AQP6; BCAN; BHMT; C1orf210; CAMK2B; CCKAR; CDH22; CDKN1A; CEBPA; CHRNB1; CNTN2; CRHR1; DEFB1; DGKZ; EPB41L4B; F2RL1; FGF5; GALR3; GPRC5C; GRIA1; GRIK4; H19; HOXC4; HOXD3; HYAL2; ICAM2; IGFBP3; IL1R1; KALRN; KCNA5; LGALS9; LHCGR; LPL; MYH6; MYLK2; NAT8B; NDRG4; NDST1; NGFR; NR2F1; PDGFRA; PNOC; PTGER1; PTPRE; SLC8A2; SYCN; SYNPO; TACSTD2; UCN; VTCN1
V$E12_Q6	2.76558	1.57368	4.56062	0.0251261	ALDH1A2; C3orf27; CPZ; DOK7; FGF11; GJB2; GRIA1; HEYL; IRX6; MYLK2; OSR1; RIN1; SMAD3; SORCS2; SOST; TNNC2; WFIKKN2
LEE_NEURAL_CREST_STEM_CELL_UP	3.50903	1.7584	6.38275	0.0253782	CDH19; CRABP1; HOXA2; HOXB2; LITAF; NGFR; NR2F1; PDGFRA; S100A10; SLIT1; STRA6; TNNC2
RPS14_DN.V1_UP	3.11627	1.65875	5.41277	0.0263523	CASP1; CCNA1; CD300A; CDKN1A; EMP1; GPR137B; HLA-DMB; MS4A6A; MX2; PTPRE; PYCARD; RBM47; RIN2; SMAD3
V$OCT1_Q5_01	2.73108	1.55443	4.50313	0.0277649	ANXA2; EBF1; EFCAB4A; EHF; HOXA10; HOXB3; HOXD8; IGSF21; LMO3; LPL; PRDM1; PRICKLE2; SCML4; SFRP1; SFRP2; SP6; ZNF423
MORF_RAGE	3.45674	1.73282	6.28461	0.0277649	CALCOCO1; CAMK2B; CNTN2; DPT; HOXD4; ITIH4; PAX8; PRPH; SLC16A5; SSTR5; TCF7; TUB
ROZANOV_MMP14_TARGETS_UP	2.73108	1.55443	4.50313	0.0277649	COL18A1; COL6A1; CXXC5; GJB2; HLA-DMB; HLA-DPB1; HTRA3; ICAM2; IFITM1; IL1R1; MYLK2; NDRG4; PAQR6; PLXND1; RIN2; TDO2; UACA
MEL18_DN.V1_DN	3.45674	1.73282	6.28461	0.0277649	BST2; CCKAR; CDH22; CRABP1; CUX2; EYA4; GPR137B; IFITM1; IL1R1; SLPI; SULF1; WFDC2
DELACROIX_RARG_BOUND_MEF	2.42476	1.47002	3.80303	0.0281075	ALDH3A1; ALS2CL; BHLHE40; C1QTNF1; DHRS3; DUSP1; EMP1; HOXA10; HOXA13; INF2; LCTL; LSP1; MSLN; OSR1; PITX1; PRSS8; RIN2; S100A4; SULF1; TM4SF1; UBC
TAKEDA_TARGETS_OF_NUP98_HOXA9_FUSION_10D_UP	3.08079	1.64026	5.34955	0.0281109	ABLIM1; DEFB1; DHRS3; GALNT12; HOPX; HOXA3; HOXB3; IFITM1; LOC404266; LSP1; MX2; SCN4B; SIGLECP3; TM4SF1
RECEPTOR_ACTIVITY	2.08509	1.37045	3.06202	0.0291772	CCKAR; CD4; CHRNA3; CHRNB1; CNTFR; CRHR1; F2RL1; FSHR; FZD9; GALR3; GPR133; GRIA1; GRIK4; GRM4; HLA-DPB1; HTR3B; IL1R1; IL22RA1; NFAM1; NTRK1; P2RY2; PAX8; PDGFRA; PTGER1; PTPRE; SCARB1; SSTR5; TACSTD2; TNFRSF10A
TGACCTY_V$ERR1_Q2	1.79575	1.28121	2.46209	0.029922	BHLHE40; CDKN1A; CNTFR; CNTN2; COMTD1; CXXC5; DMRT2; ELF3; FSTL3; FZD9; GJB2; HOXA10; HOXA2; HOXA3; HOXB3; HOXB5; HOXC10; HOXD3; ID3; IL21R; KCNQ1DN; KIRREL3; LMO3; LOC84931; MECOM; NTF3; PIPOX; PKNOX2; PLXND1; PNOC; PRDM16; RBMS1; RCOR2; RIN2; RTKN; RXFP4; SLC24A4; SMAD7; SRCIN1; SRSF6; STMN1; SYNPO; TCF7; TNXB
DEVELOPMENT_OF_PRIMARY_SEXUAL_CHARACTERISTICS	9.1938	2.69947	25.1695	0.0301854	DMRT2; FOXL2; FSHR; LHCGR; TBX3
RTTTNNNYTGGM_UNKNOWN	3.40598	1.70798	6.18966	0.0301854	ALDH1A2; CREB5; DHRS3; GRIA1; HOXA11; HOXA2; HOXC4; HOXD3; PITX1; RXFP4; SMAD3; ZNF423
ZWANG_CLASS_3_TRANSIENTLY_INDUCED_BY_EGF	2.90866	1.58775	4.95339	0.0301854	BCL3; BHLHE40; CCNL1; CSNK1E; DUSP1; ELF3; EMP1; F2RL1; GATA6; KIAA0040; KLF16; MBP; RBMS1; SMAD7; TACSTD2
KAECH_DAY8_EFF_VS_DAY15_EFF_CD8_TCELL_DN	3.0461	1.62203	5.28777	0.0301854	CAMK2B; CD4; CXXC5; GPR133; HOXC4; HSD17B8; PLXNB2; POU2AF1; RECQL5; RIN2; SLC7A7; SLPI; SMAD7; TCF7
V$FOXO1_01	2.77348	1.54802	4.64247	0.0320191	CXXC5; DUSP1; EMP1; GATA6; GPRC5C; HOXA11; HOXA3; HOXC4; LMO3; MXRA8; OSR1; PALM; PRDM1; PROX1; SSBP3; WFIKKN2
MORF_PDPK1	4.84322	1.99597	10.1899	0.0320191	BCL3; CAMK2B; GRM4; LGALS9; PRPH; RAP1GAP; SLC9A3R2; TUB
PEDRIOLI_MIR31_TARGETS_DN	2.3283	1.42992	3.61312	0.0324324	AVIL; EBF1; EMP1; ETV2; FERMT3; HTRA3; KIAA0040; LITAF; MYBPHL; NEAT1; PADI4; PLVAP; PLXND1; PNOC; PROX1; PSORS1C1; RAB38; RD3; RINL; RNASE1; SH3TC2; SLC16A3
GSE7460_CTRL_VS_TGFB_TREATED_ACT_FOXP3_HET_TCONV_DN	3.01218	1.60436	5.22739	0.0324324	CALCOCO1; CXXC5; DHRS3; EMP1; F2RL1; H19; ID3; LFNG; PIPOX; PYCARD; RAB11FIP2; RINL; TBC1D16; THY1
SMTTTTGT_UNKNOWN	2.32192	1.42613	3.60328	0.0333452	C10orf11; C1orf61; CCR7; CD4; CDH19; DHRS3; DPYSL5; EBF1; EHF; ERG; GLDN; HOXA2; HOXB3; HOXB5; HOXD4; HOXD9; HS3ST4; KIRREL3; LMO3; PROX1; STMN1; TCF7
MODULE_47	2.86551	1.56461	4.87898	0.033455	ALDH1A3; CDKN1A; COL18A1; COL6A1; DMRT2; EHF; GJB2; H19; ID3; IGFBP3; LRRC32; PDGFRA; PHLDB1; PLXND1; THY1
GSE26495_NAIVE_VS_PD1LOW_CD8_TCELL_DN	2.9955	1.59564	5.19771	0.033455	ADAP1; ANXA2; BHLHE40; C10orf128; CAPN2; CXXC5; FAM179A; HOPX; MBP; S100A4; SMAD3; SMAD7; TPRG1; TTC22
DUTERTRE_ESTRADIOL_RESPONSE_24HR_DN	2.14835	1.37684	3.22107	0.0335516	ALDH1A3; ANXA2; CALCOCO1; CDKN1A; DUSP1; ELF3; GATA6; ID3; IGFBP3; IL1R1; LFNG; MECOM; MPZL2; PHLDB1; PRR5; PRSS8; RBMS1; S100A10; SERPINB1; SMAD3; SYNPO; TACSTD2; TCF7L1; TM4SF1; UACA; VTCN1
WANG_METASTASIS_OF_BREAST_CANCER_ESR1_DN	8.77571	2.58716	23.8735	0.0338942	ABLIM1; CAPN2; CNKSR1; ETV2; PHF11
V$CART1_01	2.85141	1.55704	4.85426	0.0343183	C1orf61; CREB5; ERG; HOXA11; HOXA3; HOXB3; HOXB5; LMO3; PDGFRA; PRDM1; SALL1; SEC14L3; TACSTD2; TTR; ZNF423
GSE22886_NAIVE_BCELL_VS_MONOCYTE_DN	2.97901	1.58702	5.16824	0.0343308	ADAP1; ANXA2; BCL3; CASP1; CD300A; PLXNB2; PLXND1; PTPRE; RBM47; RIN2; S100A10; S100A4; SLC16A3; SLC7A7
TGCCAAR_V$NF1_Q6	1.94611	1.31535	2.79252	0.0353052	ADARB2; ANKFN1; BNC1; C1QTNF1; CD4; DHRS3; EHF; EMCN; ERG; GJB6; HOXA10; HOXA2; HOXD8; HS3ST4; HTR3B; ID3; IRX6; LMO3; MECOM; NR2F1; OR52J3; OSR1; PAQR6; PIPOX; PITX1; PPP2R2C; PRDM8; PROX1; RCOR2; RIN2; SFRP2; SLC38A4; SP6
V$GR_Q6_01	2.63252	1.49905	4.33718	0.035398	AQP4; C10orf11; CASZ1; CCDC140; EHF; GPR133; HOXA2; HOXB3; HOXB5; HOXC4; PDYN; PRDM1; RTKN; STMN1; TSPAN8; WFIKKN2; ZNF423
LIM_MAMMARY_STEM_CELL_DN	2.2469	1.39645	3.45353	0.0366755	ALDH1A3; BATF; BCL3; C1orf210; CASZ1; DAPP1; DEFB1; EFCAB4A; ELF3; GJB2; HDAC11; KLK11; KRT19; MAP3K1; PPFIBP2; PTPN6; RBM47; SLC16A5; ST14; THUMPD3; TMEM158; VTCN1; WFDC2
V$OCT1_05	2.71247	1.51447	4.53809	0.0369118	C10orf11; EBF1; EFCAB4A; EHF; HOXA10; HOXA3; HOXB2; HOXB3; LMO3; LPL; PKNOX2; SCML4; SOST; SP6; TCF7L1; ZNF423
NING_CHRONIC_OBSTRUCTIVE_PULMONARY_DISEASE_UP	3.26222	1.63756	5.92019	0.0383712	ALPL; CDKN1A; FAM107A; GPSM1; HEYL; IL1R1; KRT7; MSLN; SERF2; SLPI; SRSF6; TM4SF1
MCGARVEY_SILENCED_BY_METHYLATION_IN_COLON_CANCER	6.44282	2.21026	15.5119	0.0386145	EYA4; FOXL2; GATA5; HOXD1; POMC; SFRP1
V$CEBP_Q2	2.79635	1.52756	4.7581	0.0393379	ALDH1A2; C1QL1; CSNK1E; EHF; ID3; LMO3; PDGFRA; PKNOX2; PRDM16; SFRP2; SP6; SRSF6; TBC1D16; TCF7L1; ZNF423
V$AREB6_02	2.68886	1.5016	4.49825	0.0393379	CCDC140; EHF; FOXL2; GRIK4; HOXD3; NTF3; OSR1; POU2AF1; PRDM1; PROX1; PRPH; S100A16; TSPAN8; TUBA4B; WFIKKN2; WT1
GAUSSMANN_MLL_AF4_FUSION_TARGETS_E_UP	4.05761	1.78595	8.12077	0.0421456	C13orf33; NTN1; PDGFRA; S100A10; SFRP1; SFRP2; SLC38A4; SORCS2; SULF1
GARGALOVIC_RESPONSE_TO_OXIDIZED_PHOSPHOLIPIDS_BLUE_DN	5.20914	1.98776	11.5784	0.042418	GATA6; HOXA2; HOXA3; HOXB3; MECOM; NAPEPLD; THUMPD3
SATO_SILENCED_BY_METHYLATION_IN_PANCREATIC_CANCER_2	6.26845	2.1541	15.0561	0.042418	BST2; CDKN1A; IL1R1; PDYN; SFRP1; ST14
LIM_MAMMARY_LUMINAL_MATURE_UP	3.69626	1.71311	7.11692	0.042418	BATF; C1orf210; CASZ1; GPRC5C; HDAC11; HOXB2; PTPN6; SLC16A5; TBX3; WNT5A
WU_CELL_MIGRATION	3.02818	1.56983	5.36231	0.0426673	BST2; COL18A1; EHF; F2RL1; IGFBP3; KRT19; KRT7; S100A4; SLPI; ST14; TACSTD2; TM4SF1; WNT5A
TGGAAA_V$NFAT_Q4_01	1.55905	1.18944	2.01713	0.0427636	ADCY2; APOD; AQP4; BHLHE40; C1orf61; C1QL1; CCDC140; CDKN1A; CREB5; DGKZ; DHRS3; EBF1; EMP1; FAM65B; GATA6; GLDN; GRK5; HOXA10; HOXA11; HOXA13; HOXA2; HOXA3; HOXB2; HOXC4; HOXD3; HOXD4; HOXD8; HYAL2; IGFBP3; IL22RA1; IRX6; ITGA8; KCNA5; KIRREL3; LMO3; LPL; MAML2; MECOM; MXRA8; NTF3; NTRK1; PCDH12; PCSK6; PDGFRA; PHLDB1; PNOC; POMC; POU2AF1; PRDM1; PTGER1; RAB38; RIN1; RIN2; RTKN; S100A10; SLC43A2…
GILDEA_METASTASIS	8.04448	2.38881	21.6067	0.0432472	BST2; KRT19; KRT7; MPZL2; TACSTD2
SCHWAB_TARGETS_OF_BMYB_POLYMORPHIC_VARIANTS_DN	11.8645	2.80981	38.5477	0.0434754	BCL3; CAMK2B; ELF3; HOXB5
BHAT_ESR1_TARGETS_VIA_AKT1_UP	2.55063	1.45316	4.19957	0.045027	ADAP1; ALPL; BHLHE40; CAMTA1; CBFA2T3; CXXC5; DHRS3; DOK7; NEIL2; PITX1; PRR5; RTKN; SCARB1; SEPT9; TBC1D16; TBX2; ZNF703
LIU_SMARCA4_TARGETS	5.1107	1.9519	11.3459	0.0452986	BST2; DHRS3; EBF4; ID3; IFITM1; LGALS9; PIPOX
YNGTTNNNATT_UNKNOWN	2.33329	1.39636	3.69585	0.0470039	ABLIM1; ADARB2; C10orf11; EMP1; GRHL2; HAPLN2; HOXA3; HOXC10; HOXC4; HS3ST4; LMO3; NTRK1; PNOC; PRDM1; RBM47; SFRP2; SOX14; SRSF6; TBX2; WNT5A
V$PAX2_02	2.62051	1.46391	4.38111	0.0474576	CACNA2D2; CALCOCO1; DHRS3; FAM107A; HOXA10; HOXB2; HOXB3; HOXB5; HOXC10; HOXC4; IGSF21; KCNQ1DN; LMO3; MAML2; NR2F1; OSR1
V$NKX61_01	2.71748	1.48518	4.62162	0.0477458	ALDH1A2; C5orf64; CASZ1; CREB5; ERG; HOXA11; HOXC10; HOXC4; HOXD8; LMO3; NR2F1; PDGFRA; SAMD11; SMAD3; SSBP3
WWTAAGGC_UNKNOWN	3.33729	1.61628	6.21878	0.04837	ACTC1; BHLHE40; ERG; GJA4; HOXA10; HOXD8; NR2F1; RBMS1; SALL1; TBX2; UCN
WONG_ENDMETRIUM_CANCER_DN	4.36403	1.80587	9.13046	0.0490008	ALDH1A2; FOXL2; GPR133; PDGFRA; TBX3; TMEM132C; TWIST2; WT1
NAKAYAMA_SOFT_TISSUE_TUMORS_PCA2_DN	4.36403	1.80587	9.13046	0.0490008	APOD; BST2; CEBPA; CETP; DARC; LPL; SEMA3G; SFRP1
MARTINEZ_RB1_AND_TP53_TARGETS_DN	2.00217	1.30613	2.95792	0.0499301	ACSL5; ACTC1; ALDH1A3; ALDH3A1; C6orf132; CAMK2B; CCNL1; CDKN1A; COL18A1; CXXC5; GJB2; GJB6; HOPX; HOXA3; LY6G6D; MBP; MKI67; MYH6; NR2F1; NTN1; PTPRE; RHBG; SFRP2; SLC9A3R2; ST14; TNNC1; UBC; WNT5A
QI_PLASMACYTOMA_UP	2.59845	1.45173	4.34404	0.0499301	ADCY7; AVIL; BATF; BHLHE40; CASP1; CD4; DAPP1; IL21R; LGALS9; LSP1; NFAM1; NTN1; PCSK6; PTPN6; RNASE1; ZFPM1
GNF2_CD1D	5.94655	2.04965	14.2265	0.0499338	CASP1; DUSP1; HK3; MS4A6A; PYCARD; SLC7A7
MIKKELSEN_NPC_HCP_WITH_H3K4ME3_AND_H3K27ME3	2.80876	1.49792	4.86676	0.0499338	CASZ1; CDH22; CDKN1A; ELFN1; FGF11; FGF5; GATA6; GPRC5C; HOXC4; HOXD1; NGFR; PRMT8; SLC24A4; TUB
