# Supplementary material for: Epigenetic reprogramming of fallopian tube fimbriae in BRCA mutation carriers defines early ovarian cancer evolution
Source: Nat Commun. 2016 May 24;7:11620. doi: 10.1038/ncomms11620 (PMC4890182; doi:10.1038/ncomms11620)
Supplement: Supplementary Data 5 — Top CpGs which are hypomethylated in FT11 AID overexpression cells compared to empty vector. CpGs are included with delta-beta greater than 0.3. Genomic information is also provided for each CpG. [file ncomms11620-s6.xls]

## Sheet: betaDiffHypoTable_FT11-11_vs_FT
Supplementary Data 5. Top CpGs which are hypomethylated in FT11 AID overexpression cells compared to empty vector. CpGs are included with delta-beta greater than 0.3. Genomic information is also provided for each CpG.
BetaDiff	probeID	CHR	MAPINFO	arm	gene	distancetoGene	feature	cgi	feat.cgi	conserved_tfbs	OC Median.diff.beta	OC adj.P.Val
-0.933512	cg17698295	8	145106299	q	OPLAH	NA	Body	island	Body - island	NA	-0.0133401	0.577417
-0.930557	cg25383503	19	18714552	p	CRLF1	NA	Body	shore	Body - shore	NA	-0.00720048	0.817319
-0.927602	cg08466792	5	3603227	p	IRX1	7059	IGR	shore	IGR - shore	NA	-0.00187476	0.993932
-0.918297	cg18562578	3	55517853	p	WNT5A	NA	Body	island	Body - island	NA	-0.0100592	0.970676
-0.916215	cg18644703	5	5887068	p	FLJ33360	-423486	IGR	island	IGR - island	NA	-0.00176534	0.890661
-0.906912	cg21858255	12	104609609	q	TXNRD1	NA	1stExon	island	1stExon - island	NA	-0.00541957	0.688033
-0.905947	cg06925984	17	77767242	q	CBX8	-934	IGR	island	IGR - island	NA	0.000483245	0.45991
-0.903673	cg03890691	16	30023615	p	DOC2A	NA	TSS1500	shore	TSS1500 - shore	NA	-0.00123448	0.462464
-0.903089	cg10754215	4	8073804	p	ABLIM2	NA	Body	open sea	Body - open sea	NA	0.00619042	0.663152
-0.902706	cg19418458	7	158789849	q	LINC00689	-11196	IGR	island	IGR - island	NA	0.000172464	0.462742
-0.90233	cg14142965	12	104609432	q	TXNRD1	NA	TSS200	island	TSS200 - island	NA	-0.00450932	0.837402
-0.896807	cg13547712	1	2850512	p	ACTRT2	-87534	IGR	shore	IGR - shore	NA	-0.00919184	0.723285
-0.89588	cg18476766	2	240529742	q	LOC150935	-154812	IGR	open sea	IGR - open sea	NA	0.00218785	0.93489
-0.89488	cg23991636	7	23507657	p	IGF2BP3	NA	Body	shore	Body - shore	NA	0.000119896	0.554006
-0.8944	cg25757115	1	46913787	p	LOC729041	14288	IGR	island	IGR - island	NA	-0.00439303	0.460178
-0.894207	cg05224741	6	10422322	p	LINC00518	-5696	IGR	island	IGR - island	NA	0.00230311	0.737135
-0.894154	cg08655953	1	2425888	p	PLCH2	NA	Body	open sea	Body - open sea	NA	0.000734727	0.769565
-0.892528	cg15912800	7	27209197	p	MIR196B	NA	TSS200	island	TSS200 - island	NA	0.0240459	0.935609
-0.892388	cg27610605	7	152063901	q	MLL3	NA	Body	island	Body - island	NA	0.00535686	0.881954
-0.892126	cg18156486	11	2884295	p	KCNQ1DN	-6968	IGR	island	IGR - island	NA	0.000342857	0.664678
-0.891466	cg08287724	21	35832141	q	KCNE1	NA	5'UTR	island	5'UTR - island	NA	-0.00576423	0.749484
-0.890449	cg09322259	6	106434131	q	PRDM1	-100064	IGR	island	IGR - island	NA	0.012267	0.613587
-0.889776	cg16626067	16	66613266	q	CMTM2	NA	TSS200	island	TSS200 - island	NA	0.00280282	0.733296
-0.887584	cg03126579	19	3822189	p	ZFR2	NA	Body	island	Body - island	NA	0.0448533	0.568198
-0.885363	cg19534681	2	134785761	q	MIR3679	-98935	IGR	island	IGR - island	NA	0.00219682	0.833705
-0.884607	cg06666025	16	66613278	q	CMTM2	NA	TSS200	island	TSS200 - island	NA	0.00836302	0.857715
-0.88355	cg19640166	10	106088711	q	ITPRIP	NA	5'UTR	open sea	5'UTR - open sea	NA	0.000191756	0.953245
-0.882375	cg25541708	5	179817027	q	GFPT2	89327	IGR	shore	IGR - shore	NA	0.0517038	0.45991
-0.882211	cg23695707	14	95234826	q	GSC	NA	3'UTR	island	3'UTR - island	NA	-0.0247321	0.94214
-0.88056	cg15600935	7	101556684	q	CUX1	NA	Body	shelf	Body - shelf	NA	0.013182	0.670402
-0.880472	cg03733219	19	38886319	q	SPRED3	NA	Body	island	Body - island	V$P300_01	-0.00351752	0.916243
-0.878853	cg19916740	22	46275064	q	WNT7B	-41184	IGR	shore	IGR - shore	NA	0.00939669	0.929341
-0.878414	cg11795975	10	118502947	q	HSPA12A	NA	TSS1500	shore	TSS1500 - shore	NA	0.0230064	0.999067
-0.878013	cg04562683	1	3638722	p	TP73	NA	Body	shelf	Body - shelf	V$ARNT_02	-0.00103123	0.85911
-0.877826	cg01295631	16	88121167	q	BANP	117543	IGR	open sea	IGR - open sea	NA	0.0138731	0.641299
-0.877302	cg12181579	12	114312919	q	RBM19	NA	Body	open sea	Body - open sea	NA	-0.000165694	0.508961
-0.876933	cg07017164	17	44087629	q	MAPT	NA	Body	open sea	Body - open sea	NA	0.0041443	0.45991
-0.876519	cg17820022	1	2425860	p	PLCH2	NA	Body	open sea	Body - open sea	NA	0.00205316	0.661559
-0.875523	cg23480619	21	35831871	q	KCNE1	NA	5'UTR	island	5'UTR - island	NA	-0.00345839	0.960583
-0.874471	cg09941017	7	157688504	q	PTPRN2	NA	Body	shelf	Body - shelf	NA	0.00125199	0.691556
-0.874108	cg16302655	11	113185879	q	TTC12	NA	5'UTR	shore	5'UTR - shore	NA	-0.0032858	0.949042
-0.873524	cg17928147	19	13125281	p	NFIX	NA	Body	shore	Body - shore	NA	-0.00195411	0.909704
-0.87344	cg04248271	5	158524404	q	EBF1	NA	Body	island	Body - island	V$FAC1_01	0.00238418	0.837799
-0.873317	cg14841828	14	99729088	q	BCL11B	NA	Body	open sea	Body - open sea	NA	0.00562714	0.784543
-0.871714	cg10224600	17	43975063	q	MAPT	NA	5'UTR	shore	5'UTR - shore	NA	0.000946804	0.652451
-0.871512	cg09610018	2	121433074	q	GLI2	-121793	IGR	open sea	IGR - open sea	NA	0.00286914	0.469856
-0.871355	cg01969701	11	69286145	q	CCND1	-169728	IGR	island	IGR - island	NA	0.00959195	0.740441
-0.871208	cg24216596	3	55518142	p	WNT5A	NA	Body	shore	Body - shore	NA	-0.00326509	0.96096
-0.871073	cg24812143	10	72312093	q	KIAA1274	NA	Body	open sea	Body - open sea	NA	0.00030846	0.701584
-0.870955	cg26466587	6	100442120	q	MCHR2	NA	TSS200	island	TSS200 - island	NA	0.000103503	0.477431
-0.868977	cg13073773	14	95234658	q	GSC	NA	3'UTR	island	3'UTR - island	NA	-0.0360047	0.979863
-0.868229	cg13986670	1	11708792	p	FBXO2	NA	Body	island	Body - island	V$CP2_01;V$RREB1_01	-0.00136832	0.565873
-0.86716	cg13443605	17	14207036	p	HS3ST3B1	NA	Body	island	Body - island	NA	-0.0026668	0.884821
-0.867079	cg11468148	10	670815	p	DIP2C	NA	Body	shore	Body - shore	NA	0.000489093	0.827978
-0.866214	cg06436185	7	151442351	q	PRKAG2	NA	Body	open sea	Body - open sea	NA	0.0294144	0.870347
-0.865808	cg26681770	20	56247302	q	PMEPA1	NA	5'UTR	island	5'UTR - island	NA	0.0179989	0.604318
-0.865576	cg05905176	15	51385916	q	TNFAIP8L3	NA	Body	island	Body - island	NA	-0.00321595	0.861426
-0.865255	cg08310581	2	131797438	q	ARHGEF4	NA	Body	island	Body - island	NA	-0.00385047	0.809612
-0.864922	cg12916580	6	4403020	p	BRD2	-1617	IGR	open sea	IGR - open sea	NA	0.0482145	0.963684
-0.864196	cg20077343	11	1036307	p	MUC6	NA	Body	shore	Body - shore	NA	-0.00550415	0.466041
-0.864162	cg22870307	4	13300487	p	HSP90AB2P	-34550	IGR	open sea	IGR - open sea	NA	-0.00881439	0.644709
-0.863972	cg20992181	11	69706285	q	FGF3	81549	IGR	shore	IGR - shore	NA	0.00426596	0.694237
-0.862808	cg15424739	19	18901666	p	COMP	NA	Body	island	Body - island	NA	-0.00451552	0.9568
-0.861904	cg18045515	17	77751069	q	CBX2	NA	TSS1500	shore	TSS1500 - shore	NA	0.00252512	0.837558
-0.861613	cg06807993	17	79099785	q	MIR657	NA	TSS1500	shelf	TSS1500 - shelf	NA	-0.00797832	0.817233
-0.861029	cg03107235	13	26586713	q	ATP8A2	NA	Body	island	Body - island	NA	-0.0105967	0.857408
-0.860835	cg18759102	1	3100343	p	PRDM16	NA	Body	shelf	Body - shelf	NA	-0.00455896	0.877254
-0.860678	cg23244910	6	106434169	q	PRDM1	-100026	IGR	island	IGR - island	NA	-0.00250877	0.621236
-0.860518	cg01010211	22	17956453	q	CECR2	NA	TSS200	open sea	TSS200 - open sea	NA	0.00577924	0.967726
-0.860381	cg17017189	6	40722397	p	UNC5CL	-272243	IGR	open sea	IGR - open sea	NA	-0.0014687	0.772976
-0.859342	cg03709925	17	79096151	q	AATK	NA	Body	island	Body - island	NA	0.00389747	0.698768
-0.859325	cg24255371	8	65488069	q	LOC401463	NA	Body	shore	Body - shore	NA	-0.0144679	0.819114
-0.859208	cg01019875	17	6945620	p	SLC16A11	NA	Body	island	Body - island	NA	-0.00267875	0.940887
-0.858802	cg00793719	14	95477946	q	MIR3173	-74619	IGR	open sea	IGR - open sea	NA	-0.00399887	0.525423
-0.858546	cg25072733	13	37249481	q	C13orf36	NA	5'UTR	shore	5'UTR - shore	NA	-0.00411082	0.776198
-0.85745	cg17280106	17	77767084	q	CBX8	-1092	IGR	island	IGR - island	NA	0.0216983	0.45991
-0.857185	cg25416149	17	149488	p	RPH3AL	NA	Body	shelf	Body - shelf	NA	0.00142372	0.463638
-0.857154	cg16205389	2	239079215	q	ILKAP	NA	Body	open sea	Body - open sea	NA	-0.026106	0.80526
-0.856754	cg26388816	12	570155	p	B4GALNT3	NA	Body	island	Body - island	NA	0.00127029	0.680674
-0.856637	cg26195356	5	2743601	p	IRX2	-2678	IGR	shelf	IGR - shelf	NA	-0.00751913	0.902202
-0.855386	cg11236429	4	174459412	q	NBLA00301	NA	Body	island	Body - island	NA	0.0229261	0.858986
-0.855344	cg05575614	6	106434354	q	PRDM1	-99841	IGR	island	IGR - island	NA	-0.00216502	0.576052
-0.854986	cg26872907	6	161796854	q	PARK2	NA	Body	open sea	Body - open sea	NA	-0.00717351	0.780859
-0.854595	cg24091995	12	30948636	p	LINC00941	21	IGR	island	IGR - island	NA	-0.00646229	0.894217
-0.85444	cg19317211	20	2801711	p	TMEM239	4735	IGR	island	IGR - island	NA	-0.00951186	0.579054
-0.854201	cg14144229	14	69136587	q	ZFP36L1	-117785	IGR	open sea	IGR - open sea	NA	0.00522801	0.705803
-0.85272	cg13997975	10	77158502	q	ZNF503	NA	3'UTR	island	3'UTR - island	NA	-0.00297132	0.508514
-0.852092	cg23657388	7	101171330	q	EMID2	NA	Body	open sea	Body - open sea	NA	-7.08081e-05	0.515801
-0.850573	cg24679453	1	3079069	p	PRDM16	NA	Body	shore	Body - shore	NA	0.000361229	0.531187
-0.850446	cg27549720	1	19992167	p	HTR6	NA	5'UTR	island	5'UTR - island	NA	0.0682588	0.937544
-0.849805	cg25308508	5	3592638	p	IRX1	-3530	IGR	island	IGR - island	NA	0.000287433	0.837274
-0.849712	cg14297063	9	133778136	q	FIBCD1	NA	3'UTR	shore	3'UTR - shore	NA	-0.00059372	0.45991
-0.84956	cg00492741	16	89019632	q	CBFA2T3	NA	Body	open sea	Body - open sea	NA	0.00127936	0.603471
-0.84716	cg20884887	7	27208285	p	HOXA10-HOXA9	-233	IGR	shore	IGR - shore	NA	-0.0094021	0.969754
-0.846888	cg22029015	2	236674257	q	AGAP1	NA	Body	shore	Body - shore	NA	4.60629e-05	0.460654
-0.846815	cg03487027	10	77159055	q	ZNF503	NA	Body	island	Body - island	V$GATA1_03	-0.0120521	0.582019
-0.846715	cg08468911	21	35832180	q	KCNE1	NA	5'UTR	island	5'UTR - island	NA	-0.00761139	0.756468
-0.846584	cg02611934	13	88329407	q	SLITRK5	NA	Body	island	Body - island	NA	-0.00199814	0.971967
-0.846018	cg23079012	2	8343710	p	LINC00299	195809	IGR	open sea	IGR - open sea	NA	0.00914522	0.45991
-0.845937	cg13170705	15	100672282	q	ADAMTS17	NA	Body	open sea	Body - open sea	NA	-0.00258891	0.826059
-0.845305	cg16638092	17	78800774	q	RPTOR	NA	Body	shore	Body - shore	NA	0.0195972	0.834094
-0.845175	cg08123444	2	9833101	p	YWHAQ	108995	IGR	open sea	IGR - open sea	NA	-0.00125179	0.93524
-0.844914	cg10316525	15	40572137	q	ANKRD63	-1508	IGR	island	IGR - island	NA	-0.00212663	0.737854
-0.84478	cg14438019	17	46702558	q	HOXB9	NA	Body	island	Body - island	NA	-0.00421288	0.752099
-0.844291	cg09187505	6	106434429	q	PRDM1	-99766	IGR	island	IGR - island	NA	0.00228714	0.45991
-0.843926	cg13216112	10	64892673	q	NRBF2	NA	TSS1500	shore	TSS1500 - shore	NA	0.0177995	0.686412
-0.843728	cg08423507	22	51177982	q	ACR	NA	Body	open sea	Body - open sea	NA	-0.000503405	0.600157
-0.843432	cg19241327	7	157484559	q	PTPRN2	NA	Body	island	Body - island	NA	0.0013582	0.867411
-0.842882	cg27123256	14	99664279	q	BCL11B	NA	Body	open sea	Body - open sea	NA	-0.0122314	0.714321
-0.842357	cg16945633	12	133170342	q	LRCOL1	-9394	IGR	shore	IGR - shore	NA	0.010788	0.532821
-0.842257	cg23741639	11	324991	p	IFITM3	5318	IGR	open sea	IGR - open sea	NA	-0.0265663	0.735434
-0.841592	cg03159252	19	639161	p	FGF22	NA	TSS1500	island	TSS1500 - island	NA	-0.00196573	0.51609
-0.841104	cg21753226	11	2890668	p	KCNQ1DN	NA	TSS1500	island	TSS1500 - island	NA	-0.0211587	0.840237
-0.840419	cg14533595	10	77157494	q	ZNF503-AS2	-109	IGR	island	IGR - island	NA	-0.00104094	0.67004
-0.840222	cg07321776	21	35832028	q	KCNE1	NA	TSS200	island	TSS200 - island	NA	0.00573114	0.943362
-0.839427	cg20821566	17	81014667	q	METRNL	-22900	IGR	shore	IGR - shore	NA	-0.000253081	0.648137
-0.839258	cg08112929	15	100672325	q	ADAMTS17	NA	Body	open sea	Body - open sea	NA	0.0417627	0.833364
-0.839151	cg16679297	5	168534069	q	SLIT3	NA	Body	open sea	Body - open sea	NA	0.0214804	0.45991
-0.838785	cg00675891	13	113698994	q	MCF2L	NA	Body	shelf	Body - shelf	NA	0.0149724	0.666661
-0.83878	cg27644869	16	86233935	q	RP11-514D23.1	-86102	IGR	open sea	IGR - open sea	NA	0.0269841	0.45991
-0.838175	cg23793213	6	30039006	p	RNF39	NA	Body	island	Body - island	NA	0.00355608	0.471545
-0.838134	cg16700364	2	157178889	q	NR4A2	-2055	IGR	shore	IGR - shore	NA	0.0364651	0.861633
-0.837814	cg24591969	1	6105859	p	KCNAB2	NA	Body	open sea	Body - open sea	NA	0.00538695	0.586823
-0.837419	cg16400794	1	27709850	p	CD164L2	NA	TSS200	shore	TSS200 - shore	NA	-0.000557764	0.890774
-0.837382	cg27624162	2	111876008	q	BCL2L11	-2483	IGR	island	IGR - island	NA	-0.0043221	0.754736
-0.837012	cg02975107	17	75276788	q	2009-09-01	NA	TSS1500	shore	TSS1500 - shore	NA	0.00139292	0.898042
-0.836952	cg05146544	2	134785775	q	MIR3679	-98921	IGR	island	IGR - island	NA	0.00117302	0.838097
-0.836643	cg13741394	18	43417389	q	SIGLEC15	NA	Body	island	Body - island	NA	0.000563794	0.959931
-0.836409	cg23256343	15	30163825	q	TJP1	171468	IGR	open sea	IGR - open sea	NA	-0.00442452	0.871365
-0.836375	cg21566635	14	69522200	q	DCAF5	NA	Body	open sea	Body - open sea	NA	-0.0134108	0.623185
-0.836116	cg14535332	21	35831954	q	KCNE1	NA	TSS200	island	TSS200 - island	NA	-0.00120142	0.916505
-0.836005	cg27427581	10	8075716	p	GATA3-AS1	-16697	IGR	shore	IGR - shore	NA	0	0.502908
-0.835331	cg22396632	1	3079212	p	PRDM16	NA	Body	shore	Body - shore	NA	-0.042349	0.45991
-0.835068	cg22399111	8	142295325	q	LOC731779	-55323	IGR	island	IGR - island	NA	0.015901	0.639637
-0.83496	cg18132916	6	79620363	q	PHIP	-23773	IGR	island	IGR - island	NA	-0.00644828	0.744152
-0.834763	cg04720330	11	2949813	p	PHLDA2	NA	3'UTR	island	3'UTR - island	NA	-0.00694669	0.814305
-0.834589	cg02501155	16	79263473	q	MAF	-364272	IGR	open sea	IGR - open sea	NA	0.0187278	0.673814
-0.834499	cg25188395	7	27204052	p	HOXA9	NA	Body	island	Body - island	NA	-0.00930435	0.574761
-0.834122	cg01598421	8	134132043	q	TG	NA	Body	open sea	Body - open sea	NA	0.00624535	0.53835
-0.83385	cg04055238	20	56251166	q	PMEPA1	NA	5'UTR	shelf	5'UTR - shelf	NA	-0.0261182	0.893695
-0.833667	cg27136719	16	1147829	p	C1QTNF8	9603	IGR	shelf	IGR - shelf	NA	0.00953899	0.683805
-0.833612	cg15255455	19	4534986	p	PLIN5	NA	5'UTR	shore	5'UTR - shore	NA	0.00561921	0.460674
-0.83357	cg16570157	11	829783	p	EFCAB4A	NA	Body	island	Body - island	NA	0.00326668	0.797988
-0.83349	cg16047117	22	42470063	q	FAM109B	NA	TSS200	island	TSS200 - island	NA	0.00136061	0.824089
-0.83333	cg23244761	6	161796850	q	PARK2	NA	Body	open sea	Body - open sea	NA	0.0166081	0.481436
-0.833213	cg27650906	20	21372807	p	NKX2-4	-3198	IGR	shore	IGR - shore	NA	0.00570136	0.865485
-0.832908	cg19082560	5	3603280	p	IRX1	7112	IGR	shore	IGR - shore	NA	0.00267751	0.975072
-0.83274	cg07693813	6	3618262	p	C6orf10	-884	IGR	open sea	IGR - open sea	NA	-0.000244342	0.544788
-0.832508	cg24468070	19	54976501	q	CDC42EP5	NA	Body	island	Body - island	NA	0.00550443	0.623353
-0.832496	cg01805480	12	133137879	q	FBRSL1	NA	Body	shore	Body - shore	NA	0.00131575	0.978256
-0.831781	cg24122124	19	5339092	p	PTPRS	NA	5'UTR	island	5'UTR - island	NA	0.0184062	0.45991
-0.831721	cg09169617	15	89921672	q	LOC254559	NA	Body	island	Body - island	NA	-0.00639516	0.765565
-0.831702	cg07580128	8	142157140	q	DENND3	NA	Body	open sea	Body - open sea	NA	0.011498	0.576231
-0.8315	cg23447233	4	1295047	p	MAEA	NA	Body	open sea	Body - open sea	NA	-0.00157447	0.513767
-0.830821	cg07188523	6	44528793	p	MIR4642	125415	IGR	open sea	IGR - open sea	NA	-0.000585994	0.524271
-0.83078	cg19440264	17	7350413	p	CHRNB1	NA	Body	shore	Body - shore	NA	0.0284806	0.581166
-0.830256	cg07281879	11	32459626	p	WIT1	NA	Body	island	Body - island	NA	-0.0135924	0.833193
-0.830152	cg07855242	2	1841068	p	MYT1L	NA	Body	shore	Body - shore	NA	0.0471986	0.807775
-0.83007	cg20670679	7	157561786	q	PTPRN2	NA	Body	shore	Body - shore	NA	0.00776591	0.893979
-0.830027	cg18542688	2	241290875	q	PP14571	-84240	IGR	shelf	IGR - shelf	NA	-0.00687443	0.789969
-0.829967	cg13710279	10	103538476	q	NPM3	-2606	IGR	shore	IGR - shore	NA	0.0222214	0.993993
-0.829236	cg01940425	2	63276565	p	OTX1	NA	TSS1500	island	TSS1500 - island	NA	-0.00493224	0.83147
-0.829095	cg14836602	5	3592718	p	IRX1	-3450	IGR	shore	IGR - shore	NA	-0.00336657	0.946717
-0.828207	cg08631502	16	1078986	p	SSTR5-AS1	-35096	IGR	island	IGR - island	NA	0.0542324	0.802174
-0.827914	cg16561266	17	62777777	q	LOC146880	NA	Body	island	Body - island	NA	0.0330012	0.932452
-0.827741	cg21299491	1	3057366	p	PRDM16	NA	Body	shore	Body - shore	NA	0.00015097	0.696733
-0.827685	cg08823027	21	35831958	q	KCNE1	NA	TSS200	island	TSS200 - island	NA	-0.00622498	0.869683
-0.82744	cg11934170	4	155254326	q	DCHS2	NA	Body	island	Body - island	NA	0.0177046	0.914818
-0.827271	cg06094611	7	11010872	p	PHF14	-2627	IGR	shelf	IGR - shelf	NA	-0.00640874	0.806745
-0.827148	cg08927006	10	100993556	q	HPSE2	NA	Body	shore	Body - shore	NA	0.0770198	0.951567
-0.827126	cg08135406	3	23785035	p	UBE2E1	-62349	IGR	open sea	IGR - open sea	NA	0.00103966	0.924221
-0.826946	cg13729210	5	3606561	p	IRX1	10393	IGR	island	IGR - island	NA	-0.000913499	0.874433
-0.826804	cg07602744	7	157484164	q	PTPRN2	NA	Body	island	Body - island	NA	-0.0028772	0.923063
-0.826519	cg11881202	14	73712967	q	PAPLN	NA	Body	shore	Body - shore	NA	-0.00702443	0.98986
-0.8263	cg08474164	2	177503596	q	LINC01116	9287	IGR	shore	IGR - shore	NA	0.0512227	0.865412
-0.825985	cg12519676	4	174912210	q	FBXO8	-245600	IGR	open sea	IGR - open sea	NA	-0.00799365	0.786527
-0.825965	cg13348530	4	7283184	p	SORCS2	NA	Body	open sea	Body - open sea	NA	0.014265	0.45991
-0.825646	cg12798157	1	19600719	p	AKR7L	NA	TSS200	island	TSS200 - island	NA	0.0418268	0.470129
-0.825545	cg22882523	8	145107012	q	OPLAH	NA	Body	island	Body - island	NA	-0.0130561	0.464354
-0.825311	cg27583307	2	200320750	q	SATB2	NA	Body	island	Body - island	NA	-0.00722957	0.940436
-0.82492	cg17033457	2	241721504	q	KIF1A	NA	Body	island	Body - island	NA	0.000617831	0.730871
-0.824801	cg14239515	19	38885242	q	SPRED3	NA	Body	island	Body - island	NA	-0.00356491	0.946048
-0.824764	cg03861532	20	56275607	q	PMEPA1	NA	5'UTR	open sea	5'UTR - open sea	NA	-0.00107753	0.866222
-0.824576	cg10668399	12	4380586	p	CCND2	-2316	IGR	island	IGR - island	NA	-0.00173323	0.986191
-0.824431	cg18772231	12	132982231	q	FBRSL1	-84926	IGR	shore	IGR - shore	NA	-0.0024485	0.51432
-0.82431	cg12778065	13	110900693	q	COL4A1	NA	Body	open sea	Body - open sea	NA	0.0156891	0.471855
-0.823237	cg27601169	7	1407526	p	MICALL2	-66469	IGR	shore	IGR - shore	NA	0.000260158	0.461277
-0.823108	cg24155190	1	201476619	q	CSRP1	NA	TSS1500	shore	TSS1500 - shore	NA	-0.000474706	0.895629
-0.8231	cg07592963	11	2890649	p	KCNQ1DN	NA	TSS1500	island	TSS1500 - island	NA	-0.017119	0.910095
-0.822933	cg20078624	15	22922301	q	CYFIP1	NA	5'UTR	open sea	5'UTR - open sea	NA	-0.0135507	0.708633
-0.822771	cg06152586	7	157890659	q	PTPRN2	NA	Body	island	Body - island	NA	-0.0048417	0.885255
-0.822692	cg27072996	19	822635	p	LPPR3	NA	TSS1500	island	TSS1500 - island	NA	0.00065427	0.745228
-0.822403	cg15572489	7	157481091	q	PTPRN2	NA	Body	island	Body - island	NA	0.0262484	0.792549
-0.822196	cg04937416	7	157479272	q	PTPRN2	NA	Body	island	Body - island	NA	0.0248963	0.910972
-0.822001	cg11632685	20	25128770	p	LOC284798	NA	TSS200	island	TSS200 - island	NA	0.00115014	0.45991
-0.821996	cg00002033	19	39798481	q	LRFN1	NA	Body	island	Body - island	NA	0	0.45991
-0.821817	cg19478111	11	73359987	q	PLEKHB1	NA	5'UTR	open sea	5'UTR - open sea	NA	0.00475706	0.613033
-0.821611	cg08427717	19	10381383	p	ICAM1	NA	TSS200	island	TSS200 - island	NA	0.00839579	0.855199
-0.821415	cg25942789	2	241696788	q	KIF1A	NA	Body	open sea	Body - open sea	NA	0.029937	0.461214
-0.821333	cg07204662	11	64081430	q	ESRRA	NA	Body	shelf	Body - shelf	V$SEF1_C	0.00438998	0.509563
-0.821237	cg10808195	2	60442527	p	MIR4432	-171970	IGR	open sea	IGR - open sea	NA	-0.00204433	0.472921
-0.821028	cg25363807	1	44703923	p	ERI3	NA	Body	open sea	Body - open sea	NA	-0.00355638	0.86935
-0.820759	cg18888655	19	17403176	p	ABHD8	NA	3'UTR	island	3'UTR - island	NA	8.42119e-05	0.856617
-0.820503	cg14904363	19	43032587	q	CEACAM1	NA	5'UTR	open sea	5'UTR - open sea	NA	0.00465959	0.93185
-0.820434	cg03540175	3	49236946	p	CCDC36	NA	1stExon	island	1stExon - island	NA	-0.0101516	0.972276
-0.820313	cg13325904	5	3311313	p	LINC01019	-105953	IGR	open sea	IGR - open sea	NA	-0.00420755	0.937029
-0.819985	cg22712983	2	219187374	q	PNKD	NA	TSS1500	shore	TSS1500 - shore	NA	0.00724697	0.930592
-0.819624	cg11673092	10	23216727	p	ARMC3	NA	TSS1500	open sea	TSS1500 - open sea	NA	-0.00444642	0.993558
-0.819577	cg18062721	3	11643427	p	VGLL4	NA	Body	open sea	Body - open sea	NA	-0.00377949	0.837941
-0.819161	cg17817168	12	22486454	p	ST8SIA1	NA	Body	shore	Body - shore	NA	0	0.51771
-0.819112	cg24811290	4	159092553	q	FAM198B	NA	5'UTR	open sea	5'UTR - open sea	NA	-0.00460957	0.918272
-0.819042	cg04576568	2	220377822	q	ACCN4	NA	TSS1500	island	TSS1500 - island	V$LMO2COM_01	-0.00221658	0.893435
-0.81883	cg14161454	11	61323667	q	SYT7	NA	Body	shore	Body - shore	V$AHRARNT_02	-0.00622624	0.613359
-0.818017	cg08829299	11	288305	p	ATHL1	NA	TSS1500	shore	TSS1500 - shore	NA	0.000124814	0.679015
-0.817763	cg25223771	8	145105503	q	OPLAH	-664	IGR	island	IGR - island	NA	-0.0178925	0.742518
-0.817682	cg17306261	14	65016545	q	C14orf50	NA	TSS200	island	TSS200 - island	NA	-0.00632861	0.962902
-0.81747	cg22471075	22	49765229	q	C22orf34	-248061	IGR	island	IGR - island	NA	-0.00896941	0.904518
-0.81728	cg27549878	19	38886554	q	SPRED3	NA	Body	island	Body - island	NA	-0.000291669	0.765506
-0.816877	cg02151779	X	48327875	p	SLC38A5	NA	5'UTR	open sea	5'UTR - open sea	NA	-0.00369828	0.888274
-0.816801	cg26848718	11	32454975	p	WT1	NA	Body	island	Body - island	NA	0.0255836	0.926454
-0.816772	cg03553914	11	1475899	p	BRSK2	NA	Body	open sea	Body - open sea	NA	0.0224801	0.52261
-0.816576	cg00786761	3	184209224	q	EPHB3	-70363	IGR	island	IGR - island	NA	-0.00665286	0.576468
-0.816399	cg00217795	14	80677688	q	DIO2	NA	1stExon	open sea	1stExon - open sea	NA	0.0411489	0.979369
-0.815818	cg06259612	12	133179338	q	LRCOL1	-398	IGR	shore	IGR - shore	NA	-0.000806116	0.574119
-0.815805	cg27268574	19	17858101	p	FCHO1	NA	TSS1500	shore	TSS1500 - shore	NA	-0.00251824	0.952638
-0.815361	cg08155625	21	44851244	q	SIK1	16846	IGR	open sea	IGR - open sea	NA	0.00586302	0.935734
-0.815175	cg09450024	19	45737623	q	EXOC3L2	NA	TSS200	island	TSS200 - island	NA	-0.00829954	0.576248
-0.815032	cg15712177	1	25236296	p	RUNX3	NA	Body	shore	Body - shore	NA	0.0136744	0.524064
-0.814749	cg14455403	3	8596772	p	LMCD1	NA	Body	open sea	Body - open sea	NA	-0.0259979	0.680126
-0.814657	cg20740157	4	83720629	q	SCD5	NA	TSS1500	shore	TSS1500 - shore	NA	0.013566	0.969174
-0.814097	cg07280936	4	3486204	p	DOK7	NA	Body	island	Body - island	NA	0.000788341	0.584464
-0.813495	cg11412466	5	2743655	p	IRX2	-2624	IGR	shelf	IGR - shelf	NA	0.000364659	0.986177
-0.813415	cg12156512	19	47258676	q	FKRP	NA	5'UTR	shore	5'UTR - shore	NA	0.0250797	0.952121
-0.81341	cg00339488	4	155254194	q	DCHS2	NA	Body	island	Body - island	NA	0.0115592	0.952186
-0.813118	cg00099427	1	159870134	q	CCDC19	NA	TSS1500	island	TSS1500 - island	NA	-0.0170078	0.606698
-0.813012	cg08445323	16	4015030	p	ADCY9	NA	3'UTR	island	3'UTR - island	NA	0.00215306	0.45991
-0.811894	cg19587534	1	36038775	p	TFAP2E	NA	TSS200	shore	TSS200 - shore	NA	-0.00201218	0.703005
-0.811881	cg22613854	3	194705954	q	XXYLT1	-83059	IGR	open sea	IGR - open sea	NA	-0.00510107	0.772217
-0.811702	cg05593775	10	102778743	q	PDZD7	NA	Body	island	Body - island	NA	0.0558776	0.697548
-0.811644	cg05001111	1	153233279	q	LOR	NA	5'UTR	open sea	5'UTR - open sea	NA	0.00953575	0.704206
-0.811464	cg13833436	2	27322278	p	CGREF1	NA	3'UTR	open sea	3'UTR - open sea	NA	0.0145546	0.593703
-0.810959	cg11988591	8	144451909	q	RHPN1	NA	Body	shore	Body - shore	NA	0.0418203	0.640876
-0.810814	cg12072028	14	92981227	q	RIN3	NA	Body	island	Body - island	NA	-0.00516026	0.621924
-0.810488	cg00844308	9	99800808	q	CTSL2	NA	5'UTR	shore	5'UTR - shore	NA	0.0111334	0.45991
-0.810327	cg00108938	7	157633252	q	PTPRN2	NA	Body	shore	Body - shore	NA	0.00533102	0.852148
-0.810301	cg17403881	1	2847164	p	ACTRT2	-90882	IGR	island	IGR - island	NA	-0.00186306	0.571025
-0.810182	cg23740652	7	157561925	q	PTPRN2	NA	Body	shore	Body - shore	NA	0.0351705	0.982377
-0.809959	cg25354348	10	670562	p	DIP2C	NA	Body	shore	Body - shore	NA	-0.00314199	0.626441
-0.809896	cg20026613	22	45609419	q	C22orf9	NA	Body	open sea	Body - open sea	NA	-0.00817296	0.643658
-0.80989	cg12542255	19	45976195	q	FOSB	NA	Body	island	Body - island	NA	-0.000566411	0.862217
-0.809724	cg07265976	4	2696715	p	FAM193A	NA	Body	open sea	Body - open sea	NA	0.00845958	0.658091
-0.80959	cg01763890	5	76936793	q	OTP	12256	IGR	island	IGR - island	NA	0.0170443	0.880352
-0.809511	cg14591667	17	47210822	q	B4GALNT2	NA	Body	shore	Body - shore	NA	0.00480411	0.611442
-0.809394	cg19780014	20	62661195	q	PRPF6	NA	Body	island	Body - island	NA	0.00510942	0.45991
-0.809128	cg07679370	2	145795797	q	TEX41	370263	IGR	open sea	IGR - open sea	NA	-0.000381805	0.645885
-0.808956	cg18019572	1	942489	p	ISG15	-6358	IGR	open sea	IGR - open sea	NA	0.0665707	0.531181
-0.808941	cg07798610	16	2867683	p	PRSS21	NA	Body	island	Body - island	NA	0.0120172	0.589279
-0.808871	cg10434261	1	156358059	q	C1orf61	-15996	IGR	island	IGR - island	NA	-0.000565894	0.531995
-0.808829	cg24796842	12	4379504	p	CCND2	-3398	IGR	island	IGR - island	NA	-0.0286408	0.834988
-0.80882	cg01990910	16	12207648	p	SNX29	NA	Body	shelf	Body - shelf	NA	-0.0065075	0.544902
-0.808725	cg26256223	8	145106582	q	OPLAH	NA	Body	island	Body - island	NA	-0.00336104	0.512461
-0.808583	cg04696274	20	43977531	q	SDC4	NA	TSS1500	shore	TSS1500 - shore	NA	0.0104471	0.45991
-0.808474	cg06585708	5	3602413	p	IRX1	6245	IGR	island	IGR - island	NA	0.0110146	0.960947
-0.808349	cg26108843	21	40034771	q	ERG	NA	TSS1500	shore	TSS1500 - shore	NA	-0.00533755	0.515109
-0.808198	cg07126783	17	78800767	q	RPTOR	NA	Body	shore	Body - shore	NA	0.0130568	0.80765
-0.807917	cg03304437	4	159092536	q	FAM198B	NA	5'UTR	open sea	5'UTR - open sea	NA	-0.000458743	0.951793
-0.807664	cg15006175	8	145698660	q	KIFC2	NA	Body	island	Body - island	NA	-0.0100245	0.750505
-0.807432	cg11185792	1	6097703	p	KCNAB2	NA	5'UTR	open sea	5'UTR - open sea	NA	-0.00778688	0.919134
-0.80741	cg16425038	14	24641194	q	REC8	NA	TSS200	island	TSS200 - island	NA	0.0257242	0.701913
-0.807376	cg18954144	2	5896473	p	SOX11	63674	IGR	open sea	IGR - open sea	NA	0.0195089	0.587973
-0.806894	cg05494014	7	15725652	p	MEOX2	NA	1stExon	open sea	1stExon - open sea	NA	0.0427272	0.904257
-0.806588	cg11194925	14	37129602	q	PAX9	NA	5'UTR	shore	5'UTR - shore	NA	0.000748471	0.692092
-0.806491	cg23460950	8	27472513	p	CLU	NA	TSS200	island	TSS200 - island	NA	0.0045745	0.999189
-0.806439	cg07578070	6	150326732	q	RAET1K	NA	TSS1500	island	TSS1500 - island	NA	0.00328369	0.85911
-0.806407	cg00304185	16	1033074	p	SOX8	NA	Body	island	Body - island	NA	0.00287698	0.702494
-0.80614	cg22911898	11	94473405	q	AMOTL1	-28103	IGR	shore	IGR - shore	NA	0.00602289	0.606673
-0.806118	cg09884076	5	72595434	q	TMEM174	126411	IGR	island	IGR - island	NA	0.0163602	0.74877
-0.806059	cg09636715	7	27217057	p	HOXA10	NA	Body	shelf	Body - shelf	NA	-0.00151151	0.525484
-0.805952	cg22839308	4	38807259	p	TLR1	NA	TSS1500	open sea	TSS1500 - open sea	NA	-0.00551245	0.951163
-0.805882	cg03637769	3	195870092	q	LINC00885	585	IGR	open sea	IGR - open sea	NA	0.0769508	0.58044
-0.805645	cg07323825	6	100050480	q	PRDM13	-4170	IGR	shore	IGR - shore	NA	0.0181782	0.951983
-0.805126	cg14112356	21	46348443	q	ITGB2	NA	5'UTR	shelf	5'UTR - shelf	NA	0.0513431	0.896403
-0.805036	cg14543255	17	8905775	p	NTN1	-19084	IGR	shore	IGR - shore	NA	0.00763234	0.830449
-0.804715	cg14935646	7	27215464	p	HOXA10	NA	Body	shore	Body - shore	NA	0.0371036	0.462572
-0.804635	cg24920933	7	142511496	q	PRSS3P2	31588	IGR	open sea	IGR - open sea	NA	0.00198431	0.715693
-0.804603	cg19980151	5	92914290	q	FLJ42709	NA	Body	shore	Body - shore	NA	0.0172001	0.78508
-0.804472	cg16202470	17	8907213	p	NTN1	-17646	IGR	island	IGR - island	V$AP2_Q6	0.000578166	0.881843
-0.804404	cg16210248	5	1973774	p	IRX4	96233	IGR	open sea	IGR - open sea	NA	-0.00640353	0.974182
-0.804351	cg15619820	1	3133763	p	PRDM16	NA	Body	open sea	Body - open sea	NA	-0.00260486	0.707038
-0.804184	cg08121925	3	180588041	q	FXR1	-42193	IGR	open sea	IGR - open sea	NA	-0.0036233	0.556243
-0.803831	cg05785376	X	133370784	q	CCDC160	NA	TSS1500	shore	TSS1500 - shore	NA	0.00861838	0.538259
-0.80382	cg03733760	11	69517841	q	FGF19	NA	Body	island	Body - island	NA	0.035769	0.962274
-0.803793	cg17949969	4	8073790	p	ABLIM2	NA	Body	open sea	Body - open sea	NA	0.0048696	0.861096
-0.803747	cg24033859	3	154796701	q	MME	NA	TSS1500	shore	TSS1500 - shore	NA	0.00228544	0.718265
-0.803607	cg01810111	6	27637395	p	LINC01012	-24419	IGR	open sea	IGR - open sea	NA	0.0363188	0.748503
-0.803483	cg02939139	12	113574204	q	RASAL1	NA	TSS200	shore	TSS200 - shore	NA	0.00254765	0.921784
-0.803474	cg25859998	6	10424320	p	LINC00518	-3698	IGR	shore	IGR - shore	NA	-0.00248531	0.800172
-0.803282	cg21037935	19	58911965	q	LOC646862	4508	IGR	shore	IGR - shore	NA	-0.00134605	0.468085
-0.80323	cg03643797	19	836898	p	PRTN3	-4087	IGR	island	IGR - island	NA	0.0548101	0.45991
-0.803215	cg21629500	5	2754753	p	C5orf38	NA	Body	island	Body - island	NA	-0.0137856	0.981838
-0.803101	cg01359962	3	43148002	p	C3orf39	NA	TSS1500	shore	TSS1500 - shore	NA	-0.00168053	0.89112
-0.803095	cg08155109	4	173731209	q	GALNTL6	NA	Body	open sea	Body - open sea	NA	-0.0339673	0.695691
-0.803059	cg19197440	17	1811269	p	RTN4RL1	-26702	IGR	shore	IGR - shore	NA	-0.0012717	0.45991
-0.802937	cg25038954	11	72501130	q	STARD10	NA	5'UTR	shelf	5'UTR - shelf	NA	-0.00398035	0.824813
-0.802648	cg12600174	7	27205230	p	HOXA9	NA	TSS200	island	TSS200 - island	V$MYCMAX_03;V$AHRARNT_02;V$MAX_01	0.0116375	0.581435
-0.802483	cg05223251	8	6484293	p	MCPH1	NA	Body	open sea	Body - open sea	NA	0.00203574	0.534404
-0.80234	cg08077337	2	202900063	q	FZD7	NA	1stExon	island	1stExon - island	NA	0.00396447	0.45991
-0.802239	cg15402095	5	92914319	q	FLJ42709	NA	Body	shore	Body - shore	NA	0.0109334	0.852505
-0.802189	cg19692192	5	141254094	q	PCDH1	NA	Body	shore	Body - shore	NA	-0.0133732	0.918362
-0.801946	cg25073700	7	157628207	q	PTPRN2	NA	Body	shelf	Body - shelf	NA	0.0197326	0.765212
-0.801834	cg18004701	7	157481628	q	PTPRN2	NA	Body	island	Body - island	NA	0.00532892	0.809536
-0.801411	cg09891226	1	3185042	p	PRDM16	NA	Body	shore	Body - shore	NA	-0.00243908	0.539951
-0.801145	cg11692307	1	2426035	p	PLCH2	NA	Body	open sea	Body - open sea	NA	-0.00560202	0.820816
-0.801058	cg17596531	8	6400815	p	ANGPT2	NA	Body	open sea	Body - open sea	NA	-0.00909146	0.608488
-0.800907	cg02583740	7	612613	p	PRKAR1B	NA	Body	island	Body - island	NA	-0.00573238	0.590011
-0.800418	cg23458558	8	85096868	q	RALYL	NA	5'UTR	island	5'UTR - island	NA	0.00209571	0.800834
-0.800249	cg09782540	6	10398698	p	TFAP2A	NA	Body	island	Body - island	V$CMYB_01	-0.00558538	0.805659
-0.800025	cg08176410	13	98605770	q	IPO5	NA	TSS200	open sea	TSS200 - open sea	NA	-0.00210007	0.65653
-0.800013	cg15849703	3	111034152	q	CD96	-226774	IGR	open sea	IGR - open sea	NA	-0.00200997	0.45991
-0.800003	cg25489169	17	46689639	q	HOXB7	NA	TSS1500	shore	TSS1500 - shore	NA	-0.00415723	0.85158
-0.799836	cg12967164	7	1753637	p	ELFN1	NA	5'UTR	island	5'UTR - island	V$S8_01;V$CHX10_01	0.00839965	0.74848
-0.799768	cg19095187	6	108437051	q	NR2E1	-50164	IGR	shore	IGR - shore	NA	-0.00411707	0.89919
-0.799697	cg27436995	16	743998	p	FBXL16	NA	3'UTR	island	3'UTR - island	NA	-0.00173095	0.45991
-0.79952	cg19821872	2	240667798	q	LOC150935	-16756	IGR	open sea	IGR - open sea	NA	-0.00758555	0.84095
-0.799324	cg14950193	7	89873797	q	C7orf63	NA	TSS1500	shore	TSS1500 - shore	NA	0.000535512	0.45991
-0.799259	cg24105314	17	42082924	q	PYY	NA	TSS1500	island	TSS1500 - island	NA	0.00714315	0.647845
-0.79894	cg24940967	3	45837197	p	SLC6A20	NA	Body	shore	Body - shore	NA	-0.00569616	0.573091
-0.798846	cg04479219	13	88326918	q	SLITRK5	NA	5'UTR	island	5'UTR - island	NA	0.0308818	0.730225
-0.79868	cg15082498	1	65421982	p	JAK1	NA	5'UTR	open sea	5'UTR - open sea	NA	-0.0102851	0.937385
-0.798656	cg10284771	6	45645204	p	CLIC5	-220986	IGR	open sea	IGR - open sea	NA	0.00628566	0.769923
-0.798543	cg09636163	2	111829360	q	ACOXL	NA	Body	open sea	Body - open sea	NA	-0.00473763	0.998056
-0.79852	cg07548791	16	86012053	q	IRF8	79279	IGR	open sea	IGR - open sea	NA	-0.0130348	0.855711
-0.798407	cg00809164	16	56651049	q	MT1L	NA	TSS1500	island	TSS1500 - island	NA	-0.00518894	0.617987
-0.798193	cg04376887	16	88868839	q	CDT1	NA	TSS1500	shore	TSS1500 - shore	NA	-0.00016845	0.460176
-0.798129	cg12745203	6	40722429	p	UNC5CL	-272211	IGR	open sea	IGR - open sea	NA	0.00150168	0.671041
-0.798111	cg25941299	7	113727916	q	MIR3666	1551	IGR	shore	IGR - shore	NA	-0.0493114	0.866182
-0.798051	cg13321259	3	194090730	q	LRRC15	NA	TSS1500	open sea	TSS1500 - open sea	NA	-0.0190106	0.743026
-0.797825	cg00063471	15	51385970	q	TNFAIP8L3	NA	Body	island	Body - island	NA	0.00961784	0.853543
-0.797772	cg23228540	6	134212933	q	TCF21	NA	Body	island	Body - island	NA	-0.00269834	0.945313
-0.79777	cg09988461	6	134210138	q	TCF21	NA	TSS200	shore	TSS200 - shore	V$CEBPB_01	-0.000381254	0.595092
-0.797674	cg05641843	17	7477972	p	EIF4A1	NA	Body	shore	Body - shore	NA	0.0131002	0.788256
-0.797569	cg03363743	17	28562474	q	SLC6A4	NA	5'UTR	island	5'UTR - island	NA	0.000761713	0.470142
-0.797397	cg17759252	19	18888081	p	CRTC1	NA	Body	island	Body - island	NA	-0.00822904	0.804367
-0.797301	cg17930034	14	65016602	q	C14orf50	NA	TSS200	island	TSS200 - island	NA	0.00154473	0.895303
-0.797106	cg09393254	6	100442118	q	MCHR2	NA	TSS200	island	TSS200 - island	NA	0.00968585	0.45991
-0.796516	cg23989119	6	1608107	p	TRIM40	-611	IGR	island	IGR - island	NA	-0.0025551	0.92901
-0.796452	cg17610755	21	44845927	q	SIK1	NA	Body	open sea	Body - open sea	NA	-0.000225132	0.856401
-0.79641	cg03340356	1	67600835	p	IL23R	-31334	IGR	shore	IGR - shore	NA	0.0175083	0.781728
-0.796409	cg05606455	7	43288757	p	HECW1	NA	Body	island	Body - island	NA	-0.00264497	0.961266
-0.796368	cg02886375	8	1244286	p	LOC286083	-8	IGR	shore	IGR - shore	NA	-0.0102393	0.886076
-0.796368	cg03745383	17	31662900	q	ACCN1	NA	Body	open sea	Body - open sea	NA	-0.014196	0.553145
-0.796034	cg25446076	21	38083149	q	SIM2	NA	Body	shore	Body - shore	NA	-0.0025346	0.998122
-0.795869	cg00508334	7	23510438	p	IGF2BP3	NA	TSS1500	shore	TSS1500 - shore	NA	0.0018434	0.8749
-0.795763	cg00734931	6	9116428	p	RP11-314C16.1	463986	IGR	open sea	IGR - open sea	NA	0.00432358	0.873612
-0.795596	cg27184585	18	21018217	q	C18orf45	NA	TSS1500	shore	TSS1500 - shore	NA	0.00255684	0.495311
-0.795475	cg26697929	17	71641669	q	SDK2	NA	TSS1500	island	TSS1500 - island	NA	-0.000411152	0.4874
-0.795392	cg08789101	7	156336675	q	LINC00244	3490	IGR	open sea	IGR - open sea	NA	-0.00185905	0.45991
-0.795298	cg07139284	12	30948641	p	LINC00941	26	IGR	island	IGR - island	NA	0.0230245	0.91682
-0.795179	cg12419863	6	144263450	q	PLAGL1	NA	Body	open sea	Body - open sea	NA	0.0154323	0.788763
-0.794865	cg21007342	14	94917627	q	SERPINA11	NA	5'UTR	open sea	5'UTR - open sea	NA	-0.0262233	0.947075
-0.794704	cg03577837	2	113570123	q	IL1B	-17214	IGR	open sea	IGR - open sea	NA	-0.00709817	0.660463
-0.794633	cg05490659	7	27212357	p	HOXA10	NA	Body	shore	Body - shore	NA	-0.0056599	0.890397
-0.794548	cg04941246	3	55518131	p	WNT5A	NA	Body	shore	Body - shore	NA	0.00750243	0.878802
-0.794347	cg20421058	4	7337225	p	SORCS2	NA	Body	open sea	Body - open sea	NA	-0.0121957	0.608069
-0.794307	cg09342225	11	101668461	q	ANGPTL5	-92944	IGR	open sea	IGR - open sea	NA	0	0.721276
-0.794193	cg02402368	8	6420726	p	ANGPT2	NA	5'UTR	shelf	5'UTR - shelf	NA	0.0144438	0.699348
-0.79412	cg14975009	14	80677658	q	DIO2	NA	1stExon	open sea	1stExon - open sea	NA	0.0330384	0.926692
-0.794111	cg06060522	20	44782039	q	CDH22	-20337	IGR	island	IGR - island	NA	-8.8986e-05	0.504611
-0.79409	cg04904099	16	68678010	q	CDH3	NA	TSS200	shore	TSS200 - shore	NA	0.0017846	0.468635
-0.793933	cg26684363	7	140135365	q	MKRN1	-17475	IGR	island	IGR - island	NA	0.0202141	0.694809
-0.793864	cg24074477	22	17956455	q	CECR2	NA	TSS200	open sea	TSS200 - open sea	NA	-0.00425777	0.874085
-0.793724	cg08546690	19	1734255	p	ONECUT3	-19407	IGR	island	IGR - island	NA	0.0334382	0.725959
-0.79369	cg02965290	17	38108850	q	GSDMA	-10376	IGR	open sea	IGR - open sea	NA	-4.03621e-05	0.45991
-0.793641	cg24591300	10	100993025	q	HPSE2	NA	Body	shore	Body - shore	NA	-0.000794317	0.750834
-0.793419	cg08852968	3	55517659	p	WNT5A	NA	Body	island	Body - island	NA	-0.000806682	0.931803
-0.793414	cg26491425	15	41166632	q	RHOV	NA	TSS200	shore	TSS200 - shore	NA	-0.00973164	0.614461
-0.793401	cg08294568	11	22453679	p	SLC17A6	94012	IGR	shore	IGR - shore	NA	0.00894718	0.479993
-0.793291	cg07795168	5	180028818	q	FLT4	NA	3'UTR	open sea	3'UTR - open sea	NA	-0.00287645	0.649112
-0.79329	cg26472225	6	31832238	p	SLC44A4	NA	Body	shore	Body - shore	NA	0.00174599	0.906358
-0.793281	cg07345205	18	77560205	q	KCNG2	-63463	IGR	island	IGR - island	NA	0.000523508	0.731612
-0.793168	cg27273141	2	235701285	q	SH3BP4	-159343	IGR	open sea	IGR - open sea	NA	0.0102	0.798583
-0.793082	cg25461249	8	1019317	p	LOC286083	-224977	IGR	open sea	IGR - open sea	NA	0.00133507	0.622507
-0.79293	cg07505018	16	54968831	q	IRX5	3720	IGR	shore	IGR - shore	NA	-0.0611888	0.842135
-0.792907	cg03892838	2	238599734	q	LRRFIP1	NA	TSS1500	shore	TSS1500 - shore	NA	0.0378726	0.647675
-0.792723	cg13321661	1	62319602	p	INADL	NA	Body	open sea	Body - open sea	NA	0.000695044	0.462464
-0.792542	cg15135047	3	72149514	p	LINC00870	-50894	IGR	open sea	IGR - open sea	NA	0.0246149	0.9958
-0.792479	cg05691833	10	81142332	q	ZCCHC24	NA	3'UTR	shelf	3'UTR - shelf	NA	0.0721389	0.659268
-0.792462	cg02476374	16	1204932	p	CACNA1H	NA	Body	shore	Body - shore	NA	0.00153553	0.501281
-0.792259	cg16374999	12	49688980	q	PRPH	NA	5'UTR	island	5'UTR - island	NA	0.00332158	0.537464
-0.792178	cg00609630	12	123258653	q	CCDC62	NA	TSS1500	open sea	TSS1500 - open sea	NA	0.000577468	0.530658
-0.792136	cg01553231	5	141072866	q	ARAP3	39898	IGR	shore	IGR - shore	NA	-0.0133197	0.951678
-0.791779	cg00788177	6	159360761	q	RSPH3	-37505	IGR	island	IGR - island	NA	-0.00735798	0.994595
-0.791357	cg06850787	2	716357	p	TMEM18	48384	IGR	open sea	IGR - open sea	NA	0.0276202	0.463451
-0.791263	cg15680720	2	171568412	q	LINC01124	-537	IGR	island	IGR - island	NA	-0.00904596	0.975492
-0.791238	cg19452173	22	47074778	q	GRAMD4	NA	3'UTR	island	3'UTR - island	NA	0.00141579	0.461774
-0.79123	cg16409409	1	200861597	q	C1orf106	NA	Body	shore	Body - shore	NA	-0.00933662	0.920284
-0.791215	cg00689010	1	160311893	q	COPA	NA	Body	shore	Body - shore	NA	0.0288677	0.708572
-0.791056	cg25928579	17	46692534	q	HOXB8	NA	TSS1500	shore	TSS1500 - shore	NA	-0.00821252	0.675568
-0.791037	cg02938205	3	49236810	p	CCDC36	NA	TSS200	island	TSS200 - island	NA	0.00638871	0.951162
-0.790906	cg10961604	1	27709771	p	CD164L2	NA	1stExon	island	1stExon - island	NA	0.00550286	0.964346
-0.790883	cg21759837	15	70925809	q	UACA	-21084	IGR	open sea	IGR - open sea	NA	-0.00696759	0.991317
-0.790777	cg05176211	8	41860734	p	MYST3	NA	Body	open sea	Body - open sea	NA	0.0112189	0.811157
-0.790764	cg26102295	7	1423622	p	MICALL2	-50373	IGR	shore	IGR - shore	NA	-0.00308508	0.629673
-0.790718	cg08167951	7	95025611	q	PON3	NA	1stExon	island	1stExon - island	NA	-0.000770924	0.633098
-0.790675	cg18321548	11	44332624	p	ALX4	NA	TSS1500	island	TSS1500 - island	NA	-0.00227335	0.894293
-0.790625	cg03155027	3	49907692	p	CAMKV	NA	TSS1500	shore	TSS1500 - shore	NA	-0.00287099	0.795017
-0.790614	cg02610486	5	3593809	p	IRX1	-2359	IGR	shore	IGR - shore	NA	0.0151231	0.45991
-0.790595	cg10868817	8	106332119	q	ZFPM2	NA	Body	island	Body - island	NA	-0.00606926	0.953611
-0.790592	cg18733548	17	77766817	q	CBX8	-1359	IGR	island	IGR - island	V$SRF_C	0.0133274	0.45991
-0.790444	cg27262236	20	55965077	q	RBM38	NA	TSS1500	island	TSS1500 - island	NA	-0.00233383	0.765551
-0.790392	cg23598424	13	97912570	q	MBNL2	NA	5'UTR	open sea	5'UTR - open sea	NA	0.000758924	0.508526
-0.790324	cg11469908	2	66918305	p	MEIS1	255773	IGR	open sea	IGR - open sea	NA	-0.00572863	0.921169
-0.790217	cg10998146	13	27447706	q	GPR12	118367	IGR	open sea	IGR - open sea	NA	0.0209123	0.45991
-0.790059	cg17852104	X	102000694	q	BHLHB9	NA	5'UTR	island	5'UTR - island	NA	-0.0381259	0.526212
-0.789727	cg16441919	17	1094029	p	CRHR1	-49697	IGR	open sea	IGR - open sea	NA	0.0281424	0.557941
-0.789705	cg27324117	4	154714287	q	SFRP2	12545	IGR	shore	IGR - shore	NA	-0.00453707	0.682137
-0.789642	cg08198711	12	4380827	p	CCND2	-2075	IGR	island	IGR - island	NA	-0.0139934	0.894742
-0.789573	cg21572599	6	44698734	p	MIR586	-95733	IGR	shelf	IGR - shelf	NA	-0.00451647	0.62523
-0.78956	cg06913337	16	88590404	q	ZFPM1	NA	Body	island	Body - island	NA	-0.0335238	0.45991
-0.789115	cg13353999	18	30352782	q	KLHL14	NA	5'UTR	shore	5'UTR - shore	NA	-0.00901309	0.967129
-0.7891	cg25704036	7	3221150	p	SDK1	-119930	IGR	open sea	IGR - open sea	NA	-0.000540672	0.533491
-0.789088	cg14840351	2	29537776	p	ALK	NA	Body	open sea	Body - open sea	NA	0.000975337	0.829878
-0.789025	cg21389753	17	59480674	q	TBX2	NA	Body	island	Body - island	NA	0.00604768	0.946466
-0.788781	cg19521832	21	35831996	q	KCNE1	NA	TSS200	island	TSS200 - island	NA	0.0315114	0.815498
-0.788726	cg21838115	6	45645436	p	CLIC5	-220754	IGR	open sea	IGR - open sea	NA	-0.00700422	0.682618
-0.788681	cg03033688	16	22824489	p	HS3ST2	NA	TSS1500	shore	TSS1500 - shore	NA	0.00562016	0.510718
-0.788633	cg14643892	12	64784070	q	C12orf56	NA	Body	island	Body - island	NA	-0.0120804	0.894764
-0.788438	cg06210783	11	68205335	q	LRP5	NA	Body	shore	Body - shore	NA	0.000351624	0.491354
-0.788419	cg23255837	3	45838299	p	SLC6A20	NA	TSS1500	shore	TSS1500 - shore	NA	-0.0101825	0.894995
-0.788377	cg19089701	8	126398731	q	TRIB1	-43832	IGR	open sea	IGR - open sea	NA	0.00147923	0.880847
-0.788337	cg25188165	7	1248995	p	UNCX	-23659	IGR	shore	IGR - shore	NA	-0.00275463	0.585305
-0.788336	cg05473536	16	1131266	p	SSTR5	2485	IGR	shore	IGR - shore	NA	-0.00127696	0.474911
-0.788319	cg00912337	16	3199713	p	ZNF213	14579	IGR	island	IGR - island	NA	0.00204632	0.561747
-0.788123	cg19242688	19	47139391	q	GNG8	NA	TSS1500	island	TSS1500 - island	NA	0.0147693	0.651662
-0.78807	cg25716814	19	13124960	p	NFIX	NA	Body	island	Body - island	NA	0.0175367	0.987761
-0.788067	cg02922913	19	1009764	p	C19orf6	NA	3'UTR	island	3'UTR - island	NA	-0.0304561	0.637098
-0.788057	cg14902389	2	99342685	q	MGAT4A	NA	Body	open sea	Body - open sea	NA	0.0137965	0.875004
-0.787982	cg00705992	7	27226329	p	HOXA11AS	NA	Body	shore	Body - shore	NA	-0.00815977	0.595026
-0.787828	cg12390344	18	21270348	q	LAMA3	NA	Body	island	Body - island	NA	-0.00449718	0.692622
-0.787368	cg01117269	10	416315	p	DIP2C	NA	Body	shelf	Body - shelf	NA	-0.00486523	0.463533
-0.78724	cg10336790	7	112725899	q	GPR85	NA	5'UTR	open sea	5'UTR - open sea	NA	0.0326461	0.573216
-0.787079	cg21647189	4	16085814	p	PROM1	NA	TSS200	shore	TSS200 - shore	NA	0.0248751	0.45991
-0.786992	cg10820045	2	198174542	q	SF3B1	-82156	IGR	shore	IGR - shore	NA	0.015944	0.955854
-0.786949	cg18394567	17	2758375	p	RAP1GAP2	NA	Body	shore	Body - shore	NA	-0.0167086	0.45991
-0.786883	cg19770292	5	1868693	p	IRX4	-8848	IGR	open sea	IGR - open sea	NA	-0.00460563	0.658529
-0.786837	cg01249360	16	86337819	q	RP11-514D23.1	17782	IGR	island	IGR - island	NA	-0.00448072	0.45991
-0.786719	cg04120686	3	169384410	q	TERC	-97988	IGR	shore	IGR - shore	NA	0.000995238	0.970037
-0.786551	cg23205092	13	73005899	q	RNU6-83P	119771	IGR	open sea	IGR - open sea	NA	0.00119197	0.762418
-0.786497	cg08217163	2	66809959	p	MEIS1	147427	IGR	shore	IGR - shore	NA	0.039564	0.96634
-0.786404	cg24093411	5	133449651	q	TCF7	NA	TSS1500	island	TSS1500 - island	NA	0.000912241	0.998103
-0.786347	cg11712936	2	124782117	q	CNTNAP5	NA	TSS1500	shore	TSS1500 - shore	NA	0.00352738	0.879279
-0.786253	cg17454298	2	217802190	q	TNP1	78008	IGR	open sea	IGR - open sea	NA	0.00755009	0.45991
-0.786162	cg26847866	8	27492077	p	SCARA3	NA	Body	shore	Body - shore	NA	0.000547537	0.813753
-0.786091	cg14325779	9	111230512	q	ACTL7B	-386357	IGR	open sea	IGR - open sea	NA	0.144774	0.45991
-0.78579	cg05852395	17	72589093	q	CD300LD	NA	TSS1500	open sea	TSS1500 - open sea	NA	-0.00656212	0.653475
-0.785634	cg14719752	21	44037470	q	PDE9A	-36392	IGR	island	IGR - island	NA	-0.0126092	0.571551
-0.78553	cg23426945	10	77190054	q	ZNF503-AS2	26540	IGR	shore	IGR - shore	NA	0.0273962	0.899081
-0.785125	cg12799790	10	54071134	q	DKK1	-2907	IGR	shelf	IGR - shelf	NA	-0.0124313	0.45991
-0.784937	cg08427067	11	95015466	q	SESN3	109333	IGR	open sea	IGR - open sea	NA	-0.000822005	0.984599
-0.784927	cg17186803	11	118023038	q	SCN4B	NA	Body	shore	Body - shore	NA	0.00197271	0.598349
-0.784836	cg01414882	7	27192480	p	HOXA-AS3	-858	IGR	shore	IGR - shore	NA	-0.0179177	0.756446
-0.784722	cg23244022	8	144437350	q	RHPN1-AS1	-11443	IGR	open sea	IGR - open sea	NA	-0.000988908	0.708493
-0.784647	cg11528176	7	42928293	p	C7orf25	-20579	IGR	open sea	IGR - open sea	NA	0.0119601	0.987572
-0.784512	cg13302670	7	44261293	p	CAMK2B	NA	Body	shore	Body - shore	NA	0.0479053	0.461058
-0.784462	cg07139495	1	246860416	q	SCCPDH	-26962	IGR	open sea	IGR - open sea	NA	-0.00164301	0.754049
-0.784401	cg01970040	17	27396961	q	MYO18A	-3567	IGR	open sea	IGR - open sea	NA	-0.00692632	0.556943
-0.784217	cg05490519	16	2908934	p	PRSS22	NA	TSS1500	shore	TSS1500 - shore	NA	0.0106977	0.520663
-0.784142	cg02928699	11	88241946	q	GRM5	NA	Body	island	Body - island	NA	-0.0015899	0.621656
-0.784121	cg04003871	2	241290895	q	PP14571	-84220	IGR	shelf	IGR - shelf	NA	-0.0203559	0.584482
-0.78411	cg14630206	11	77121864	q	PAK1	NA	5'UTR	shore	5'UTR - shore	NA	0.0144035	0.481442
-0.78385	cg09442452	17	72565887	q	CD300LD	-10224	IGR	open sea	IGR - open sea	NA	0.0224051	0.827138
-0.783781	cg08602346	13	113242997	q	TUBGCP3	NA	TSS1500	shore	TSS1500 - shore	NA	-0.00729246	0.63819
-0.783722	cg01164344	10	83636782	q	NRG3	NA	Body	shore	Body - shore	NA	0.00438027	0.861348
-0.783708	cg07700843	1	2391317	p	PLCH2	-16437	IGR	shelf	IGR - shelf	NA	0.00892772	0.505786
-0.783692	cg16652874	7	128707039	q	TPI1P2	11762	IGR	open sea	IGR - open sea	NA	-0.00385641	0.857817
-0.783542	cg22627293	1	50893226	p	DMRTA2	10003	IGR	island	IGR - island	NA	0.0054671	0.901607
-0.783381	cg22947124	14	76605943	q	GPATCH2L	-12316	IGR	shore	IGR - shore	NA	-0.00949933	0.661477
-0.783262	cg06687504	6	167263454	q	RPS6KA2	NA	Body	open sea	Body - open sea	NA	-0.000826697	0.838429
-0.78322	cg22462726	3	184209261	q	EPHB3	-70326	IGR	island	IGR - island	NA	0.0707538	0.613901
-0.783169	cg02312438	2	168148419	q	XIRP2	104626	IGR	shore	IGR - shore	NA	0.021432	0.926166
-0.783147	cg11857997	5	3591992	p	IRX1	-4176	IGR	island	IGR - island	NA	-9.68347e-05	0.802056
-0.782889	cg04004590	10	52750296	q	PRKG1	NA	TSS1500	shore	TSS1500 - shore	NA	-0.00614568	0.46718
-0.782636	cg18498241	11	69286352	q	CCND1	-169521	IGR	island	IGR - island	NA	0.0126722	0.543833
-0.782608	cg00547103	4	159092089	q	FAM198B	NA	Body	open sea	Body - open sea	NA	-0.00713553	0.776286
-0.78253	cg19842809	14	37125997	q	PAX9	NA	TSS1500	shore	TSS1500 - shore	NA	-0.0048656	0.652705
-0.78252	cg07681935	4	174452461	q	NBLA00301	NA	Body	island	Body - island	NA	-0.00385816	0.792808
-0.78248	cg26695123	12	54132220	q	CALCOCO1	27317	IGR	island	IGR - island	V$YY1_02;V$TAL1BETAITF2_01	-0.000969464	0.462833
-0.782367	cg05094081	2	172950967	q	DLX1	NA	Body	shore	Body - shore	V$GFI1_01	-0.0191179	0.960599
-0.782324	cg20024110	6	32977708	p	HLA-DOA	NA	TSS1500	shore	TSS1500 - shore	NA	0.0247354	0.551782
-0.782211	cg18840461	5	132148865	q	ANKRD43	NA	TSS200	island	TSS200 - island	V$OLF1_01	0.000324816	0.641257
-0.781989	cg09764807	10	43820676	q	FXYD4	-46416	IGR	shelf	IGR - shelf	NA	0.0218637	0.45991
-0.781984	cg07105478	17	77767485	q	CBX8	-691	IGR	shore	IGR - shore	NA	0.031522	0.45991
-0.781936	cg27250032	10	5544140	p	CALML5	3482	IGR	shelf	IGR - shelf	NA	0.0173441	0.854545
-0.781928	cg24995678	2	235936394	q	SH3BP4	NA	5'UTR	open sea	5'UTR - open sea	NA	-0.00595246	0.748735
-0.781884	cg20820622	15	70354647	q	TLE3	NA	Body	open sea	Body - open sea	NA	0.0123445	0.464354
-0.781702	cg08232160	16	30685037	p	FBRS	9259	IGR	open sea	IGR - open sea	NA	0.00433323	0.897689
-0.781676	cg25619717	5	114867569	q	FEM1C	NA	Body	open sea	Body - open sea	NA	-0.000590724	0.809365
-0.781517	cg03604067	7	1980273	p	MAD1L1	NA	Body	shore	Body - shore	NA	0.016784	0.834056
-0.78126	cg03243551	6	33288941	p	DAXX	NA	Body	island	Body - island	NA	0.00140018	0.724834
-0.781015	cg03989020	13	30002334	q	MTUS2	NA	TSS1500	open sea	TSS1500 - open sea	NA	-0.00377511	0.626483
-0.780843	cg14202087	7	1248936	p	UNCX	-23718	IGR	shore	IGR - shore	NA	-0.000812823	0.45991
-0.780745	cg15440512	17	4401718	p	SPNS2	NA	TSS1500	shore	TSS1500 - shore	NA	0.00809637	0.896867
-0.78072	cg03157182	12	132655797	q	LOC100130238	-25120	IGR	shelf	IGR - shelf	NA	-0.0419955	0.868774
-0.780664	cg10977352	2	220862582	q	MIR4268	91359	IGR	open sea	IGR - open sea	NA	0.00154172	0.556961
-0.780525	cg21007509	14	68831210	q	RAD51L1	NA	Body	open sea	Body - open sea	NA	-0.00761882	0.645288
-0.780375	cg18109665	3	9062474	p	SRGAP3	NA	Body	open sea	Body - open sea	NA	-0.00974793	0.613031
-0.780061	cg22816913	19	54578294	q	TARM1	NA	Body	open sea	Body - open sea	NA	0.00341737	0.477701
-0.779971	cg25552843	10	106088702	q	ITPRIP	NA	5'UTR	open sea	5'UTR - open sea	NA	-0.00155055	0.907345
-0.779899	cg19107504	10	88467518	q	LDB3	NA	Body	shelf	Body - shelf	NA	-3.26921e-05	0.833391
-0.779509	cg05265484	17	52977445	q	TOM1L1	NA	TSS1500	shore	TSS1500 - shore	NA	-0.00388381	0.633316
-0.779488	cg26199906	8	145106246	q	OPLAH	NA	Body	island	Body - island	NA	0.00151446	0.619741
-0.779437	cg26130488	17	59530104	q	TBX4	-3703	IGR	island	IGR - island	NA	-0.00425678	0.924594
-0.779099	cg08939850	17	78800806	q	RPTOR	NA	Body	shore	Body - shore	NA	-0.000840593	0.991111
-0.779014	cg07083902	6	1596254	p	TRIM31	5517	IGR	shelf	IGR - shelf	NA	-0.0083271	0.961372
-0.778962	cg26229043	10	24407477	p	KIAA1217	NA	5'UTR	open sea	5'UTR - open sea	NA	0.00649037	0.989368
-0.778895	cg08660395	6	33169731	p	SLC39A7	NA	Body	shore	Body - shore	NA	-0.00260211	0.507474
-0.778791	cg27302263	15	66915218	q	LCTL	74681	IGR	shore	IGR - shore	NA	-0.00932076	0.827422
-0.778715	cg19814981	5	3592435	p	IRX1	-3733	IGR	island	IGR - island	NA	-0.000495334	0.868686
-0.778166	cg19929638	7	155584080	q	SHH	-11478	IGR	shelf	IGR - shelf	NA	0.0045675	0.703555
-0.778152	cg24896021	8	6630930	p	MIR4659A	28241	IGR	open sea	IGR - open sea	NA	0.0141558	0.553994
-0.778141	cg18607961	14	91750825	q	CCDC88C	NA	Body	open sea	Body - open sea	NA	0.00737335	0.523385
-0.778076	cg03085712	16	84401756	q	ATP2C2	NA	TSS1500	shore	TSS1500 - shore	NA	-0.00697731	0.895464
-0.777995	cg22538338	13	42748498	q	DGKH	NA	Body	open sea	Body - open sea	NA	-0.0145616	0.906265
-0.777922	cg23807071	7	1980222	p	MAD1L1	NA	Body	shore	Body - shore	NA	-0.00624453	0.949351
-0.777807	cg08496086	5	2176142	p	IRX4	298601	IGR	open sea	IGR - open sea	NA	0.0099995	0.874672
-0.777766	cg13485469	9	120174870	q	ASTN2	NA	Body	shore	Body - shore	NA	0.05358	0.479937
-0.777765	cg23184556	3	123600215	q	MYLK	NA	5'UTR	shelf	5'UTR - shelf	NA	-0.00732662	0.852214
-0.777746	cg04395071	12	76100610	q	GLIPR1	209191	IGR	open sea	IGR - open sea	NA	0.00265826	0.745672
-0.777703	cg00170487	4	153871345	q	FHDC1	NA	Body	open sea	Body - open sea	NA	-0.00569921	0.937949
-0.777662	cg25785397	2	662770	p	TMEM18	-5203	IGR	shore	IGR - shore	NA	-0.000261455	0.649069
-0.777633	cg20360416	4	7246127	p	SORCS2	NA	Body	open sea	Body - open sea	NA	0.00114935	0.490648
-0.777558	cg16302441	2	25391830	p	POMC	NA	TSS1500	island	TSS1500 - island	NA	0.00623535	0.474052
-0.77755	cg25735490	17	48263204	q	COL1A1	NA	Body	open sea	Body - open sea	NA	0.0123832	0.668163
-0.777434	cg02069674	16	82660317	q	CDH13	NA	TSS1500	shore	TSS1500 - shore	NA	-0.0199096	0.657523
-0.776949	cg00816387	10	1975591	p	LINC00700	-72076	IGR	open sea	IGR - open sea	NA	0.0168279	0.740291
-0.77681	cg00441434	8	26434054	p	DPYSL2	NA	TSS1500	shore	TSS1500 - shore	NA	0.000456487	0.785641
-0.7768	cg12064459	20	62179752	q	SRMS	NA	TSS1500	shore	TSS1500 - shore	NA	-0.0109236	0.643799
-0.776753	cg10813980	2	16845587	p	FAM49A	NA	5'UTR	open sea	5'UTR - open sea	NA	-0.00293982	0.571004
-0.776728	cg18316256	6	149491333	q	TAB2	-148103	IGR	open sea	IGR - open sea	NA	-0.00595862	0.987816
-0.776608	cg18687675	14	95234965	q	GSC	NA	Body	island	Body - island	NA	-0.0195684	0.802051
-0.776418	cg00536366	22	40052857	q	CACNA1I	NA	Body	open sea	Body - open sea	NA	-0.00608631	0.492513
-0.776339	cg17580331	22	37099037	q	CACNG2	NA	TSS200	shore	TSS200 - shore	NA	-0.00109767	0.471707
-0.776183	cg07197230	22	17956641	q	CECR2	NA	1stExon	open sea	1stExon - open sea	NA	0.0289749	0.737362
-0.776116	cg24161793	2	96990762	q	ITPRIPL1	NA	TSS1500	shore	TSS1500 - shore	NA	-0.00572602	0.45991
-0.776035	cg05091135	13	51103373	q	DLEU7-AS1	-183386	IGR	open sea	IGR - open sea	NA	-0.00236115	0.752193
-0.776034	cg12325286	17	55332820	q	MSI2	NA	TSS1500	shore	TSS1500 - shore	NA	-0.00335614	0.45991
-0.775755	cg10570241	7	158785291	q	LINC00689	-15754	IGR	island	IGR - island	NA	0.0327021	0.812909
-0.775684	cg17889586	19	50794207	q	MYH14	NA	Body	open sea	Body - open sea	NA	-0.0105346	0.706725
-0.775528	cg05388880	4	183807081	q	DCTD	-4163	IGR	open sea	IGR - open sea	NA	-0.00388561	0.646095
-0.775513	cg08318587	2	216484453	q	LINC00607	8167	IGR	open sea	IGR - open sea	NA	-0.00921794	0.830877
-0.775472	cg00903371	2	238360134	q	MLPH	-35744	IGR	open sea	IGR - open sea	NA	0.0283753	0.606117
-0.775461	cg04987335	11	35288779	p	SLC1A2	NA	Body	open sea	Body - open sea	NA	0.00286372	0.865923
-0.775368	cg11461472	5	1764354	p	MRPL36	-34145	IGR	open sea	IGR - open sea	NA	0.00803408	0.977391
-0.775269	cg20770512	6	13396094	p	GFOD1	NA	Body	open sea	Body - open sea	NA	0.0147404	0.822437
-0.775158	cg12315353	6	29573089	p	GABBR1	NA	Body	open sea	Body - open sea	NA	0.024564	0.980608
-0.77471	cg19641327	5	15834770	p	FBXL7	NA	Body	open sea	Body - open sea	NA	-0.004488	0.698837
-0.774477	cg22569587	X	9733544	p	GPR143	NA	Body	island	Body - island	NA	-0.00164523	0.876944
-0.774475	cg19250799	1	47910456	p	FOXD2	8767	IGR	island	IGR - island	NA	0.00561058	0.886242
-0.77416	cg26543908	16	28987205	p	SPNS1	NA	Body	shore	Body - shore	NA	-0.0259278	0.461143
-0.774125	cg17210004	17	63512677	q	AXIN2	-12006	IGR	open sea	IGR - open sea	NA	-0.0141254	0.45991
-0.773928	cg19542987	10	23216695	p	ARMC3	NA	TSS1500	open sea	TSS1500 - open sea	NA	-0.00359951	0.769912
-0.77381	cg00808740	12	46661305	q	SLC38A1	NA	5'UTR	island	5'UTR - island	NA	0.0171506	0.725507
-0.773804	cg08940787	17	62777648	q	LOC146880	NA	Body	island	Body - island	NA	0.0353492	0.560892
-0.773747	cg20947514	1	119874251	p	HAO2	-37151	IGR	shelf	IGR - shelf	NA	-0.00329581	0.474325
-0.77366	cg26196385	5	113392117	q	KCNN2	-305899	IGR	shore	IGR - shore	NA	-0.0173148	0.794723
-0.773629	cg17959970	6	10383164	p	TFAP2A-AS1	-13752	IGR	shore	IGR - shore	NA	0.00155001	0.896508
-0.773629	cg07076836	15	65175729	q	ANKDD1A	-28372	IGR	open sea	IGR - open sea	NA	-0.00954633	0.963255
-0.773464	cg08144172	1	41849203	p	EDN2	-95243	IGR	island	IGR - island	V$PAX3_01	-0.00410287	0.813776
-0.773462	cg10531725	17	45924888	q	SP6	NA	Body	island	Body - island	V$NRSF_01	-0.00270631	0.779302
-0.773432	cg06363865	1	42929769	p	PPCS	7596	IGR	shore	IGR - shore	NA	0.0720714	0.45991
-0.773291	cg26092233	2	240697636	q	LOC150935	13082	IGR	open sea	IGR - open sea	NA	-0.00207215	0.66585
-0.773285	cg23148467	5	174150813	q	MSX2	NA	TSS1500	shore	TSS1500 - shore	NA	0.0297368	0.947075
-0.77326	cg05363938	17	61043072	q	TANC2	-43826	IGR	shore	IGR - shore	NA	0.0154952	0.659838
-0.773098	cg00083042	10	30404617	p	KIAA1462	102888	IGR	open sea	IGR - open sea	NA	-5.35963e-05	0.527813
-0.772842	cg20644554	13	24298192	q	MIPEP	-6136	IGR	open sea	IGR - open sea	NA	0.0154101	0.696941
-0.772766	cg09406989	16	68772469	q	CDH1	NA	Body	shore	Body - shore	NA	0.0420109	0.63958
-0.772668	cg14034858	10	86001254	q	LRIT1	NA	TSS200	shelf	TSS200 - shelf	NA	-0.0199571	0.45991
-0.772622	cg05436231	1	27709789	p	CD164L2	NA	1stExon	island	1stExon - island	NA	-0.0164268	0.811257
-0.772507	cg09959585	14	103570855	q	C14orf73	NA	Body	island	Body - island	V$SREBP1_02	-0.00130682	0.749417
-0.772427	cg15132165	17	773137	p	NXN	NA	Body	open sea	Body - open sea	NA	0.000353981	0.700347
-0.772219	cg10938221	13	42197109	q	KIAA0564	NA	Body	open sea	Body - open sea	NA	0.0196459	0.613008
-0.772108	cg24937995	21	34448038	q	OLIG1	5588	IGR	shelf	IGR - shelf	NA	-0.000618545	0.699132
-0.772086	cg15444626	17	48205558	q	SAMD14	NA	5'UTR	shore	5'UTR - shore	NA	0.0361179	0.747066
-0.772075	cg24059694	17	39078959	q	KRT23	NA	3'UTR	open sea	3'UTR - open sea	NA	-0.00027448	0.45991
-0.772061	cg24862743	19	2719889	p	DIRAS1	NA	5'UTR	shore	5'UTR - shore	NA	-0.0175136	0.743119
-0.772008	cg11046030	12	2082218	p	DCP1B	NA	Body	open sea	Body - open sea	NA	0.0112177	0.781782
-0.771836	cg21488066	6	28367898	p	ZSCAN12	NA	TSS1500	shore	TSS1500 - shore	NA	-0.0123161	0.728291
-0.771771	cg19677281	14	90240124	q	EFCAB11	-23345	IGR	open sea	IGR - open sea	NA	-0.00405705	0.998436
-0.771736	cg10552446	2	66809923	p	MEIS1	147391	IGR	shore	IGR - shore	NA	0.0295303	0.722005
-0.771316	cg06473109	16	3068467	p	CLDN6	NA	TSS1500	shore	TSS1500 - shore	NA	0.0271881	0.859723
-0.771166	cg03867465	4	183062301	q	MGC45800	NA	Body	island	Body - island	NA	-0.000569589	0.805052
-0.771166	cg06147361	12	24689930	p	SOX5	NA	5'UTR	open sea	5'UTR - open sea	NA	0.0145265	0.826598
-0.77106	cg07769957	19	46443657	q	NOVA2	NA	Body	shore	Body - shore	NA	-0.0502743	0.734739
-0.771048	cg25240172	2	62435157	p	B3GNT2	NA	5'UTR	open sea	5'UTR - open sea	NA	-0.0173853	0.556243
-0.770954	cg15864691	7	27217606	p	HOXA10	NA	Body	shore	Body - shore	NA	0.0416236	0.746566
-0.770869	cg15261861	12	54132255	q	CALCOCO1	27352	IGR	island	IGR - island	NA	-0.00523041	0.593248
-0.770818	cg05740325	12	113537933	q	RASAL1	NA	Body	shelf	Body - shelf	NA	0.0311	0.530315
-0.770746	cg00614392	6	106433792	q	PRDM1	-100403	IGR	shore	IGR - shore	NA	-0.015993	0.850495
-0.770703	cg18157738	1	201161205	q	IGFN1	NA	5'UTR	open sea	5'UTR - open sea	NA	-0.00274594	0.893351
-0.770621	cg10949576	11	61248556	q	C11orf66	NA	TSS200	open sea	TSS200 - open sea	NA	0.0229129	0.497995
-0.770555	cg00043790	1	6093972	p	KCNAB2	NA	5'UTR	open sea	5'UTR - open sea	NA	0.00411152	0.605876
-0.770345	cg06144718	10	133048392	q	TCERG1L	NA	Body	open sea	Body - open sea	NA	0	0.970961
-0.770341	cg22674110	19	7938668	p	LOC388499	-4849	IGR	island	IGR - island	NA	-0.00773819	0.830557
-0.770254	cg03352189	3	49236918	p	CCDC36	NA	TSS200	island	TSS200 - island	NA	-0.0135564	0.953297
-0.770248	cg19953038	13	31306303	q	ALOX5AP	-3342	IGR	open sea	IGR - open sea	NA	-3.87225e-05	0.45991
-0.770056	cg19204131	6	10385320	p	TFAP2A-AS1	-11596	IGR	island	IGR - island	NA	0.000542339	0.943612
-0.769834	cg19038230	13	47126445	q	LRCH1	NA	TSS1500	shore	TSS1500 - shore	NA	-0.00467859	0.934491
-0.769791	cg10077144	16	3199858	p	ZNF213	14724	IGR	island	IGR - island	NA	-0.0316204	0.861894
-0.769783	cg26572811	17	14206901	p	HS3ST3B1	NA	Body	island	Body - island	NA	0.0230784	0.937995
-0.769658	cg06636831	3	45077369	p	CLEC3B	NA	Body	island	Body - island	NA	0.0409126	0.916544
-0.769591	cg07928642	15	77400550	q	SGK269	NA	3'UTR	open sea	3'UTR - open sea	NA	-0.00307407	0.919506
-0.76956	cg07673807	17	12526662	p	SNORA59B	-40638	IGR	open sea	IGR - open sea	NA	0.0677186	0.643457
-0.769513	cg10528989	14	96722306	q	BDKRB1	NA	TSS1500	open sea	TSS1500 - open sea	NA	0.034631	0.45991
-0.769477	cg17467968	15	77711092	q	HMG20A	-2151	IGR	shore	IGR - shore	NA	-0.00121154	0.45991
-0.769332	cg24157171	6	134210307	q	TCF21	NA	1stExon	shore	1stExon - shore	NA	-0.000707279	0.535601
-0.769299	cg18637486	17	79099777	q	MIR657	NA	TSS1500	shelf	TSS1500 - shelf	NA	-0.000854581	0.536468
-0.769001	cg22565914	5	58183860	q	PDE4D	-81006	IGR	open sea	IGR - open sea	NA	-0.00157204	0.772689
-0.76887	cg03848065	1	168212210	q	ANKRD36BP1	-2609	IGR	open sea	IGR - open sea	NA	-0.00391393	0.72108
-0.768829	cg08243465	20	56274036	q	PMEPA1	NA	5'UTR	open sea	5'UTR - open sea	NA	0.00424827	0.944141
-0.768744	cg23950233	6	33245739	p	B3GALT4	NA	1stExon	shore	1stExon - shore	V$HTF_01	-0.00326452	0.45991
-0.768719	cg03368627	7	122056647	q	CADPS2	NA	Body	open sea	Body - open sea	NA	-0.00225762	0.946312
-0.76869	cg06069100	15	77574588	q	SGK269	NA	5'UTR	open sea	5'UTR - open sea	NA	-0.0017932	0.929486
-0.768662	cg18327157	7	157486718	q	PTPRN2	NA	Body	island	Body - island	NA	0.0230231	0.555866
-0.768591	cg22347686	19	1872806	p	ABHD17A	-4169	IGR	island	IGR - island	NA	0.000823045	0.45991
-0.768561	cg14057760	12	12982506	p	DDX47	NA	3'UTR	open sea	3'UTR - open sea	NA	-0.00925561	0.917268
-0.768536	cg03105681	7	157671859	q	PTPRN2	NA	Body	shore	Body - shore	NA	-0.00208682	0.573356
-0.768424	cg15615645	10	104543040	q	C10orf26	NA	Body	open sea	Body - open sea	NA	-0.0145151	0.86421
-0.768416	cg00025357	1	17577455	p	PADI3	NA	Body	open sea	Body - open sea	NA	0.0212303	0.981552
-0.76818	cg09180171	1	22677913	p	ZBTB40	-100431	IGR	open sea	IGR - open sea	NA	-0.00785946	0.769857
-0.768119	cg23800435	1	43751376	p	C1orf210	NA	TSS200	open sea	TSS200 - open sea	NA	0.033565	0.711089
-0.768092	cg02242572	1	27187994	p	SFN	-1639	IGR	shore	IGR - shore	NA	-0.0178068	0.880033
-0.768058	cg24661236	6	36930062	p	PI16	NA	Body	island	Body - island	NA	0.00266998	0.737049
-0.768004	cg20450336	7	90149438	q	CLDN12	116790	IGR	open sea	IGR - open sea	NA	-0.0052466	0.858175
-0.767993	cg16857858	7	27213984	p	HOXA10	NA	TSS200	island	TSS200 - island	NA	-0.0239962	0.709666
-0.767967	cg00698602	3	44481324	p	ZNF445	NA	3'UTR	open sea	3'UTR - open sea	NA	-0.00452377	0.963595
-0.767751	cg08704562	19	38886789	q	SPRED3	NA	3'UTR	shore	3'UTR - shore	NA	-0.00363768	0.986966
-0.767726	cg08077071	2	157176106	q	NR4A2	-4838	IGR	shore	IGR - shore	NA	0.000287275	0.462464
-0.767484	cg24402975	19	1009732	p	C19orf6	NA	3'UTR	island	3'UTR - island	NA	0.0456207	0.709956
-0.767466	cg24033633	3	57945695	p	FLNB	-48432	IGR	open sea	IGR - open sea	NA	0.0373619	0.81542
-0.767435	cg27047494	5	75621618	q	IQGAP2	-77531	IGR	open sea	IGR - open sea	NA	0.0235161	0.847126
-0.767374	cg04659154	2	71503246	p	ZNF638	-55639	IGR	shore	IGR - shore	NA	-0.00142863	0.482696
-0.767311	cg04833713	10	74871078	q	NUDT13	NA	5'UTR	open sea	5'UTR - open sea	NA	0.00118262	0.985409
-0.767284	cg00160440	4	134077575	q	PCDH10	NA	Body	shelf	Body - shelf	V$FREAC4_01	-0.00223204	0.51418
-0.767232	cg08382220	16	70834335	q	VAC14	NA	Body	shore	Body - shore	NA	-0.000666593	0.460178
-0.767188	cg02059509	10	30405144	p	KIAA1462	103415	IGR	open sea	IGR - open sea	NA	0.00790507	0.539282
-0.766992	cg01423251	6	32765322	p	HLA-DOB	-15218	IGR	open sea	IGR - open sea	NA	-0.0071229	0.765931
-0.766858	cg13813458	17	35085134	q	MRM1	127109	IGR	open sea	IGR - open sea	NA	0.00976841	0.819242
-0.766735	cg08251815	2	85106968	p	C2orf89	NA	Body	shore	Body - shore	NA	0.040288	0.912744
-0.766655	cg14197156	9	139565151	q	EGFL7	NA	Body	island	Body - island	NA	0.0118767	0.670807
-0.766644	cg11931253	19	7661462	p	KIAA1543	NA	Body	island	Body - island	NA	0.00404985	0.890774
-0.766543	cg04145539	3	46618527	p	LRRC2	NA	5'UTR	island	5'UTR - island	NA	-0.00211917	0.701516
-0.766492	cg13888387	3	185847230	q	DGKG	-17760	IGR	open sea	IGR - open sea	NA	0.000393969	0.744208
-0.766375	cg00831237	12	50344289	q	AQP2	NA	TSS1500	open sea	TSS1500 - open sea	NA	-0.000185877	0.460178
-0.76633	cg20406460	5	3606489	p	IRX1	10321	IGR	island	IGR - island	NA	-0.00108652	0.910691
-0.76627	cg24546463	8	101662053	q	SNX31	NA	TSS200	shore	TSS200 - shore	NA	0.0114196	0.959503
-0.766064	cg23456221	3	55518441	p	WNT5A	NA	Body	shore	Body - shore	NA	0.00392279	0.751464
-0.765884	cg11940960	21	34913894	q	SON	NA	TSS1500	shore	TSS1500 - shore	NA	0.00559019	0.890683
-0.765829	cg26356462	8	6658407	p	GS1-24F4.2	-7634	IGR	open sea	IGR - open sea	NA	0.00079956	0.786097
-0.765812	cg14170787	9	112889386	q	AKAP2	NA	Body	open sea	Body - open sea	NA	-0.00496192	0.709157
-0.765706	cg08259514	16	1131634	p	SSTR5	2853	IGR	shore	IGR - shore	NA	-0.0086141	0.527798
-0.765697	cg26133266	17	37380827	q	STAC2	NA	Body	shore	Body - shore	NA	-0.00304022	0.853709
-0.765587	cg23908228	21	35832008	q	KCNE1	NA	TSS200	island	TSS200 - island	NA	0.00395567	0.927508
-0.765585	cg23053506	7	158075705	q	PTPRN2	NA	Body	open sea	Body - open sea	NA	-0.00532835	0.982934
-0.765498	cg17764549	7	158287907	q	PTPRN2	NA	Body	open sea	Body - open sea	NA	-0.00123637	0.997794
-0.76548	cg22858288	11	2930322	p	SLC22A18	NA	Body	island	Body - island	NA	-0.00348719	0.567585
-0.765419	cg22579950	13	50654649	q	DLEU2	NA	Body	shore	Body - shore	NA	-0.006707	0.600849
-0.765179	cg05901462	7	158075388	q	PTPRN2	NA	Body	open sea	Body - open sea	NA	-0.00282497	0.996058
-0.76514	cg27470047	10	47599596	q	ANXA8L2	-147324	IGR	open sea	IGR - open sea	NA	0.00195943	0.496683
-0.765132	cg06188545	1	156863643	q	PEAR1	NA	5'UTR	island	5'UTR - island	NA	0.000253181	0.46715
-0.76513	cg03309722	2	74681805	p	INO80B	NA	TSS1500	shore	TSS1500 - shore	NA	0.000753562	0.973252
-0.765076	cg03680291	16	47052148	q	DNAJA2	62874	IGR	shelf	IGR - shelf	NA	0.00819137	0.898067
-0.764994	cg11715474	2	119977813	q	STEAP3	-3571	IGR	shelf	IGR - shelf	NA	-0.00549342	0.486124
-0.764826	cg14472888	2	151477988	q	RND3	153278	IGR	open sea	IGR - open sea	NA	0.0318448	0.818874
-0.764759	cg25188900	15	80636017	q	ARNT2	-60675	IGR	open sea	IGR - open sea	NA	0.00918182	0.994832
-0.764686	cg25468341	11	1242961	p	MUC5B	NA	TSS1500	open sea	TSS1500 - open sea	NA	0.00410888	0.727986
-0.764619	cg05203809	16	12281858	p	SNX29	NA	Body	open sea	Body - open sea	NA	-0.00412419	0.478122
-0.764597	cg27209729	11	64428925	q	NRXN2	NA	Body	shore	Body - shore	NA	6.75408e-05	0.472651
-0.764515	cg23662178	10	97884383	q	ZNF518A	-5089	IGR	open sea	IGR - open sea	NA	0.0166586	0.45991
-0.764495	cg14122373	9	138607307	q	KCNT1	NA	Body	shore	Body - shore	NA	-0.0176327	0.702262
-0.764422	cg08033127	1	55232442	p	PARS2	9871	IGR	shelf	IGR - shelf	NA	0.00132898	0.532842
-0.76433	cg23917009	8	96813193	q	LOC100500773	-146020	IGR	open sea	IGR - open sea	NA	0.022122	0.682175
-0.764209	cg23981172	14	48146158	q	MIR548Y	-84040	IGR	shore	IGR - shore	NA	0.00911122	0.922523
-0.764098	cg20821424	1	117754304	p	VTCN1	NA	TSS1500	open sea	TSS1500 - open sea	NA	-0.0609772	0.830023
-0.764084	cg04507915	3	32861407	p	TRIM71	NA	Body	island	Body - island	NA	-0.00332217	0.952626
-0.764001	cg25185001	7	150846128	q	GBX1	NA	Body	open sea	Body - open sea	NA	0.00806085	0.591621
-0.763978	cg16770400	3	100276538	q	TMEM45A	NA	Body	open sea	Body - open sea	NA	0.0286869	0.938415
-0.763932	cg04273573	5	2197265	p	IRX4	319724	IGR	open sea	IGR - open sea	NA	0.000551289	0.702149
-0.763918	cg09854734	16	66613273	q	CMTM2	NA	TSS200	island	TSS200 - island	NA	-0.00108954	0.694865
-0.763873	cg14825340	8	26681894	p	ADRA1A	NA	Body	open sea	Body - open sea	NA	0.022508	0.820665
-0.763721	cg10470368	11	64146517	q	MIR1237	10443	IGR	open sea	IGR - open sea	NA	0.0364487	0.743836
-0.7637	cg01165402	5	115912383	q	SEMA6A	133132	IGR	island	IGR - island	NA	-0.000250259	0.540285
-0.763671	cg02525108	11	122847582	q	BSX	-775	IGR	island	IGR - island	NA	0.0461837	0.657509
-0.763445	cg26608305	11	925416	p	AP2A2	NA	TSS1500	island	TSS1500 - island	NA	-0.017484	0.45991
-0.763377	cg02656891	1	34642519	p	C1orf94	NA	5'UTR	island	5'UTR - island	NA	-0.000732612	0.877249
-0.763369	cg22031614	15	76628424	q	ISL2	NA	TSS1500	shore	TSS1500 - shore	NA	0.01774	0.994049
-0.763369	cg05928448	18	13216522	p	LDLRAD4-AS1	-2264	IGR	shore	IGR - shore	NA	-0.00365076	0.762419
-0.763345	cg01163842	14	95235125	q	GSC	NA	Body	island	Body - island	NA	0.0431458	0.856254
-0.763233	cg13717446	17	62777761	q	LOC146880	NA	Body	island	Body - island	NA	0.00497926	0.803661
-0.763205	cg09053611	7	123196675	q	NDUFA5	NA	Body	shore	Body - shore	NA	-0.022131	0.486721
-0.763121	cg10936999	13	45912589	q	TPT1	NA	Body	shelf	Body - shelf	NA	0.000842679	0.794419
-0.763057	cg24798047	1	204183655	q	GOLT1A	NA	TSS1500	open sea	TSS1500 - open sea	NA	0.0247172	0.797165
-0.762899	cg15299388	4	48491941	p	ZAR1	NA	TSS1500	shore	TSS1500 - shore	NA	0.0274028	0.559559
-0.762834	cg15234400	4	174453166	q	NBLA00301	NA	Body	shore	Body - shore	NA	-0.00141243	0.45991
-0.762765	cg05056825	2	110457974	q	SOWAHC	86063	IGR	open sea	IGR - open sea	NA	-0.0066298	0.829069
-0.762732	cg04574724	21	46768057	q	COL18A1-AS2	-57040	IGR	shore	IGR - shore	NA	0.000333313	0.674791
-0.762669	cg07868721	8	117950348	q	C8orf85	NA	TSS200	shore	TSS200 - shore	NA	0.0114833	0.85459
-0.762603	cg18483487	3	45208900	p	TMEM158	-57056	IGR	open sea	IGR - open sea	NA	0.0690599	0.708272
-0.76247	cg12967137	14	29247605	q	C14orf23	NA	Body	island	Body - island	NA	-0.00641201	0.926757
-0.762362	cg01139503	14	102047899	q	DIO3	20211	IGR	shelf	IGR - shelf	NA	0.01509	0.461857
-0.762346	cg09206774	10	3581233	p	KLF6	-236955	IGR	open sea	IGR - open sea	NA	0.0078395	0.749328
-0.762313	cg04941706	10	14215314	p	FRMD4A	NA	Body	open sea	Body - open sea	NA	-0.00360285	0.990608
-0.762235	cg19529551	3	133615241	q	RAB6B	NA	TSS1500	shore	TSS1500 - shore	NA	0.00557825	0.45991
-0.762199	cg11666770	19	42430910	q	RABAC1	-29923	IGR	shore	IGR - shore	NA	0.0702992	0.590328
-0.762075	cg10598711	5	72470395	q	TMEM174	NA	3'UTR	open sea	3'UTR - open sea	NA	0.00323169	0.92136
-0.762014	cg00686404	15	66858212	q	LCTL	NA	TSS1500	open sea	TSS1500 - open sea	NA	-0.0024211	0.711921
-0.76195	cg08617160	19	345312	p	MIER2	NA	TSS1500	island	TSS1500 - island	NA	-0.00905469	0.805448
-0.761922	cg01756899	16	1070137	p	SOX8	38329	IGR	island	IGR - island	NA	0.0359418	0.821864
-0.761815	cg00056497	10	134785521	q	LINC01168	6483	IGR	open sea	IGR - open sea	NA	-0.00739835	0.541637
-0.761812	cg14439622	18	19752292	q	GATA6	NA	Body	island	Body - island	NA	0.0575949	0.463816
-0.761764	cg07642499	11	69957602	q	ANO1	NA	Body	open sea	Body - open sea	NA	0.0209947	0.45991
-0.761672	cg11482879	17	4480083	p	SMTNL2	-7193	IGR	open sea	IGR - open sea	NA	-0.0147914	0.45991
-0.761654	cg21638625	19	4303817	p	FSD1	NA	TSS1500	shore	TSS1500 - shore	NA	-0.0215632	0.45991
-0.761593	cg20850023	7	45962185	p	IGFBP3	NA	TSS1500	shore	TSS1500 - shore	NA	-0.00899395	0.882596
-0.76155	cg14891410	11	32458769	p	WIT1	NA	Body	shore	Body - shore	NA	0.0120861	0.908607
-0.761509	cg07807165	1	84326610	p	TTLL7	-8447	IGR	island	IGR - island	NA	0.00262775	0.639243
-0.761453	cg02822838	6	41704208	p	TFEB	NA	TSS1500	shore	TSS1500 - shore	NA	0.00265781	0.476907
-0.761367	cg09382127	5	3592466	p	IRX1	-3702	IGR	island	IGR - island	NA	0.00311001	0.928447
-0.761233	cg02948476	14	95235026	q	GSC	NA	Body	island	Body - island	NA	-0.00521068	0.953824
-0.761121	cg10039160	1	204955638	q	NFASC	NA	Body	open sea	Body - open sea	NA	0.000838192	0.45991
-0.76111	cg26896979	1	10494322	p	APITD1	NA	Body	shelf	Body - shelf	NA	-0.00552857	0.822189
-0.761107	cg12736877	6	30039010	p	RNF39	NA	Body	island	Body - island	NA	0.0165363	0.465166
-0.761079	cg15730481	7	1126318	p	GPER	NA	TSS200	shore	TSS200 - shore	NA	0.000558301	0.759577
-0.761058	cg07562139	6	168147329	q	C6orf123	-37890	IGR	open sea	IGR - open sea	NA	0.00650519	0.510866
-0.761054	cg20140054	11	62445776	q	UBXN1	NA	Body	shore	Body - shore	NA	-0.00217374	0.773809
-0.760976	cg18852515	6	169106778	q	SMOC2	264947	IGR	open sea	IGR - open sea	NA	-0.000895425	0.533777
-0.760921	cg09835878	14	74815131	q	C14orf115	NA	TSS200	open sea	TSS200 - open sea	NA	0.000494528	0.45991
-0.760854	cg09484559	17	12692246	p	RICH2	NA	TSS1500	shore	TSS1500 - shore	NA	-0.0041058	0.711492
-0.760838	cg01556552	1	10695686	p	CASZ1	-980	IGR	shelf	IGR - shelf	NA	0.0456787	0.870424
-0.760768	cg02360862	1	226411954	q	MIXL1	NA	Body	shore	Body - shore	NA	-0.00464786	0.81953
-0.760752	cg16668903	5	122206322	q	SNX24	NA	Body	open sea	Body - open sea	NA	0.040918	0.686363
-0.760746	cg23255963	10	83633679	q	NRG3	NA	TSS1500	shore	TSS1500 - shore	NA	-0.00819918	0.690155
-0.760705	cg21356710	2	24234017	p	MFSD2B	NA	Body	shore	Body - shore	NA	-0.0112718	0.809404
-0.760695	cg24586121	2	220377759	q	ACCN4	NA	TSS1500	island	TSS1500 - island	NA	0.00345565	0.688845
-0.76057	cg00330789	8	99306953	q	NIPAL2	NA	TSS1500	shore	TSS1500 - shore	NA	-0.0166245	0.590767
-0.760435	cg03972823	17	18922237	p	SLC5A10	NA	Body	shelf	Body - shelf	NA	-0.01186	0.763947
-0.760433	cg27565067	17	149484	p	RPH3AL	NA	Body	shelf	Body - shelf	NA	-0.000252053	0.461214
-0.76038	cg13656404	2	106959384	q	PLGLA	-39186	IGR	island	IGR - island	NA	0.000281382	0.672216
-0.760363	cg14607642	1	225617030	q	LBR	NA	TSS1500	shore	TSS1500 - shore	NA	-0.00402027	0.567879
-0.760333	cg16053005	4	13300500	p	HSP90AB2P	-34537	IGR	open sea	IGR - open sea	V$HTF_01	-0.0182517	0.560587
-0.760321	cg05027336	7	27209350	p	MIR196B	NA	TSS200	island	TSS200 - island	NA	-0.00219266	0.946668
-0.760312	cg13142134	6	42695332	p	ATP6V0CP3	18	IGR	island	IGR - island	NA	-0.00652852	0.638494
-0.760226	cg15533046	12	110156245	q	C12orf34	NA	5'UTR	shore	5'UTR - shore	NA	0.00136702	0.568766
-0.760122	cg02150354	5	92914202	q	FLJ42709	NA	Body	shore	Body - shore	NA	-0.0258142	0.954109
-0.759981	cg07398952	3	106204767	q	LINC00882	-623870	IGR	open sea	IGR - open sea	NA	-0.0048144	0.805639
-0.759952	cg06873916	16	89410196	q	ANKRD11	NA	5'UTR	shore	5'UTR - shore	NA	-0.0130442	0.553632
-0.759941	cg23286646	21	38120350	q	SIM2	NA	Body	island	Body - island	NA	-0.00478882	0.540056
-0.759863	cg10380328	4	188953126	q	ZFP42	36201	IGR	open sea	IGR - open sea	NA	0.0255936	0.895143
-0.759813	cg12414746	11	45739425	p	LOC100507384	-4433	IGR	open sea	IGR - open sea	NA	0.01879	0.49117
-0.759635	cg06246114	7	142748215	q	OR6V1	NA	TSS1500	open sea	TSS1500 - open sea	NA	-0.00421313	0.714419
-0.759584	cg00009053	11	61283865	q	SYT7	NA	3'UTR	island	3'UTR - island	NA	-0.000978081	0.45991
-0.759571	cg24899138	5	134872639	q	NEUROG1	NA	TSS1500	shore	TSS1500 - shore	NA	-0.00927497	0.45991
-0.759437	cg26920673	8	103639885	q	KLF10	-21120	IGR	open sea	IGR - open sea	NA	-0.00108625	0.974392
-0.75939	cg19577779	13	88326635	q	SLITRK5	NA	5'UTR	island	5'UTR - island	NA	0.00723109	0.810708
-0.759342	cg15177855	11	70517411	q	SHANK2	NA	Body	open sea	Body - open sea	NA	0.00458218	0.776544
-0.759204	cg07354440	1	161168889	q	NDUFS2	NA	TSS1500	shelf	TSS1500 - shelf	NA	0.0284372	0.804259
-0.75918	cg00552574	9	130454217	q	STXBP1	NA	3'UTR	shore	3'UTR - shore	NA	-0.00137236	0.959354
-0.758993	cg10310917	6	29815787	p	HLA-G	21031	IGR	shelf	IGR - shelf	NA	0.00737227	0.521214
-0.758985	cg05656210	5	141660565	q	SPRY4	-29427	IGR	open sea	IGR - open sea	NA	-0.00129594	0.746177
-0.75894	cg22723675	13	95358092	q	SOX21	-3787	IGR	shore	IGR - shore	NA	-0.00402793	0.946073
-0.758929	cg09237454	7	152063907	q	MLL3	NA	Body	island	Body - island	NA	0.014363	0.919132
-0.758787	cg07916615	1	175163045	q	KIAA0040	NA	TSS1500	shore	TSS1500 - shore	NA	0.0352517	0.9818
-0.75877	cg13573611	9	140336654	q	ENTPD8	NA	TSS1500	shore	TSS1500 - shore	NA	0.0497995	0.773611
-0.758758	cg06972578	9	140916078	q	CACNA1B	NA	Body	shore	Body - shore	NA	0	0.477608
-0.758588	cg12468774	3	49236860	p	CCDC36	NA	TSS200	island	TSS200 - island	NA	0.00218686	0.983512
-0.758486	cg06742628	5	16886424	p	MYO10	NA	Body	open sea	Body - open sea	NA	0.0109306	0.617234
-0.758363	cg05468746	13	95572702	q	ABCC4	-99381	IGR	open sea	IGR - open sea	NA	0.0212492	0.45991
-0.758164	cg04084786	10	27609163	p	LRRC37A6P	74381	IGR	shore	IGR - shore	NA	0.00292901	0.982483
-0.757942	cg10698920	17	62339385	q	TEX2	NA	5'UTR	shore	5'UTR - shore	NA	0.00528859	0.820967
-0.757909	cg17031727	1	230777875	q	COG2	NA	TSS1500	shore	TSS1500 - shore	NA	0.00647619	0.543628
-0.75786	cg15054274	3	105072683	q	ALCAM	-12874	IGR	island	IGR - island	NA	-0.00960523	0.760287
-0.757835	cg09932135	1	11750569	p	MAD2L2	NA	5'UTR	shore	5'UTR - shore	NA	0.00688057	0.968794
-0.757753	cg07067189	2	60969016	p	PAPOLG	-14349	IGR	open sea	IGR - open sea	NA	0.00392353	0.45991
-0.757748	cg16974832	2	238188707	q	COL6A3	-43948	IGR	open sea	IGR - open sea	NA	0.0287395	0.54499
-0.757381	cg08314781	2	55131029	p	EML6	NA	Body	open sea	Body - open sea	NA	-0.00571563	0.589861
-0.757347	cg01096199	14	90191045	q	EFCAB11	-72424	IGR	open sea	IGR - open sea	NA	0.0431754	0.86058
-0.757326	cg04243401	14	37128378	q	PAX9	NA	5'UTR	shore	5'UTR - shore	NA	-0.000981273	0.51626
-0.757264	cg14059339	6	28875356	p	TRIM27	NA	Body	open sea	Body - open sea	NA	-0.00430996	0.61977
-0.757238	cg06407111	17	73872650	q	TRIM47	NA	Body	shore	Body - shore	NA	0.0151045	0.982524
-0.757223	cg09786269	15	84041896	q	MIR548AP	-74195	IGR	open sea	IGR - open sea	NA	-0.00520288	0.708131
-0.75717	cg00346985	1	46940516	p	DMBX1	-32152	IGR	shore	IGR - shore	NA	-0.00698287	0.567611
-0.757092	cg02705759	4	7283005	p	SORCS2	NA	Body	open sea	Body - open sea	NA	-0.0207163	0.72481
-0.757085	cg03450734	17	45899862	q	OSBPL7	NA	TSS1500	open sea	TSS1500 - open sea	NA	-0.00447622	0.45991
-0.75708	cg02776750	12	103890789	q	C12orf42	NA	TSS1500	shore	TSS1500 - shore	NA	0.0124361	0.598817
-0.756814	cg17475467	1	55316769	p	DHCR24	NA	3'UTR	open sea	3'UTR - open sea	NA	0.047597	0.879284
-0.756726	cg25799864	20	42875721	q	GDAP1L1	NA	TSS200	shore	TSS200 - shore	NA	-0.000609877	0.942864
-0.756628	cg03365937	11	45688659	p	CHST1	NA	TSS1500	shore	TSS1500 - shore	NA	-0.0028956	0.579481
-0.75657	cg27123071	6	30071572	p	TRIM31	NA	Body	shore	Body - shore	NA	-0.00196478	0.835651
-0.756548	cg07327435	8	40072031	p	C8orf4	61044	IGR	open sea	IGR - open sea	NA	3.41386e-06	0.981995
-0.756451	cg05410910	16	66434142	q	CDH5	NA	Body	shelf	Body - shelf	NA	0.00895312	0.70212
-0.756398	cg24660640	1	112161834	p	RAP1A	NA	TSS1500	shore	TSS1500 - shore	NA	-0.0174611	0.813159
-0.756351	cg02229382	22	49765138	q	C22orf34	-248152	IGR	island	IGR - island	NA	0.0251331	0.967734
-0.756342	cg27305460	15	29969096	q	TJP1	-23261	IGR	shore	IGR - shore	NA	-0.000667504	0.927722
-0.756307	cg03882382	19	4540065	p	LRG1	NA	TSS200	shelf	TSS200 - shelf	NA	0.00397688	0.919254
-0.756172	cg00117005	6	33288995	p	DAXX	NA	Body	island	Body - island	NA	-0.00594523	0.796977
-0.75616	cg22753382	4	3660005	p	RP3-513G18.2	-15315	IGR	open sea	IGR - open sea	NA	0.038597	0.550669
-0.75605	cg02580923	12	117470541	q	TESC	-6187	IGR	open sea	IGR - open sea	NA	-0.00369762	0.92493
-0.755934	cg12422199	3	101284166	q	RG9MTD1	NA	Body	shelf	Body - shelf	NA	-0.00669975	0.868774
-0.755823	cg14705099	6	124125371	q	NKAIN2	NA	1stExon	shore	1stExon - shore	NA	0.0101263	0.463009
-0.755772	cg06666194	8	20186043	p	LZTS1-AS1	52759	IGR	open sea	IGR - open sea	NA	-0.000629018	0.472651
-0.75573	cg26681017	16	89723193	q	CHMP1A	NA	Body	island	Body - island	NA	-0.00120979	0.514529
-0.755722	cg12014818	2	219744634	q	WNT10A	NA	TSS1500	shore	TSS1500 - shore	NA	0.0265356	0.67385
-0.755692	cg03337575	15	80716846	q	ARNT2	NA	Body	open sea	Body - open sea	NA	0.00570164	0.901999
-0.75543	cg17636752	6	45391973	p	RUNX2	NA	Body	shore	Body - shore	NA	-0.000208709	0.938189
-0.755277	cg02340541	11	68451699	q	GAL	NA	TSS1500	island	TSS1500 - island	NA	0	0.50185
-0.75527	cg01180831	14	89361469	q	TTC8	70491	IGR	open sea	IGR - open sea	NA	0.024828	0.51064
-0.755041	cg22459664	7	139929764	q	JHDM1D-AS1	52703	IGR	shore	IGR - shore	NA	0.00191121	0.519998
-0.755015	cg00335715	5	90575459	q	ARRDC3-AS1	-89082	IGR	shore	IGR - shore	NA	0.0353913	0.919819
-0.754999	cg16888559	15	34031029	q	RYR3	NA	Body	open sea	Body - open sea	NA	-0.00775102	0.809209
-0.754943	cg10578938	5	156695410	q	CYFIP2	NA	5'UTR	shore	5'UTR - shore	NA	0.00229915	0.837936
-0.754929	cg02079122	1	240262933	q	FMN2	NA	Body	open sea	Body - open sea	NA	0.00352882	0.46301
-0.754827	cg14233720	14	99664344	q	BCL11B	NA	Body	open sea	Body - open sea	NA	-0.00728332	0.562381
-0.754674	cg07511668	11	68622177	q	MRPL21	-36569	IGR	island	IGR - island	NA	0.000748388	0.524064
-0.754649	cg10122865	2	63284132	p	OTX1	NA	3'UTR	island	3'UTR - island	NA	0.00102162	0.992952
-0.754617	cg19667811	10	30405328	p	KIAA1462	103599	IGR	open sea	IGR - open sea	NA	0.0251003	0.608933
-0.754499	cg20359363	17	77905866	q	TBC1D16	-7953	IGR	shore	IGR - shore	NA	0.0259586	0.997806
-0.754396	cg27535538	7	105680155	q	SYPL1	-50659	IGR	open sea	IGR - open sea	NA	-0.0115853	0.764447
-0.754331	cg02488653	11	1568987	p	HCCA2	NA	Body	shore	Body - shore	NA	0.0115396	0.852639
-0.754324	cg17265120	17	42987382	q	GFAP	NA	Body	shore	Body - shore	NA	-0.00411649	0.473981
-0.75426	cg16431352	2	110459722	q	SOWAHC	87811	IGR	open sea	IGR - open sea	NA	0.00815413	0.889114
-0.754232	cg12942878	3	192960632	q	MGC2889	NA	Body	shore	Body - shore	NA	-0.00154447	0.880405
-0.754179	cg02892357	21	45789379	q	TRPM2	NA	Body	shore	Body - shore	NA	0.000124713	0.656618
-0.754125	cg17568707	6	137818327	q	OLIG3	4991	IGR	island	IGR - island	NA	-0.00352024	0.91275
-0.754056	cg08786026	6	126068238	q	HEY2	-2494	IGR	shore	IGR - shore	NA	-0.00444374	0.737212
-0.754053	cg01870907	17	77775687	q	CBX8	7511	IGR	island	IGR - island	NA	0.00745995	0.951163
-0.754005	cg11077026	1	159915970	q	IGSF9	NA	TSS1500	shore	TSS1500 - shore	NA	-0.000949824	0.618633
-0.753997	cg18724200	14	105132022	q	MIR4710	-12009	IGR	open sea	IGR - open sea	NA	0.0390661	0.835812
-0.753973	cg04427816	3	8379801	p	LMCD1-AS1	116967	IGR	open sea	IGR - open sea	NA	0.0516736	0.621177
-0.753965	cg22866759	22	44708861	q	KIAA1644	NA	TSS200	open sea	TSS200 - open sea	NA	-0.00600733	0.853207
-0.75378	cg15416279	5	3606795	p	IRX1	10627	IGR	island	IGR - island	NA	0.0261212	0.897356
-0.753764	cg02016419	17	15245237	p	TEKT3	NA	TSS1500	shore	TSS1500 - shore	NA	0.00355727	0.512792
-0.75374	cg03049846	19	33712790	q	SLC7A10	NA	Body	shelf	Body - shelf	NA	-4.46469e-05	0.515819
-0.753685	cg05222924	11	32450486	p	WT1	NA	Body	shore	Body - shore	NA	0.0896477	0.926166
-0.753649	cg17361154	9	140336563	q	ENTPD8	NA	TSS1500	shore	TSS1500 - shore	NA	-0.00142369	0.936755
-0.753637	cg06211243	18	12907446	p	SEH1L	-40537	IGR	shelf	IGR - shelf	NA	-0.0155783	0.608736
-0.753612	cg17199367	17	42247565	q	ASB16	NA	TSS1500	open sea	TSS1500 - open sea	NA	0.00175648	0.62713
-0.753494	cg17718036	6	27219983	p	PRSS16	NA	Body	shore	Body - shore	NA	-0.00955876	0.576096
-0.753452	cg14215711	10	22894054	p	PIP4K2A	NA	Body	open sea	Body - open sea	NA	-0.00788731	0.789843
-0.753435	cg07654202	8	28924133	p	KIF13B	-662	IGR	open sea	IGR - open sea	NA	0.00632203	0.482895
-0.75333	cg21917090	4	77816250	q	ANKRD56	NA	3'UTR	shore	3'UTR - shore	V$STAT5A_01	0.00468458	0.45991
-0.753273	cg15729649	10	60502977	q	BICC1	NA	Body	open sea	Body - open sea	NA	0.0269261	0.790614
-0.753237	cg25164777	8	52722539	q	PXDNL	NA	TSS1500	open sea	TSS1500 - open sea	NA	-0.00381757	0.45991
-0.753235	cg12079975	7	151454112	q	PRKAG2	NA	Body	open sea	Body - open sea	NA	0	0.45991
-0.753148	cg21961852	7	151207086	q	RHEB	NA	Body	open sea	Body - open sea	NA	0.0533595	0.741405
-0.753142	cg08190928	6	106433985	q	PRDM1	-100210	IGR	island	IGR - island	NA	0.0169511	0.970215
-0.753094	cg23658739	21	44257296	q	WDR4	-5894	IGR	shore	IGR - shore	NA	-0.0149285	0.853656
-0.753073	cg15873327	19	8398677	p	KANK3	NA	Body	island	Body - island	NA	0.00598007	0.669194
-0.753061	cg01179320	15	31428597	q	TRPM1	67004	IGR	open sea	IGR - open sea	NA	0.0010869	0.745891
-0.752998	cg12198813	11	2891077	p	KCNQ1DN	NA	TSS200	island	TSS200 - island	NA	-0.00420896	0.971316
-0.752975	cg17627328	5	5146343	p	ADAMTS16	NA	Body	open sea	Body - open sea	NA	0.00379062	0.939313
-0.752946	cg07209071	1	3100259	p	PRDM16	NA	Body	shelf	Body - shelf	NA	0.000444085	0.923545
-0.752793	cg01385412	2	74054322	p	STAMBP	-1721	IGR	shore	IGR - shore	NA	0.00189879	0.757604
-0.752763	cg15832662	11	63448437	q	RTN3	NA	TSS1500	shore	TSS1500 - shore	NA	-0.0244645	0.699593
-0.752752	cg10271880	14	77608587	q	ZDHHC22	NA	TSS1500	shore	TSS1500 - shore	NA	-0.00710952	0.680636
-0.752445	cg07627556	11	115530590	q	LINC00900	-95461	IGR	shore	IGR - shore	NA	0.0102108	0.863571
-0.752429	cg05022105	11	32460980	p	WIT1	NA	Body	island	Body - island	NA	-0.00701471	0.678632
-0.752385	cg14361672	9	131463936	q	PKN3	NA	TSS1500	shore	TSS1500 - shore	NA	0.00406365	0.968667
-0.752341	cg01966891	15	95870990	q	LINC01197	48471	IGR	shore	IGR - shore	NA	0	0.505355
-0.752335	cg19603836	10	30317688	p	KIAA1462	NA	Body	open sea	Body - open sea	NA	0.0351874	0.51041
-0.752331	cg05614657	8	40753096	p	ZMAT4	NA	5'UTR	shelf	5'UTR - shelf	NA	0.0133393	0.847276
-0.752317	cg04600699	16	2831856	p	PRSS33	-2098	IGR	shelf	IGR - shelf	NA	-0.00431826	0.725017
-0.752298	cg22084642	3	52351963	p	DNAH1	NA	5'UTR	open sea	5'UTR - open sea	NA	0.00317226	0.713755
-0.752233	cg02267408	1	47914869	p	FOXD2	13180	IGR	shore	IGR - shore	NA	-0.00895075	0.73885
-0.752215	cg20647118	13	92051786	q	GPC5	NA	Body	shore	Body - shore	NA	-0.00462909	0.767756
-0.752211	cg05384271	19	6464029	p	CRB3	NA	TSS1500	island	TSS1500 - island	NA	-0.000261307	0.460509
-0.752188	cg14621053	10	128077315	q	ADAM12	NA	TSS200	island	TSS200 - island	NA	-0.0663857	0.805919
-0.752181	cg04359753	6	19839767	p	ID4	NA	3'UTR	shore	3'UTR - shore	NA	-0.00507285	0.992697
-0.752144	cg10867816	12	107292017	q	C12orf23	-57527	IGR	open sea	IGR - open sea	NA	0.0101558	0.45991
-0.752133	cg02822381	19	3225634	p	BRUNOL5	NA	Body	shore	Body - shore	NA	-0.00246537	0.972813
-0.751951	cg07095230	17	59480730	q	TBX2	NA	Body	island	Body - island	NA	0.0234409	0.959334
-0.751937	cg13584531	2	99280070	q	MGAT4A	NA	TSS200	open sea	TSS200 - open sea	NA	-0.00253042	0.722619
-0.75183	cg19222784	11	20044428	p	NAV2	NA	TSS1500	open sea	TSS1500 - open sea	NA	-0.00839188	0.865823
-0.751718	cg09145546	16	56696748	q	MT1G	-3905	IGR	shore	IGR - shore	NA	0.00356793	0.462068
-0.751673	cg10925991	4	40324096	p	CHRNA9	-13250	IGR	open sea	IGR - open sea	V$GRE_C	-0.0241418	0.462385
-0.751653	cg10968055	1	211308349	q	KCNH1	NA	TSS1500	shore	TSS1500 - shore	NA	-0.00481283	0.845529
-0.751637	cg20749576	3	128292718	q	C3orf27	NA	5'UTR	open sea	5'UTR - open sea	NA	0.00636167	0.861128
-0.751406	cg04003582	5	92936507	q	MIR2277	-16924	IGR	shelf	IGR - shelf	NA	0.00153673	0.755179
-0.751292	cg24490338	1	154164054	q	TPM3	NA	Body	open sea	Body - open sea	NA	0.00291748	0.63468
-0.751274	cg15934607	13	114802548	q	RASA3	NA	Body	shore	Body - shore	NA	-0.00190677	0.45991
-0.751028	cg16021018	3	46449313	p	CCRL2	NA	5'UTR	open sea	5'UTR - open sea	NA	-0.000312345	0.746615
-0.750954	cg21881798	11	8931708	p	C11orf17	NA	TSS1500	shore	TSS1500 - shore	NA	0.012303	0.552008
-0.750926	cg03459776	14	95331190	q	GSC	96630	IGR	island	IGR - island	NA	-0.00417926	0.683345
-0.750884	cg25120945	6	29975416	p	HLA-J	NA	Body	shore	Body - shore	NA	0.00930183	0.50863
-0.750856	cg11675165	8	117853304	q	MIR3610	-4869	IGR	open sea	IGR - open sea	NA	0.0052667	0.877147
-0.750833	cg00934017	1	115842640	p	NGF	NA	5'UTR	open sea	5'UTR - open sea	NA	0.0164334	0.830436
-0.750821	cg23650279	2	239072961	q	ILKAP	-6082	IGR	island	IGR - island	NA	-0.00476858	0.557047
-0.750804	cg01120132	19	31640711	q	DKFZp566F0947	NA	TSS200	open sea	TSS200 - open sea	NA	0.00299879	0.45991
-0.75078	cg11099684	4	26402889	p	RBPJ	NA	Body	open sea	Body - open sea	NA	0	0.45991
-0.750751	cg24085502	11	119066850	q	CCDC153	NA	TSS1500	open sea	TSS1500 - open sea	NA	-0.00148353	0.45991
-0.750655	cg20683445	10	12853879	p	CAMK1D	NA	Body	open sea	Body - open sea	NA	-0.000712082	0.69771
-0.750647	cg19070398	20	810805	p	FAM110A	-3551	IGR	shelf	IGR - shelf	NA	0.0342465	0.79765
-0.750635	cg13788685	1	161283646	q	SDHC	NA	TSS1500	shore	TSS1500 - shore	NA	-0.00173045	0.579374
-0.750554	cg00752263	4	3486116	p	DOK7	NA	Body	island	Body - island	NA	-0.00179988	0.680035
-0.750395	cg23946364	2	235936477	q	SH3BP4	NA	5'UTR	open sea	5'UTR - open sea	NA	0.0117186	0.597917
-0.750386	cg20373432	17	74135572	q	FOXJ1	NA	Body	shore	Body - shore	NA	0.0287283	0.868478
-0.750351	cg21002542	6	168785632	q	SMOC2	-56199	IGR	open sea	IGR - open sea	NA	-0.00149182	0.925935
-0.750298	cg25666210	12	71148346	q	PTPRR	NA	1stExon	open sea	1stExon - open sea	NA	-0.00048766	0.913544
-0.750107	cg06484274	3	142164840	q	XRN1	NA	Body	shore	Body - shore	NA	-0.00707701	0.832364
-0.750087	cg22117968	21	46768124	q	COL18A1-AS2	-56973	IGR	shelf	IGR - shelf	NA	0.0354611	0.719337
-0.750009	cg00203284	1	47910914	p	FOXD2	9225	IGR	island	IGR - island	NA	-0.00187221	0.749241
-0.74996	cg08747277	6	96048126	q	MANEA	NA	Body	open sea	Body - open sea	NA	0.00485611	0.599654
-0.74975	cg25021532	8	107782513	q	ABRA	NA	TSS200	open sea	TSS200 - open sea	NA	0.0063908	0.763954
-0.749657	cg09339763	4	174452612	q	NBLA00301	NA	Body	island	Body - island	NA	0.00542222	0.68449
-0.749623	cg22501942	1	11798278	p	AGTRAP	NA	Body	shelf	Body - shelf	NA	0.0085209	0.831408
-0.749611	cg12771178	10	50342081	q	FAM170B	NA	TSS200	shore	TSS200 - shore	NA	-0.00219576	0.45991
-0.749518	cg26749518	19	51506165	q	KLK9	NA	3'UTR	island	3'UTR - island	NA	0.011796	0.934085
-0.749497	cg25600766	12	22486484	p	ST8SIA1	NA	Body	shore	Body - shore	NA	0.00115321	0.806368
-0.749447	cg05010260	7	100820291	q	C7orf52	NA	5'UTR	shelf	5'UTR - shelf	NA	-5.86327e-05	0.525423
-0.749443	cg27348370	7	123295321	q	LMOD2	NA	TSS1500	open sea	TSS1500 - open sea	NA	-0.00655055	0.862835
-0.749417	cg16604658	12	64847188	q	TBK1	NA	5'UTR	shore	5'UTR - shore	NA	-0.00618132	0.951735
-0.749342	cg09311683	20	2801995	p	TMEM239	5019	IGR	island	IGR - island	NA	0.053823	0.895754
-0.749294	cg17731776	19	7953054	p	LRRC8E	NA	TSS1500	shore	TSS1500 - shore	NA	0.00192929	0.555953
-0.749232	cg17641252	14	67878535	q	PLEK2	NA	Body	island	Body - island	NA	0.0096403	0.869358
-0.749176	cg19548859	10	11239482	p	CUGBP2	NA	Body	open sea	Body - open sea	NA	0.0344285	0.828258
-0.749036	cg13298147	6	10416508	p	TFAP2A	NA	Body	shore	Body - shore	NA	0.000152583	0.822777
-0.748984	cg24680439	10	134778467	q	LINC01168	-571	IGR	shore	IGR - shore	NA	-0.00577274	0.769094
-0.748914	cg22059812	1	19992564	p	HTR6	NA	1stExon	island	1stExon - island	NA	0.00492826	0.47603
-0.748883	cg22061832	2	173293627	q	ITGA6	NA	Body	shore	Body - shore	NA	-0.00385507	0.710957
-0.748847	cg08900396	17	149582	p	RPH3AL	NA	Body	shelf	Body - shelf	NA	-0.0134321	0.560314
-0.748838	cg09997546	11	8931473	p	C11orf17	NA	TSS1500	shore	TSS1500 - shore	NA	0.0365917	0.672655
-0.748776	cg15253293	17	79366853	q	MIR3186	-6687	IGR	island	IGR - island	NA	0.0338475	0.980993
-0.748762	cg21716061	4	3877666	p	FAM86EP	-66003	IGR	shore	IGR - shore	NA	0.0016341	0.510721
-0.748629	cg05616010	19	58630089	q	ZSCAN18	NA	TSS1500	island	TSS1500 - island	NA	-0.0270177	0.756008
-0.748615	cg27125439	10	29311888	p	LINC00837	233648	IGR	open sea	IGR - open sea	NA	0.00328153	0.734132
-0.748477	cg06692974	5	148700400	q	AFAP1L1	NA	Body	open sea	Body - open sea	NA	-0.000759934	0.6234
-0.748321	cg12808596	11	60640645	q	ZP1	NA	Body	open sea	Body - open sea	NA	0.00708003	0.949223
-0.748212	cg09640425	7	158790006	q	LINC00689	-11039	IGR	island	IGR - island	NA	-0.00404041	0.45991
-0.74817	cg13163919	15	70388014	q	TLE3	NA	Body	island	Body - island	NA	-0.00440219	0.895578
-0.748152	cg10374202	3	40499768	p	RPL14	NA	Body	shore	Body - shore	NA	0.0141442	0.647899
-0.747843	cg03536404	2	24485592	p	ITSN2	NA	Body	open sea	Body - open sea	NA	-0.00588677	0.45991
-0.747837	cg22646902	5	1650911	p	LOC728613	53239	IGR	shelf	IGR - shelf	NA	0.0357104	0.496735
-0.747817	cg15951661	14	71277141	q	MAP3K9	NA	TSS1500	shore	TSS1500 - shore	NA	0.00777269	0.534056
-0.747777	cg01713438	1	175116228	q	TNN	NA	3'UTR	open sea	3'UTR - open sea	NA	-0.00101465	0.914483
-0.747772	cg11910375	7	27194898	p	HOXA7	NA	Body	shore	Body - shore	NA	-0.0225598	0.78883
-0.747621	cg09651522	6	1384780	p	FOXF2	-5289	IGR	island	IGR - island	NA	-0.0150097	0.758375
-0.747596	cg06200697	11	57528838	q	CTNND1	NA	TSS1500	open sea	TSS1500 - open sea	NA	-0.00472311	0.45991
-0.747509	cg17118391	4	1583898	p	FAM53A	-57710	IGR	shore	IGR - shore	NA	-0.00350185	0.45991
-0.747505	cg02048416	2	74782684	p	DOK1	NA	Body	island	Body - island	NA	-0.000434512	0.521557
-0.747316	cg26509022	15	101419296	q	ALDH1A3	NA	TSS1500	island	TSS1500 - island	NA	-0.0170247	0.943358
-0.74715	cg03848127	5	100126093	q	ST8SIA4	-16546	IGR	open sea	IGR - open sea	NA	0.000566466	0.94954
-0.747076	cg17679453	3	55518121	p	WNT5A	NA	Body	shore	Body - shore	NA	0.00291837	0.800617
-0.747034	cg27561907	16	2848830	p	TESSP1	NA	Body	island	Body - island	NA	0.012103	0.45991
-0.747002	cg15954675	3	63542363	p	SYNPR	NA	Body	open sea	Body - open sea	NA	0.0119835	0.770808
-0.746881	cg10409753	6	76655983	q	IMPG1	NA	Body	open sea	Body - open sea	NA	-0.00444255	0.658743
-0.746783	cg22229142	22	37447306	q	KCTD17	NA	TSS1500	shore	TSS1500 - shore	NA	-0.00457556	0.891632
-0.746769	cg24028627	7	625028	p	PRKAR1B	NA	Body	open sea	Body - open sea	NA	0.0320651	0.763276
-0.746748	cg22584138	17	28562220	q	SLC6A4	NA	5'UTR	shore	5'UTR - shore	NA	0.00733486	0.564106
-0.746712	cg12060123	11	5668206	p	TRIM78P	NA	Body	open sea	Body - open sea	NA	-0.00467916	0.67838
-0.746695	cg00802903	7	155592263	q	SHH	-3295	IGR	shelf	IGR - shelf	NA	-0.0533726	0.809
-0.746667	cg14754581	3	46448753	p	CCRL2	NA	TSS1500	open sea	TSS1500 - open sea	NA	0.0434375	0.896126
-0.746522	cg25831439	2	161508799	q	MIR4785	244478	IGR	open sea	IGR - open sea	NA	-0.0299078	0.801364
-0.746497	cg14400541	2	206692685	q	NRP2	145461	IGR	open sea	IGR - open sea	NA	0.0349148	0.568931
-0.746474	cg13231921	13	95360542	q	SOX21	-1337	IGR	shore	IGR - shore	V$CMYB_01	0.00794616	0.513904
-0.746456	cg22663872	7	149120266	q	ZNF777	-8188	IGR	island	IGR - island	NA	-0.00222142	0.984749
-0.746454	cg25972943	7	78192700	q	MAGI2	NA	Body	open sea	Body - open sea	NA	0.0433609	0.839762
-0.74644	cg02931457	18	32956723	q	ZNF396	NA	5'UTR	shore	5'UTR - shore	NA	-0.00928333	0.972859
-0.746212	cg21386647	3	9289893	p	SRGAP3	NA	Body	open sea	Body - open sea	NA	-0.00949462	0.78373
-0.746207	cg27028281	4	114038454	q	ANK2	NA	Body	open sea	Body - open sea	NA	-0.00478827	0.45991
-0.746197	cg06708133	19	50667801	q	C19orf41	NA	TSS1500	shore	TSS1500 - shore	NA	0.0139844	0.609793
-0.746193	cg06098801	16	19097036	p	COQ7	17797	IGR	shore	IGR - shore	NA	0.00540241	0.904582
-0.746115	cg10781632	1	85780152	p	DDAH1	-4016	IGR	open sea	IGR - open sea	NA	-0.00349779	0.779625
-0.746062	cg00342313	22	42074919	q	NHP2L1	NA	Body	shelf	Body - shelf	NA	0.00143378	0.463631
-0.746053	cg08832596	11	76757006	q	B3GNT6	11571	IGR	shore	IGR - shore	NA	0.0230351	0.45991
-0.746045	cg08875297	12	56127068	q	CD63	7841	IGR	shelf	IGR - shelf	NA	-0.00537569	0.950913
-0.746043	cg02453013	16	1297491	p	TPSAB1	6813	IGR	open sea	IGR - open sea	NA	0.000638981	0.70268
-0.745831	cg11263617	8	144852778	q	MIR937	-20312	IGR	island	IGR - island	NA	0.0082978	0.45991
-0.745738	cg10370262	7	151396512	q	PRKAG2	NA	Body	open sea	Body - open sea	NA	0.00695523	0.885504
-0.745603	cg00025823	17	43909151	q	CRHR1	NA	Body	open sea	Body - open sea	NA	0.0207841	0.589631
-0.745583	cg18482112	3	184209105	q	EPHB3	-70482	IGR	island	IGR - island	NA	0.00530921	0.670876
-0.745579	cg06046430	4	77819534	q	ANKRD56	NA	TSS1500	island	TSS1500 - island	NA	0.00125707	0.978375
-0.745563	cg06964608	1	34633066	p	C1orf94	NA	5'UTR	shelf	5'UTR - shelf	NA	-0.00682041	0.658802
-0.745541	cg04376312	3	123602485	q	MYLK	NA	5'UTR	shore	5'UTR - shore	NA	-0.00412912	0.875794
-0.745455	cg26252077	1	61607055	p	NFIA	NA	Body	open sea	Body - open sea	NA	-8.05107e-05	0.953921
-0.745452	cg02531227	12	129460621	q	GLT1D1	NA	Body	open sea	Body - open sea	NA	-0.010692	0.967456
-0.74545	cg04398285	10	13424851	p	BEND7	-55633	IGR	open sea	IGR - open sea	NA	-0.0134625	0.873926
-0.745433	cg25555847	4	155474495	q	FGB	-9637	IGR	shelf	IGR - shelf	NA	-0.0066988	0.671041
-0.745429	cg18327669	14	38676865	q	SSTR1	NA	TSS1500	shore	TSS1500 - shore	NA	-0.00549806	0.76092
-0.745373	cg11828741	11	10715767	p	MRVI1	NA	TSS1500	open sea	TSS1500 - open sea	NA	-0.0107584	0.797785
-0.745355	cg10076006	8	6735559	p	DEFB1	NA	TSS200	open sea	TSS200 - open sea	NA	-0.0320009	0.801843
-0.74526	cg03811828	3	140834386	q	SPSB4	NA	Body	open sea	Body - open sea	NA	-0.00511307	0.480514
-0.745212	cg01841471	13	20879896	q	GJB6	83795	IGR	shelf	IGR - shelf	NA	0.0104291	0.471234
-0.74519	cg03980408	20	1371904	p	FKBP1A	NA	Body	shore	Body - shore	NA	0.0261235	0.982693
-0.745164	cg18564989	1	226411057	q	MIXL1	NA	TSS1500	island	TSS1500 - island	NA	0.0428713	0.80386
-0.74511	cg21859019	1	24882153	p	C1orf130	NA	TSS1500	open sea	TSS1500 - open sea	NA	-0.00787645	0.597617
-0.745094	cg20822337	1	161950791	q	OLFML2B	-2191	IGR	shelf	IGR - shelf	NA	0.00154337	0.462464
-0.745085	cg06760518	2	237087777	q	GBX2	13470	IGR	island	IGR - island	NA	-0.00022298	0.462464
-0.744913	cg04615290	6	32978129	p	HLA-DOA	NA	TSS1500	shelf	TSS1500 - shelf	NA	0.00471946	0.45991
-0.744908	cg03249890	2	175199803	q	SP9	NA	TSS200	island	TSS200 - island	NA	-0.0116947	0.562409
-0.744782	cg04128237	2	235671842	q	SH3BP4	-188786	IGR	open sea	IGR - open sea	NA	0.00123127	0.921601
-0.744767	cg24073393	17	7340867	p	TMEM102	NA	3'UTR	island	3'UTR - island	NA	-0.00218253	0.670529
-0.744689	cg13773247	2	42276988	p	PKDCC	NA	Body	open sea	Body - open sea	NA	-0.00615769	0.977197
-0.744578	cg23090606	19	43970034	q	LYPD3	NA	TSS1500	shore	TSS1500 - shore	NA	-0.00728228	0.965074
-0.744564	cg06855751	3	116735063	q	TUSC7	306428	IGR	open sea	IGR - open sea	NA	-0.0174882	0.564302
-0.744542	cg25325949	5	82969524	q	HAPLN1	NA	5'UTR	open sea	5'UTR - open sea	NA	1.25167e-05	0.531675
-0.744516	cg19188359	20	2312099	p	TGM3	NA	Body	shelf	Body - shelf	NA	0.000805081	0.563789
-0.744462	cg00509670	14	37130313	q	PAX9	NA	5'UTR	shore	5'UTR - shore	NA	-0.00188603	0.961891
-0.744379	cg00235442	7	157408294	q	PTPRN2	NA	Body	shore	Body - shore	NA	0.0334932	0.757706
-0.744338	cg04821248	16	86337418	q	RP11-514D23.1	17381	IGR	shore	IGR - shore	NA	-0.00835419	0.49207
-0.744294	cg27304533	19	13125170	p	NFIX	NA	Body	island	Body - island	V$PPARA_01	0.0112631	0.936663
-0.744291	cg05798996	7	1249043	p	UNCX	-23611	IGR	shore	IGR - shore	NA	-0.00428595	0.537746
-0.744265	cg17170504	16	58283121	q	CCDC113	NA	TSS1500	shore	TSS1500 - shore	NA	0.00292049	0.641904
-0.744169	cg00742098	16	17911664	p	MIR3180-3	-584371	IGR	open sea	IGR - open sea	NA	0.0504618	0.470119
-0.744158	cg02008416	1	55445880	p	TMEM61	NA	TSS1500	shore	TSS1500 - shore	NA	5.668e-05	0.604357
-0.744107	cg00253658	16	54210496	q	IRX3	-106716	IGR	open sea	IGR - open sea	NA	-0.00485613	0.942018
-0.744067	cg27397757	1	54199825	p	GLIS1	NA	5'UTR	shelf	5'UTR - shelf	NA	-0.00141764	0.45991
-0.744062	cg26805882	4	174453287	q	NBLA00301	NA	Body	shore	Body - shore	NA	0.0291485	0.463389
-0.74404	cg23713742	20	34202721	q	SPAG4	NA	TSS1500	shore	TSS1500 - shore	NA	0.161512	0.495208
-0.744034	cg04025675	15	45671028	q	LOC145663	NA	Body	island	Body - island	NA	-0.0173518	0.927763
-0.743999	cg00943312	17	73875760	q	TRIM47	NA	TSS1500	shore	TSS1500 - shore	NA	0.000631737	0.585541
-0.743975	cg22888902	4	111398042	q	ENPEP	NA	1stExon	island	1stExon - island	NA	-0.00974535	0.466767
-0.743929	cg06261059	8	6484648	p	MCPH1	NA	Body	open sea	Body - open sea	NA	-0.0073909	0.697953
-0.743923	cg17719099	6	157246895	q	ARID1B	NA	Body	open sea	Body - open sea	NA	0.00401829	0.463376
-0.743873	cg09760728	X	133118344	q	GPC3	NA	Body	island	Body - island	V$SOX5_01	0.00269333	0.45991
-0.743866	cg01729020	14	55035889	q	SAMD4A	NA	Body	shore	Body - shore	NA	-0.0610409	0.45991
-0.743819	cg13457427	10	134955698	q	KNDC1	-18273	IGR	island	IGR - island	NA	0.00864778	0.50449
-0.743807	cg26206396	14	29234904	q	FOXG1	NA	TSS1500	island	TSS1500 - island	NA	0.02873	0.919015
-0.743745	cg06127885	15	45421068	q	DUOX1	NA	TSS1500	shore	TSS1500 - shore	NA	0.00190224	0.814585
-0.743739	cg02995493	1	66311218	p	PDE4B	NA	5'UTR	open sea	5'UTR - open sea	NA	0.0268919	0.800992
-0.743709	cg20452738	1	226828650	q	ITPKB	NA	Body	shore	Body - shore	NA	-0.000330396	0.464519
-0.743703	cg04792216	6	30075057	p	TRIM31	NA	Body	shelf	Body - shelf	NA	-0.0063515	0.970993
-0.743691	cg17504394	17	70339295	q	LINC00673	-60168	IGR	open sea	IGR - open sea	NA	-0.0123535	0.624976
-0.743651	cg24315815	3	145969579	q	PLSCR4	NA	TSS1500	shore	TSS1500 - shore	NA	0.00844599	0.47245
-0.743611	cg12453539	20	6033866	p	LRRN4	NA	5'UTR	shore	5'UTR - shore	NA	0.0365602	0.547471
-0.743603	cg12214003	2	235859792	q	SH3BP4	NA	TSS1500	shore	TSS1500 - shore	NA	-0.00506195	0.715693
-0.743547	cg14553881	17	79361650	q	MIR3186	-11890	IGR	island	IGR - island	NA	-0.00944835	0.886196
-0.743489	cg08288561	16	66462307	q	BEAN	NA	5'UTR	shore	5'UTR - shore	NA	-0.000127419	0.45991
-0.743325	cg24684077	12	30948712	p	LINC00941	97	IGR	island	IGR - island	NA	-0.00358559	0.94434
-0.743292	cg11862993	17	36103978	q	HNF1B	NA	Body	island	Body - island	NA	0.0150498	0.930868
-0.743286	cg22540489	X	99930094	q	SYTL4	NA	3'UTR	open sea	3'UTR - open sea	NA	0.0103088	0.905835
-0.743256	cg08750459	17	6558815	p	MIR4520A	47	IGR	shore	IGR - shore	NA	-0.0110568	0.59059
-0.743226	cg24133207	2	241395351	q	MIR149	NA	TSS200	island	TSS200 - island	NA	0.0112851	0.795872
-0.743178	cg21794225	14	30397464	q	PRKD1	NA	TSS1500	shore	TSS1500 - shore	NA	0.000485803	0.479891
-0.743075	cg23106940	2	25223659	p	DNAJC27-AS1	28678	IGR	open sea	IGR - open sea	NA	-0.000125597	0.49243
-0.743049	cg07543830	20	56247611	q	PMEPA1	NA	5'UTR	island	5'UTR - island	NA	0.00388989	0.95399
-0.743029	cg03662648	19	6481826	p	DENND1C	NA	TSS200	open sea	TSS200 - open sea	NA	-0.000240752	0.53526
-0.742994	cg01300684	4	141230118	q	SCOC	NA	5'UTR	open sea	5'UTR - open sea	NA	0.00514972	0.651415
-0.742976	cg11235697	1	46774670	p	UQCRH	NA	Body	open sea	Body - open sea	NA	0.028983	0.807543
-0.742941	cg00912247	14	104889116	q	C14orf180	-156940	IGR	open sea	IGR - open sea	NA	-0.0117974	0.45991
-0.742881	cg02871891	16	27228679	p	JMJD5	NA	Body	open sea	Body - open sea	NA	-0.00103846	0.45991
-0.742842	cg09971646	14	101194145	q	DLK1	NA	Body	shore	Body - shore	NA	0.0119456	0.795872
-0.742793	cg17000480	10	134756994	q	C10orf93	NA	TSS1500	shore	TSS1500 - shore	NA	0	0.485192
-0.742774	cg09579623	6	150461119	q	PPP1R14C	-3069	IGR	shelf	IGR - shelf	NA	0.0165529	0.873528
-0.742523	cg05497253	5	77830465	q	LHFPL2	NA	5'UTR	open sea	5'UTR - open sea	NA	0.00625604	0.73653
-0.742499	cg17955093	11	17096457	p	RPS13	NA	Body	shelf	Body - shelf	NA	-0.00542233	0.961952
-0.742429	cg19219423	10	52761022	q	PRKG1	NA	Body	open sea	Body - open sea	NA	-0.0198576	0.599302
-0.742382	cg01045835	5	82969530	q	HAPLN1	NA	5'UTR	open sea	5'UTR - open sea	NA	0.0396059	0.547321
-0.742366	cg16582660	6	11329463	p	NEDD9	NA	5'UTR	open sea	5'UTR - open sea	NA	-0.00163957	0.825025
-0.742349	cg03879386	16	49600702	q	ZNF423	NA	Body	open sea	Body - open sea	NA	-0.000747763	0.45991
-0.742278	cg08122232	17	74100132	q	EXOC7	NA	TSS1500	shore	TSS1500 - shore	NA	-0.00433016	0.648037
-0.742264	cg07876733	19	38909239	q	RASGRP4	NA	Body	island	Body - island	NA	0.00622114	0.655264
-0.742251	cg06719949	15	39448875	q	C15orf54	-94010	IGR	open sea	IGR - open sea	NA	-0.000619449	0.895751
-0.742232	cg07310588	3	22834726	p	UBE2E2	-410058	IGR	open sea	IGR - open sea	NA	0.0596998	0.883473
-0.742178	cg08529333	2	224904837	q	SERPINE2	NA	TSS1500	shore	TSS1500 - shore	NA	-0.0116994	0.767309
-0.742086	cg09534872	11	33156837	p	CSTF3	NA	Body	open sea	Body - open sea	NA	-0.0180474	0.670713
-0.742042	cg15012468	1	205539221	q	MFSD4	NA	Body	shore	Body - shore	NA	0.00285905	0.87407
-0.742038	cg00388195	7	96647323	q	DLX5	-2379	IGR	shore	IGR - shore	NA	-0.000319721	0.971729
-0.741822	cg08419918	11	118993093	q	HINFP	NA	5'UTR	shore	5'UTR - shore	NA	0.000356118	0.914703
-0.74182	cg08687540	11	1890204	p	LSP1	NA	5'UTR	shore	5'UTR - shore	NA	-0.00913365	0.673958
-0.741804	cg21398275	6	45645497	p	CLIC5	-220693	IGR	open sea	IGR - open sea	NA	0.00166158	0.737626
-0.741801	cg05871254	17	14213225	p	HS3ST3B1	NA	Body	shore	Body - shore	NA	0.000187926	0.739721
-0.741778	cg10334416	17	32504524	q	CCL2	-77772	IGR	open sea	IGR - open sea	NA	0.0653292	0.623878
-0.741775	cg04815713	13	111058285	q	COL4A2	NA	Body	open sea	Body - open sea	NA	-0.00358096	0.815076
-0.741767	cg17649671	10	89298596	q	MINPP1	NA	Body	open sea	Body - open sea	NA	0.0406787	0.482542
-0.741755	cg06385380	7	48887585	p	CDC14C	-76572	IGR	island	IGR - island	NA	0.0122787	0.45991
-0.741719	cg25462303	3	111852156	q	GCET2	NA	TSS200	open sea	TSS200 - open sea	NA	-0.00265845	0.911371
-0.741714	cg08311656	19	39932077	q	SUPT5H	-4109	IGR	shelf	IGR - shelf	NA	-0.00627126	0.867753
-0.741647	cg03218479	8	140945782	q	TRAPPC9	NA	Body	open sea	Body - open sea	NA	-0.00364738	0.852078
-0.741625	cg20577205	20	56804327	q	PPP4R1L	-3506	IGR	shore	IGR - shore	NA	-0.00739636	0.658482
-0.741571	cg25658463	19	14543048	p	PKN1	NA	TSS1500	island	TSS1500 - island	NA	0.000247673	0.713829
-0.741529	cg08100149	15	31198303	q	MTMR15	NA	Body	shore	Body - shore	NA	0.00322228	0.678269
-0.741397	cg09530156	11	69867139	q	ANO1	-57269	IGR	open sea	IGR - open sea	NA	0.00599406	0.980324
-0.741348	cg07843419	19	10176296	p	C3P1	NA	Body	shelf	Body - shelf	NA	-0.00183517	0.45991
-0.741314	cg11146178	12	92666247	q	C12orf79	132193	IGR	open sea	IGR - open sea	NA	0.00586736	0.900116
-0.741246	cg09711746	11	32460375	p	WIT1	NA	Body	shore	Body - shore	NA	0.0428804	0.896756
-0.741226	cg02946846	16	12632861	p	SNX29	NA	Body	open sea	Body - open sea	NA	0.0169146	0.45991
-0.741214	cg03191962	9	135753193	q	C9orf98	NA	Body	shore	Body - shore	NA	-0.000195415	0.531675
-0.741184	cg04421915	3	9234050	p	SRGAP3	NA	Body	open sea	Body - open sea	NA	0.0377129	0.907473
-0.741171	cg10228857	1	234232196	q	SLC35F3	NA	Body	open sea	Body - open sea	NA	0.0525411	0.506491
-0.741149	cg07110488	15	67458079	q	SMAD3	NA	Body	open sea	Body - open sea	NA	0.000515094	0.462464
-0.741098	cg13916989	1	154742820	q	KCNN3	NA	Body	shore	Body - shore	NA	0.0175949	0.45991
-0.74107	cg04570910	12	12122983	p	BCL2L14	-100895	IGR	open sea	IGR - open sea	NA	0.0162897	0.799313
-0.741043	cg23735712	4	40858984	p	APBB2	NA	Body	island	Body - island	NA	0.021396	0.957331
-0.741026	cg13958974	4	48486154	p	SLC10A4	NA	1stExon	island	1stExon - island	NA	-0.00720633	0.929505
-0.741006	cg11683191	19	39813728	q	GMFG	-5271	IGR	shelf	IGR - shelf	NA	0.0189453	0.675851
-0.740938	cg10648763	5	135364451	q	TGFBI	NA	TSS200	shore	TSS200 - shore	NA	0.00973565	0.758242
-0.740898	cg15590989	4	183062460	q	MGC45800	NA	Body	island	Body - island	NA	0.00754973	0.872185
-0.740891	cg02095334	6	33138108	p	COL11A2	NA	Body	open sea	Body - open sea	V$ROAZ_01	-0.000342636	0.533516
-0.74085	cg08457421	22	31536431	q	PLA2G3	NA	5'UTR	open sea	5'UTR - open sea	NA	-0.00404058	0.45991
-0.740846	cg02275530	17	59328313	q	BCAS3	NA	Body	open sea	Body - open sea	NA	-0.00165586	0.590308
-0.740751	cg23826980	12	562848	p	B4GALNT3	-6695	IGR	island	IGR - island	NA	-0.000743671	0.64438
-0.740719	cg09650731	16	46823623	q	C16orf87	-12336	IGR	shore	IGR - shore	NA	0.00124599	0.473851
-0.740681	cg26977759	8	37518651	p	ZNF703	-34650	IGR	open sea	IGR - open sea	NA	-0.006603	0.605215
-0.740412	cg07122893	1	161993133	q	OLFML2B	NA	1stExon	island	1stExon - island	NA	-0.000250066	0.45991
-0.740362	cg11198895	11	61347003	q	SYT7	NA	Body	shore	Body - shore	NA	0.00147541	0.45991
-0.740362	cg08772567	10	79033545	q	KCNMA1	NA	Body	open sea	Body - open sea	NA	-0.00143568	0.963162
-0.740318	cg25254074	6	41607326	p	MDFI	NA	Body	shore	Body - shore	NA	0.00135591	0.477608
-0.740292	cg20190559	17	30770932	q	PSMD11	NA	TSS1500	shore	TSS1500 - shore	NA	0.00172645	0.766405
-0.74026	cg05662664	2	241110281	q	OTOS	31835	IGR	open sea	IGR - open sea	NA	0.00109507	0.485736
-0.740241	cg22965943	5	68787919	q	OCLN	NA	TSS200	shore	TSS200 - shore	NA	0.0006898	0.808644
-0.740203	cg02998017	1	196578917	q	KCNT2	NA	TSS1500	shore	TSS1500 - shore	NA	-0.0121594	0.620181
-0.740168	cg21122474	19	35606554	q	FXYD3	NA	TSS200	open sea	TSS200 - open sea	NA	0.0464491	0.707758
-0.740112	cg01269597	2	175200286	q	SP9	NA	Body	island	Body - island	NA	0.0231884	0.978478
-0.740079	cg10314909	1	2524890	p	MMEL1	NA	Body	shelf	Body - shelf	NA	-0.00423674	0.556904
-0.740047	cg16444641	2	10567628	p	HPCAL1	NA	3'UTR	shore	3'UTR - shore	NA	-0.000866325	0.711271
-0.740016	cg06878548	8	514821	p	TDRP	75031	IGR	open sea	IGR - open sea	NA	-0.00824483	0.828296
-0.740004	cg03980424	10	3526723	p	KLF6	-291465	IGR	open sea	IGR - open sea	NA	-0.0119491	0.553814
-0.739998	cg00239835	11	72379867	q	PDE2A	NA	5'UTR	open sea	5'UTR - open sea	NA	-0.00219887	0.777939
-0.739988	cg18222192	11	79104769	q	ODZ4	NA	5'UTR	open sea	5'UTR - open sea	NA	0.0139057	0.769035
-0.739957	cg01601658	6	168785524	q	SMOC2	-56307	IGR	open sea	IGR - open sea	NA	0.00666265	0.865823
-0.739922	cg00898274	10	88448035	q	LDB3	NA	Body	open sea	Body - open sea	NA	0.00556299	0.45991
-0.739914	cg07014020	5	112715162	q	MCC	NA	Body	open sea	Body - open sea	NA	0.000482305	0.462335
-0.739873	cg10938702	5	43039867	p	C5orf39	NA	1stExon	shore	1stExon - shore	NA	0.000834189	0.893962
-0.739852	cg03739955	6	159360705	q	RSPH3	-37561	IGR	island	IGR - island	NA	-0.0339361	0.913457
-0.739798	cg06339573	7	157372262	q	PTPRN2	NA	Body	shelf	Body - shelf	NA	0.00415049	0.665658
-0.739775	cg15052214	12	132426938	q	PUS1	NA	Body	shelf	Body - shelf	NA	-0.00421682	0.603627
-0.739669	cg22961107	3	194096808	q	GP5	-18742	IGR	open sea	IGR - open sea	NA	0.0461505	0.892798
-0.739598	cg04060366	6	168079025	q	C6orf123	-106194	IGR	island	IGR - island	NA	0.00203418	0.824146
-0.739546	cg24941342	11	95093809	q	SESN3	187676	IGR	open sea	IGR - open sea	NA	0.0367349	0.664608
-0.739488	cg15798153	7	90338861	q	CDK14	NA	1stExon	open sea	1stExon - open sea	V$OCT1_02	-0.00594286	0.692248
-0.739469	cg03095255	11	71543471	q	DEFB108B	NA	TSS1500	open sea	TSS1500 - open sea	NA	0.00511065	0.745772
-0.739273	cg07974719	13	78494064	q	EDNRB	NA	TSS1500	shore	TSS1500 - shore	NA	-0.0110646	0.45991
-0.739258	cg05580603	6	170606266	q	MIR4644	-9578	IGR	island	IGR - island	NA	0.00444136	0.832854
-0.739255	cg20749059	3	57094404	p	ARHGEF3	NA	5'UTR	open sea	5'UTR - open sea	NA	0.0296023	0.815051
-0.739244	cg01145353	10	124274203	q	HTRA1	NA	3'UTR	open sea	3'UTR - open sea	NA	-0.00357978	0.612565
-0.73915	cg01728830	11	117957665	q	TMPRSS4	NA	Body	open sea	Body - open sea	NA	0	0.461214
-0.739057	cg05161795	3	45018949	p	ZDHHC3	NA	TSS1500	shore	TSS1500 - shore	NA	-0.00424748	0.559246
-0.738934	cg16483466	20	31671234	q	C20orf186	NA	Body	open sea	Body - open sea	NA	-0.0102251	0.671923
-0.738882	cg24102702	14	105045030	q	C14orf180	NA	TSS1500	shelf	TSS1500 - shelf	NA	-0.0070902	0.703757
-0.738792	cg22360678	11	46412175	p	CHRM4	5535	IGR	island	IGR - island	NA	-0.0158722	0.82312
-0.73879	cg04510919	4	7282819	p	SORCS2	NA	Body	open sea	Body - open sea	NA	0.00499928	0.544737
-0.738622	cg06434454	5	5146320	p	ADAMTS16	NA	Body	open sea	Body - open sea	NA	-0.00135586	0.71262
-0.7384	cg09703679	5	3592464	p	IRX1	-3704	IGR	island	IGR - island	NA	-0.00578507	0.987074
-0.738367	cg02708758	15	74545009	q	CCDC33	NA	Body	open sea	Body - open sea	NA	-0.00708777	0.580121
-0.738305	cg06680511	11	15672258	p	SOX6	-315737	IGR	shore	IGR - shore	NA	0.00901675	0.769392
-0.738273	cg09545579	17	79377548	q	BAHCC1	NA	Body	island	Body - island	NA	0.0787411	0.572534
-0.738236	cg20938454	8	145104971	q	OPLAH	-1196	IGR	island	IGR - island	NA	0.0129399	0.943273
-0.738189	cg00865390	8	91713322	q	TMEM64	79099	IGR	open sea	IGR - open sea	NA	0.00886258	0.881822
-0.738147	cg02254407	11	73357159	q	PLEKHB1	NA	TSS200	open sea	TSS200 - open sea	V$AHRARNT_01	0.000581261	0.602726
-0.738126	cg15114431	3	102775941	q	ZPLD1	622082	IGR	open sea	IGR - open sea	NA	-0.00741749	0.814301
-0.738056	cg27502457	2	87018585	p	CD8A	NA	5'UTR	shore	5'UTR - shore	NA	0.00562685	0.731341
-0.738015	cg25216039	6	90299661	q	ANKRD6	NA	Body	open sea	Body - open sea	NA	0.00469255	0.888716
-0.737941	cg10879397	5	148555266	q	ABLIM3	NA	Body	open sea	Body - open sea	NA	-0.000117541	0.534306
-0.73787	cg23796525	17	39978853	q	FKBP10	NA	3'UTR	open sea	3'UTR - open sea	NA	0.00417362	0.773183
-0.737821	cg08208317	8	40842173	p	SFRP1	-277303	IGR	open sea	IGR - open sea	NA	-0.00741986	0.525007
-0.73781	cg13253856	6	1702693	p	GMDS	NA	Body	open sea	Body - open sea	NA	0.0103124	0.472556
-0.737809	cg15853715	14	60955348	q	SIX6	-20590	IGR	shelf	IGR - shelf	NA	0.061108	0.630194
-0.737697	cg13806095	20	13620048	p	TASP1	NA	TSS1500	shore	TSS1500 - shore	NA	-0.00608781	0.984389
-0.737595	cg10669279	6	46726850	p	LOC100287718	NA	3'UTR	open sea	3'UTR - open sea	NA	-0.00466799	0.695972
-0.737552	cg10764492	12	107039017	q	RFX4	NA	Body	open sea	Body - open sea	NA	0.0357346	0.894445
-0.737505	cg05468948	6	166078832	q	LINC00602	-258704	IGR	shore	IGR - shore	NA	0.00136932	0.520661
-0.737431	cg10155304	12	109107559	q	CORO1C	NA	5'UTR	open sea	5'UTR - open sea	NA	-0.0029176	0.742602
-0.73737	cg23666831	20	30554983	q	XKR7	NA	TSS1500	shore	TSS1500 - shore	NA	0.0657197	0.95029
-0.737339	cg02348430	10	60567288	q	BICC1	NA	Body	open sea	Body - open sea	NA	0.00261924	0.536081
-0.737289	cg12924899	13	113718667	q	MCF2L	NA	Body	shelf	Body - shelf	NA	-0.00943968	0.810345
-0.737168	cg23379309	9	102057328	q	SEC61B	72758	IGR	shore	IGR - shore	NA	-0.00253195	0.975386
-0.737112	cg03442951	4	3824093	p	ADRA2C	55797	IGR	open sea	IGR - open sea	NA	0.0081315	0.989257
-0.737031	cg00506250	3	60747416	p	FHIT	NA	5'UTR	open sea	5'UTR - open sea	NA	-0.00479797	0.699352
-0.736991	cg05623526	11	2548319	p	KCNQ1	NA	Body	open sea	Body - open sea	NA	0.00573676	0.788704
-0.736938	cg00988179	6	55314478	p	HMGCLL1	NA	Body	open sea	Body - open sea	NA	2.73111e-05	0.686178
-0.736901	cg17092985	8	20119213	p	LZTS1-AS1	-14071	IGR	open sea	IGR - open sea	NA	-0.00451478	0.902856
-0.736897	cg13708910	11	67183498	q	ATPGD1	NA	5'UTR	shore	5'UTR - shore	V$PAX4_03	0.0129151	0.940208
-0.736815	cg17028814	1	161206502	q	NR1I3	NA	Body	open sea	Body - open sea	NA	0.000384242	0.490253
-0.736789	cg16725721	7	127233742	q	FSCN3	NA	1stExon	open sea	1stExon - open sea	NA	-0.00785943	0.764529
-0.736787	cg05084827	2	55402999	p	C2orf63	NA	Body	open sea	Body - open sea	NA	-0.000318076	0.702825
-0.736782	cg03140412	11	415111	p	SIGIRR	NA	5'UTR	shore	5'UTR - shore	NA	0.0145117	0.806581
-0.736779	cg16919569	4	174452835	q	NBLA00301	NA	Body	island	Body - island	NA	0.00112914	0.927194
-0.736699	cg17473165	4	105411756	q	CXXC4	NA	Body	shore	Body - shore	NA	-0.0186021	0.879523
-0.736675	cg11828983	14	104734272	q	KIF26A	129212	IGR	open sea	IGR - open sea	NA	0.00613219	0.879089
-0.736673	cg01254264	6	33205676	p	HCG25	-11637	IGR	open sea	IGR - open sea	NA	-0.00650266	0.885139
-0.736636	cg11458473	7	1424047	p	MICALL2	-49948	IGR	island	IGR - island	NA	-0.00325192	0.880849
-0.736631	cg18764814	5	1974131	p	IRX4	96590	IGR	open sea	IGR - open sea	NA	0.00816654	0.751624
-0.736512	cg07568296	7	2059150	p	MAD1L1	NA	Body	shore	Body - shore	NA	0.00239349	0.482812
-0.736485	cg24855781	10	68688167	q	CTNNA3	NA	Body	open sea	Body - open sea	NA	-0.00490271	0.941592
-0.736422	cg13537510	6	29623721	p	MOG	NA	TSS1500	open sea	TSS1500 - open sea	NA	-0.00180767	0.480662
-0.736367	cg04730850	20	32308480	q	PXMP4	NA	TSS1500	shore	TSS1500 - shore	NA	0.0125871	0.45991
-0.736311	cg14071612	9	112081275	q	EPB41L4B	NA	Body	shore	Body - shore	NA	0.0335791	0.906604
-0.736226	cg16779580	17	29740988	q	RAB11FIP4	NA	Body	open sea	Body - open sea	NA	0.00145117	0.469684
-0.736215	cg15983626	2	241235134	q	PP14571	-139981	IGR	open sea	IGR - open sea	NA	-0.0143458	0.710012
-0.736207	cg19907366	19	526507	p	CDC34	-5226	IGR	shelf	IGR - shelf	NA	0.00151491	0.902629
-0.736204	cg01359469	15	64679265	q	TRIP4	NA	TSS1500	shore	TSS1500 - shore	NA	0.0206109	0.855291
-0.736197	cg10580110	12	52888292	q	KRT6A	NA	TSS1500	open sea	TSS1500 - open sea	NA	0.00452184	0.986163
-0.736185	cg11180069	7	131422872	q	PODXL	237851	IGR	open sea	IGR - open sea	NA	0.00177913	0.45991
-0.736165	cg16679452	16	27004572	p	C16orf82	-73647	IGR	open sea	IGR - open sea	NA	0.00107254	0.584357
-0.73616	cg03278514	15	70779346	q	UACA	-167547	IGR	open sea	IGR - open sea	NA	0.0510231	0.795702
-0.735979	cg16794506	2	119600002	q	EN1	NA	3'UTR	island	3'UTR - island	NA	-0.0110843	0.969446
-0.735943	cg13524082	11	119294283	q	THY1	NA	TSS200	shore	TSS200 - shore	NA	0.0384456	0.989308
-0.735911	cg26606551	1	5817431	p	MIR4689	-105301	IGR	open sea	IGR - open sea	NA	0.000120038	0.45991
-0.73584	cg17501754	11	1891699	p	LSP1	NA	5'UTR	shore	5'UTR - shore	NA	0.0265593	0.593163
-0.735813	cg11069824	1	6205325	p	CHD5	NA	Body	shelf	Body - shelf	NA	-0.000144489	0.569237
-0.735806	cg23121615	8	144176359	q	C8orf31	55680	IGR	open sea	IGR - open sea	NA	0.0723143	0.470921
-0.735753	cg10022295	1	55090395	p	ACOT11	NA	Body	open sea	Body - open sea	NA	-0.00171633	0.505223
-0.735753	cg24999973	1	7311132	p	CAMTA1	NA	Body	open sea	Body - open sea	NA	0.00974927	0.599762
-0.735678	cg07483086	2	150444834	q	MMADHC	NA	TSS1500	open sea	TSS1500 - open sea	NA	0.0185512	0.45991
-0.735661	cg10678459	11	2465103	p	KCNQ1	NA	TSS1500	shore	TSS1500 - shore	NA	-0.00124015	0.597697
-0.735644	cg07823827	1	42503768	p	GUCA2B	-115324	IGR	shore	IGR - shore	NA	0.00770937	0.886467
-0.73564	cg18849517	12	6553092	p	CD27	NA	TSS1500	open sea	TSS1500 - open sea	NA	-0.00152897	0.820544
-0.735622	cg26766064	17	79099711	q	MIR657	NA	TSS1500	shelf	TSS1500 - shelf	V$ZID_01	0.00906764	0.69033
-0.735554	cg03433030	12	132660982	q	LOC100130238	-19935	IGR	shelf	IGR - shelf	NA	0	0.651166
-0.735536	cg07457429	10	114604800	q	TCF7L2	-105209	IGR	open sea	IGR - open sea	NA	-0.000968021	0.490703
-0.735508	cg11776321	5	9440470	p	SEMA5A	NA	5'UTR	open sea	5'UTR - open sea	NA	-0.0132418	0.590796
-0.735468	cg13791269	7	1971233	p	MAD1L1	NA	Body	shore	Body - shore	NA	-0.00607001	0.830456
-0.735451	cg26039482	8	144347197	q	GLI4	-2410	IGR	shore	IGR - shore	NA	-0.0038662	0.637529
-0.735388	cg17733820	22	31536784	q	PLA2G3	NA	TSS1500	open sea	TSS1500 - open sea	NA	-0.00549459	0.739332
-0.735298	cg13749477	2	241076189	q	MYEOV2	NA	TSS1500	shore	TSS1500 - shore	NA	-0.00687107	0.956901
-0.735275	cg04267765	1	95390267	p	CNN3	NA	Body	shore	Body - shore	NA	-0.00319814	0.671055
-0.735148	cg22754309	6	119826733	q	LOC285762	53021	IGR	open sea	IGR - open sea	NA	0.044596	0.547082
-0.735099	cg07721852	11	118576628	q	DDX6	-41845	IGR	open sea	IGR - open sea	NA	-0.00696791	0.867301
-0.735069	cg22542803	13	113619617	q	MCF2L-AS1	-2181	IGR	shelf	IGR - shelf	NA	0.00219287	0.689132
-0.735066	cg20682326	7	100844173	q	MOGAT3	NA	1stExon	shore	1stExon - shore	NA	0.0127223	0.673505
-0.735018	cg14356530	9	99064450	q	HSD17B3	NA	TSS200	open sea	TSS200 - open sea	NA	-0.00751597	0.465792
-0.734786	cg11189268	17	43483453	q	ARHGAP27	NA	TSS200	island	TSS200 - island	NA	-0.000160124	0.45991
-0.73477	cg16109381	15	34339800	q	CHRM5	NA	5'UTR	open sea	5'UTR - open sea	NA	-0.0101453	0.85065
-0.734754	cg19298225	17	13506284	p	HS3ST3A1	NA	TSS1500	shore	TSS1500 - shore	NA	0.00181636	0.797141
-0.734733	cg22881033	22	48899279	q	FAM19A5	NA	Body	shelf	Body - shelf	NA	-0.0544475	0.664613
-0.734684	cg12584960	13	114965839	q	CDC16	-34523	IGR	island	IGR - island	NA	0.0118498	0.85529
-0.734651	cg14021021	4	8134824	p	ABLIM2	NA	Body	open sea	Body - open sea	NA	0.000851869	0.45991
-0.734637	cg13805761	13	36553414	q	DCLK1	NA	Body	open sea	Body - open sea	NA	0.0176186	0.474047
-0.734538	cg18735146	13	21140606	q	IFT88	NA	TSS1500	shore	TSS1500 - shore	NA	0.00171361	0.589861
-0.734472	cg14453187	2	129492760	q	HS6ST1	469706	IGR	shore	IGR - shore	NA	-0.00264656	0.950507
-0.734465	cg26222247	15	90357521	q	ANPEP	NA	5'UTR	island	5'UTR - island	NA	0.114838	0.62917
-0.734446	cg03980370	6	139117543	q	ECT2L	295	IGR	shore	IGR - shore	NA	-0.00189741	0.970651
-0.734332	cg20373894	2	62301431	p	COMMD1	NA	Body	open sea	Body - open sea	NA	0.000509867	0.827422
-0.734216	cg14508777	3	42847116	p	HIGD1A	NA	TSS1500	shore	TSS1500 - shore	NA	0.00665606	0.724504
-0.734161	cg19081021	11	120894346	q	TBCEL	NA	TSS1500	shore	TSS1500 - shore	NA	-0.0176811	0.624977
-0.73404	cg05491854	6	24910562	p	FAM65B	NA	5'UTR	shore	5'UTR - shore	NA	-0.00082077	0.820753
-0.733932	cg18502142	7	96622709	q	DLX6AS	NA	Body	open sea	Body - open sea	NA	0.00592175	0.506993
-0.733908	cg01391063	10	134645978	q	TTC40	24082	IGR	open sea	IGR - open sea	NA	-0.000507369	0.56345
-0.733853	cg10269431	4	110837358	q	EGF	NA	Body	open sea	Body - open sea	NA	-0.00479978	0.888367
-0.733818	cg12233790	X	10126321	p	CLCN4	NA	5'UTR	island	5'UTR - island	NA	-0.00192132	0.488977
-0.733788	cg07483304	7	27211741	p	HOXA10	NA	Body	shore	Body - shore	NA	-0.0080865	0.774551
-0.73377	cg20784813	1	21999106	p	USP48	-5686	IGR	shelf	IGR - shelf	NA	-0.00356769	0.712476
-0.733764	cg01521106	17	78978395	q	CHMP6	12754	IGR	island	IGR - island	NA	0.00707531	0.853773
-0.733763	cg24659437	1	21762901	p	NBPF3	-3720	IGR	shore	IGR - shore	NA	0.00223528	0.614766
-0.733588	cg00935894	8	110705093	q	GOLSYN	NA	TSS1500	shore	TSS1500 - shore	NA	0.00234526	0.513203
-0.733523	cg05528623	1	2387670	p	PLCH2	-20084	IGR	island	IGR - island	NA	-0.00871719	0.638358
-0.733452	cg26620157	14	37130297	q	PAX9	NA	5'UTR	shore	5'UTR - shore	NA	0.0104159	0.857722
-0.733216	cg19365810	7	152064079	q	MLL3	NA	Body	island	Body - island	NA	0.00388356	0.746167
-0.733201	cg04124636	16	1033408	p	SOX8	NA	Body	island	Body - island	NA	0.00885021	0.576374
-0.733199	cg07106989	1	153663083	q	NPR1	NA	Body	shore	Body - shore	NA	0.00335778	0.555145
-0.733177	cg08310176	4	111398146	q	ENPEP	NA	1stExon	shore	1stExon - shore	NA	0.00140647	0.45991
-0.733162	cg04840828	5	137611496	q	GFRA3	NA	TSS1500	shore	TSS1500 - shore	NA	0.0230676	0.789021
-0.733135	cg18956908	6	33285075	p	ZBTB22	NA	5'UTR	shore	5'UTR - shore	NA	0.0331896	0.694738
-0.733119	cg17722747	20	58665675	q	C20orf197	34695	IGR	shelf	IGR - shelf	NA	-0.00293486	0.860092
-0.733116	cg17833037	12	123259751	q	CCDC62	NA	Body	open sea	Body - open sea	NA	-0.0075126	0.941677
-0.733096	cg23400056	5	142956188	q	MIR5197	-103237	IGR	open sea	IGR - open sea	NA	0.0101851	0.45991
-0.73308	cg02484210	7	24325371	p	NPY	NA	Body	shore	Body - shore	NA	0	0.501334
-0.733019	cg10106965	3	10206258	p	IRAK2	NA	TSS1500	shore	TSS1500 - shore	NA	0.00716655	0.884833
-0.732882	cg00944421	16	68269483	q	ESRP2	NA	Body	island	Body - island	NA	-0.00257026	0.687236
-0.732822	cg26305817	5	172656055	q	NKX2-5	-3052	IGR	island	IGR - island	NA	-0.00815071	0.636461
-0.732767	cg02003184	19	51324465	q	KLK1	NA	Body	shelf	Body - shelf	NA	0.000791092	0.843872
-0.73275	cg17717169	1	178621037	q	MIR4424	-25847	IGR	open sea	IGR - open sea	NA	0.00341138	0.502398
-0.732723	cg10785051	5	133449927	q	TCF7	NA	TSS1500	island	TSS1500 - island	NA	-0.005138	0.985401
-0.732717	cg15172739	11	62621258	q	SNORD30	NA	TSS200	shelf	TSS200 - shelf	NA	0.165925	0.748893
-0.732685	cg07704699	11	27742832	p	BDNF	NA	Body	shore	Body - shore	NA	0.00982675	0.995606
-0.732678	cg16876823	19	2987082	p	TLE6	NA	Body	open sea	Body - open sea	NA	0.00989764	0.45991
-0.732482	cg06145736	3	143559620	q	SLC9A9	NA	Body	open sea	Body - open sea	NA	-0.00419982	0.974513
-0.73248	cg11241663	2	66810341	p	MEIS1	147809	IGR	shore	IGR - shore	NA	-0.000691392	0.835228
-0.732435	cg13970894	10	134619422	q	TTC40	-2474	IGR	shore	IGR - shore	NA	0.00386761	0.45991
-0.732427	cg26359240	16	84179959	q	LRRC50	NA	Body	shore	Body - shore	NA	-0.00714731	0.599378
-0.732309	cg06772671	16	85123778	q	KIAA0513	NA	3'UTR	open sea	3'UTR - open sea	NA	-6.95423e-05	0.45991
-0.732158	cg17088014	8	134066590	q	SLA	NA	Body	open sea	Body - open sea	NA	-0.0019391	0.45991
-0.73214	cg11853830	5	92914036	q	FLJ42709	NA	Body	shore	Body - shore	NA	0.000420588	0.489372
-0.732115	cg14383174	17	77896174	q	TBC1D16	-17645	IGR	open sea	IGR - open sea	NA	0.000626965	0.539092
-0.732089	cg19615406	10	116164712	q	AFAP1L2	NA	TSS200	shore	TSS200 - shore	NA	0.0288254	0.98818
-0.732074	cg07427438	16	4819304	p	2012-09-01	-8311	IGR	shore	IGR - shore	NA	-0.00449238	0.45991
-0.732072	cg05296818	14	61117162	q	SIX1	NA	TSS1500	shore	TSS1500 - shore	V$BRN2_01	0.011055	0.76607
-0.73206	cg02742133	14	77608987	q	ZDHHC22	NA	TSS1500	shore	TSS1500 - shore	NA	0.00269883	0.746019
-0.732042	cg12906649	21	45581710	q	C21orf33	28216	IGR	island	IGR - island	NA	-0.0148319	0.58561
-0.732024	cg03873153	7	64034943	q	LOC641746	-8045	IGR	shelf	IGR - shelf	NA	0.00330221	0.462075
-0.731982	cg01899253	13	29070056	q	FLT1	NA	TSS1500	shore	TSS1500 - shore	NA	-0.00112848	0.521393
-0.731979	cg00306311	4	17783936	p	FAM184B	NA	TSS1500	shore	TSS1500 - shore	NA	1.55037e-05	0.785
-0.731879	cg03562531	3	53764604	p	CACNA1D	NA	Body	open sea	Body - open sea	NA	0.00404492	0.787575
-0.731832	cg10021633	2	235701348	q	SH3BP4	-159280	IGR	open sea	IGR - open sea	NA	0.0166748	0.464203
-0.731771	cg26647566	4	119202418	q	PRSS12	NA	3'UTR	shelf	3'UTR - shelf	NA	0.00424553	0.968571
-0.731764	cg25966489	19	18709415	p	CRLF1	NA	Body	shelf	Body - shelf	NA	-0.0115189	0.470612
-0.731742	cg08275726	X	152640077	q	ZNF275	40464	IGR	open sea	IGR - open sea	NA	0.00400058	0.972978
-0.731683	cg04119303	11	1660513	p	HCCA2	NA	Body	open sea	Body - open sea	NA	0.00295318	0.479504
-0.731658	cg12408250	1	3121727	p	PRDM16	NA	Body	open sea	Body - open sea	NA	0.00464305	0.473423
-0.731619	cg24504349	4	120974344	q	MAD2L1	-6235	IGR	open sea	IGR - open sea	NA	-0.00208244	0.642236
-0.731617	cg24597363	4	1294996	p	MAEA	NA	Body	open sea	Body - open sea	NA	0.0418778	0.790655
-0.731546	cg05959265	12	95811384	q	METAP2	-56438	IGR	open sea	IGR - open sea	NA	-0.00607562	0.847581
-0.731541	cg15540723	17	35290612	q	LHX1	-4160	IGR	island	IGR - island	NA	0.00436384	0.637483
-0.731456	cg02227919	2	171569132	q	LOC440925	NA	Body	shore	Body - shore	NA	-0.00696449	0.817223
-0.731441	cg17739555	1	48059354	p	FOXD2	157665	IGR	shore	IGR - shore	NA	0.00216934	0.469786
-0.731436	cg19672145	2	65571891	p	SPRED2	NA	Body	open sea	Body - open sea	NA	-0.00078272	0.634855
-0.731435	cg10357888	8	37824496	p	ADRB3	NA	TSS1500	shore	TSS1500 - shore	NA	0.000232905	0.534056
-0.731433	cg17267628	1	203463238	q	OPTC	NA	TSS200	open sea	TSS200 - open sea	NA	-0.00488558	0.562631
-0.731421	cg02008818	3	170625519	q	EIF5A2	NA	Body	shore	Body - shore	NA	0.0128919	0.45991
-0.731399	cg22869567	12	13588746	p	C12orf36	65141	IGR	open sea	IGR - open sea	NA	0.0073096	0.474457
-0.731392	cg07675477	14	99711840	q	BCL11B	NA	Body	island	Body - island	NA	-0.00558035	0.493353
-0.731378	cg01799734	19	2307592	p	LINGO3	NA	5'UTR	island	5'UTR - island	NA	-0.00393694	0.98642
-0.731292	cg02767242	2	162274424	q	TBR1	NA	Body	shore	Body - shore	V$CP2_01	-0.00812857	0.855895
-0.731151	cg07794804	6	68948686	q	BAI3	-396946	IGR	open sea	IGR - open sea	NA	-0.00295955	0.45991
-0.731022	cg22848646	1	203171499	q	CHIT1	-13708	IGR	open sea	IGR - open sea	NA	0.0349443	0.636902
-0.730928	cg05766489	16	50875307	q	CYLD	99278	IGR	island	IGR - island	NA	-0.00792453	0.848524
-0.730839	cg18202521	1	19600702	p	AKR7L	NA	TSS200	island	TSS200 - island	NA	0.00288695	0.45991
-0.730799	cg06578825	11	69520186	q	FGF19	NA	TSS1500	shore	TSS1500 - shore	NA	0.0032462	0.461415
-0.730702	cg20342184	8	102503970	q	GRHL2	NA	TSS1500	shore	TSS1500 - shore	NA	-0.00415962	0.948727
-0.730651	cg01916088	6	41528531	p	FOXP4	NA	5'UTR	island	5'UTR - island	NA	-0.00582298	0.79945
-0.730586	cg17642369	7	47783644	p	LINC00525	-17430	IGR	open sea	IGR - open sea	NA	-0.00704097	0.669806
-0.730498	cg00437411	15	59903968	q	GCNT3	NA	TSS200	open sea	TSS200 - open sea	NA	0.0328826	0.939291
-0.730472	cg25024035	6	33117437	p	COL11A2	-13032	IGR	open sea	IGR - open sea	NA	-0.00610316	0.878164
-0.730397	cg04037905	10	97047067	q	PDLIM1	NA	Body	shelf	Body - shelf	NA	-0.0375185	0.730123
-0.730395	cg15572907	19	40995921	q	SPTBN4	NA	Body	island	Body - island	NA	0.010265	0.45991
-0.730386	cg01853561	21	38120466	q	SIM2	NA	3'UTR	island	3'UTR - island	NA	5.45265e-05	0.864617
-0.730323	cg27596415	6	75440995	q	COL12A1	-353047	IGR	open sea	IGR - open sea	NA	-0.00941736	0.918872
-0.730316	cg17888985	10	126898290	q	MIR4296	176938	IGR	open sea	IGR - open sea	NA	0.00119599	0.725273
-0.730291	cg05595692	2	75059313	p	HK2	NA	TSS1500	shore	TSS1500 - shore	NA	-0.0128808	0.930999
-0.730287	cg27160738	14	70238041	q	SFRS5	NA	Body	shelf	Body - shelf	NA	0.0158411	0.661674
-0.730261	cg19718882	11	32458714	p	WIT1	NA	Body	shore	Body - shore	NA	-0.00419738	0.952892
-0.730228	cg17573292	4	24801801	p	SOD3	NA	Body	island	Body - island	NA	-0.00517264	0.878209
-0.730218	cg06972969	10	60935663	q	PHYHIPL	NA	TSS1500	shore	TSS1500 - shore	NA	-0.0071625	0.971441
-0.730213	cg11438150	17	53502986	q	MMD	33012	IGR	shelf	IGR - shelf	NA	0.00590633	0.663641
-0.730169	cg25474399	18	3067624	p	MYOM1	NA	Body	shore	Body - shore	NA	0.000328955	0.514453
-0.730133	cg11964773	1	14924077	p	KIAA1026	NA	TSS1500	shore	TSS1500 - shore	NA	-0.00381277	0.475336
-0.730107	cg24897392	1	169072106	q	NME7	-3841	IGR	shelf	IGR - shelf	NA	0.00316208	0.999224
-0.730068	cg10457446	17	4401043	p	SPNS2	NA	TSS1500	shore	TSS1500 - shore	NA	0.0706412	0.763412
-0.729934	cg00011482	14	37128790	q	PAX9	NA	5'UTR	shore	5'UTR - shore	NA	0.0580439	0.756808
-0.729892	cg11072723	12	112460573	q	ERP29	NA	3'UTR	open sea	3'UTR - open sea	NA	-0.0292245	0.811136
-0.729811	cg03845745	4	169929758	q	CBR4	NA	Body	shore	Body - shore	NA	0.00214008	0.511488
-0.729784	cg18537205	10	114575091	q	VTI1A	NA	Body	open sea	Body - open sea	NA	-0.0318904	0.514566
-0.729772	cg07841905	6	27521450	p	ZNF184	102929	IGR	open sea	IGR - open sea	NA	0.0270412	0.777417
-0.729724	cg05793406	2	172964134	q	DLX2	-32	IGR	island	IGR - island	NA	-0.0033954	0.893312
-0.729621	cg04807108	15	78697933	q	IREB2	-32585	IGR	open sea	IGR - open sea	NA	0	0.463068
-0.729613	cg09461420	7	155996361	q	AC073133.1	-234122	IGR	open sea	IGR - open sea	NA	0.0536782	0.83615
-0.729547	cg07077965	2	177503592	q	LINC01116	9283	IGR	shore	IGR - shore	NA	0.00208613	0.868923
-0.729531	cg09320199	17	17255427	p	NT5M	48747	IGR	open sea	IGR - open sea	NA	-0.00501168	0.735022
-0.72953	cg17082549	3	128338853	q	RPN1	NA	3'UTR	shore	3'UTR - shore	NA	0	0.480974
-0.729495	cg09920228	16	50875496	q	CYLD	99467	IGR	shore	IGR - shore	NA	-0.00905103	0.788772
-0.72948	cg02886033	7	27208114	p	HOXA10-HOXA9	-404	IGR	shore	IGR - shore	NA	0.0398759	0.850111
-0.729447	cg27040104	16	1384722	p	BAIAP3	NA	1stExon	island	1stExon - island	NA	-0.0469995	0.795096
-0.729443	cg02929855	12	1922067	p	CACNA2D4	NA	Body	open sea	Body - open sea	NA	-0.000922392	0.540787
-0.729306	cg16707227	2	19157847	p	MIR4757	-390343	IGR	open sea	IGR - open sea	V$GFI1_01	0.00242428	0.494906
-0.729281	cg06743037	7	80550531	q	SEMA3C	98895	IGR	shore	IGR - shore	NA	-0.00473652	0.628499
-0.729231	cg03947814	11	2890419	p	KCNQ1DN	NA	TSS1500	island	TSS1500 - island	NA	-0.000939829	0.751567
-0.729177	cg07056155	14	90921668	q	LINC00642	94	IGR	open sea	IGR - open sea	NA	-0.00246597	0.678217
-0.729111	cg21581845	1	15127680	p	KIAA1026	NA	Body	island	Body - island	NA	0.0464769	0.668571
-0.729061	cg01002636	21	15588120	q	RBM11	NA	TSS1500	shore	TSS1500 - shore	NA	-0.00340161	0.783309
-0.728945	cg11045529	20	57334202	q	MIR296	-58468	IGR	shelf	IGR - shelf	NA	0.0385683	0.612493
-0.728939	cg06570476	19	33764439	q	CEBPA	-26401	IGR	island	IGR - island	NA	-0.00179082	0.827163
-0.728891	cg06153623	12	130529849	q	RP11-474D1.3	11492	IGR	shelf	IGR - shelf	NA	0.0109275	0.643843
-0.72864	cg01296532	3	157217187	q	VEPH1	NA	5'UTR	open sea	5'UTR - open sea	NA	-0.000367383	0.809298
-0.728614	cg02392064	2	148600359	q	ORC4	-2211	IGR	shore	IGR - shore	NA	-0.000886043	0.753838
-0.728613	cg21937128	1	150971889	q	FAM63A	NA	Body	open sea	Body - open sea	NA	0.0470163	0.746843
-0.728594	cg02641400	9	94876239	q	SPTLC1	NA	Body	shore	Body - shore	NA	-0.00571217	0.830683
-0.728594	cg25498385	13	21288714	q	IL17D	NA	Body	open sea	Body - open sea	NA	0.00386824	0.675449
-0.728456	cg20092736	11	67982703	q	C11orf24	-46100	IGR	shore	IGR - shore	NA	-0.00313135	0.468614
-0.728442	cg15169900	6	44698413	p	MIR586	-96054	IGR	shelf	IGR - shelf	NA	0.021005	0.599056
-0.728369	cg12041266	11	75050147	q	ARRB1	NA	Body	open sea	Body - open sea	NA	8.41463e-05	0.645076
-0.728244	cg06294416	12	66628232	q	IRAK3	NA	Body	open sea	Body - open sea	NA	0.0166148	0.561359
-0.728235	cg18452973	12	3446004	p	PRMT8	-44511	IGR	open sea	IGR - open sea	NA	-0.0211105	0.939569
-0.728208	cg05595134	8	55047255	q	MRPL15	NA	TSS1500	shore	TSS1500 - shore	NA	-0.000976032	0.544362
-0.728206	cg24484895	1	2771846	p	ACTRT2	-166200	IGR	shore	IGR - shore	NA	-0.00681068	0.510252
-0.728147	cg26750742	2	209054670	q	C2orf80	NA	5'UTR	open sea	5'UTR - open sea	NA	0.00650915	0.721566
-0.728068	cg03022094	6	11242059	p	NEDD9	NA	Body	open sea	Body - open sea	NA	-0.0049244	0.603789
-0.728021	cg06870213	6	55444335	p	HMGCLL1	NA	TSS1500	shore	TSS1500 - shore	NA	0.0249192	0.912134
-0.727935	cg13071812	11	2466788	p	KCNQ1	NA	Body	island	Body - island	NA	-0.004236	0.956382
-0.727898	cg09501959	2	193058203	q	TMEFF2	NA	Body	shore	Body - shore	NA	0.0189177	0.835573
-0.727881	cg10961249	1	2436883	p	PLCH2	NA	3'UTR	shore	3'UTR - shore	NA	0.0151253	0.794419
-0.727869	cg21966075	1	156358066	q	C1orf61	-15989	IGR	island	IGR - island	NA	0.00246508	0.45991
-0.727837	cg11046673	3	151045355	q	MED12L	NA	Body	open sea	Body - open sea	NA	-0.00391212	0.780308
-0.72782	cg23188704	5	170740905	q	TLX3	4617	IGR	shore	IGR - shore	NA	0.00472895	0.981454
-0.727817	cg18137414	22	42313943	q	TNFRSF13C	-7093	IGR	shore	IGR - shore	V$AHRARNT_01;V$SP1_Q6	-0.00201913	0.45991
-0.727806	cg08308725	4	1409543	p	CRIPAK	24203	IGR	shore	IGR - shore	NA	-0.0253711	0.45991
-0.727776	cg13212956	6	134209935	q	TCF21	NA	TSS1500	shore	TSS1500 - shore	NA	-0.00668748	0.836662
-0.727774	cg03811829	1	949449	p	ISG15	NA	Body	island	Body - island	NA	-0.00409062	0.758781
-0.727738	cg27133504	7	156917432	q	UBE3C	-14223	IGR	open sea	IGR - open sea	NA	0.0242493	0.45991
-0.727659	cg09292660	3	184528162	q	VPS8	-1769	IGR	shore	IGR - shore	NA	-0.00366423	0.824368
-0.727553	cg21084943	2	23886100	p	KLHL29	NA	Body	open sea	Body - open sea	NA	0.0374469	0.682285
-0.727446	cg19210487	X	68834606	q	EDA	NA	TSS1500	shore	TSS1500 - shore	NA	0.0155409	0.660278
-0.727416	cg01799015	19	707791	p	PALM	NA	TSS1500	shore	TSS1500 - shore	NA	-0.00227554	0.8962
-0.727408	cg20067338	8	128692091	q	MYC	-56224	IGR	open sea	IGR - open sea	NA	-0.00407429	0.683512
-0.727403	cg26658272	5	1241765	p	SLC6A18	NA	Body	shore	Body - shore	NA	0.000826681	0.45991
-0.727384	cg27350483	17	58822074	q	BCAS3	NA	Body	open sea	Body - open sea	NA	-0.00356123	0.514801
-0.72736	cg16512661	5	2743620	p	IRX2	-2659	IGR	shelf	IGR - shelf	NA	-0.00465084	0.61435
-0.727335	cg20228731	7	130646051	q	FLJ43663	NA	Body	open sea	Body - open sea	NA	-0.00329432	0.974278
-0.72732	cg26454150	13	100642408	q	ZIC2	8382	IGR	shore	IGR - shore	NA	-0.0124369	0.57992
-0.727275	cg02948862	16	89035532	q	CBFA2T3	NA	Body	shore	Body - shore	NA	0	0.45991
-0.727264	cg23221791	6	73520383	q	KCNQ5	NA	Body	open sea	Body - open sea	NA	0.00398588	0.897361
-0.727162	cg02458053	21	47061442	q	SLC19A1	126813	IGR	shore	IGR - shore	NA	0.0342381	0.568833
-0.727102	cg18434152	1	110993524	p	PROK1	NA	TSS1500	open sea	TSS1500 - open sea	NA	0.0170263	0.464036
-0.727062	cg10707788	6	1635847	p	GMDS	NA	Body	open sea	Body - open sea	NA	0.00540027	0.70493
-0.727007	cg26117025	1	33390700	p	RNF19B	-11350	IGR	open sea	IGR - open sea	NA	0.00170153	0.911574
-0.727003	cg07718903	20	6104261	p	FERMT1	NA	TSS200	shore	TSS200 - shore	NA	-0.00315703	0.787512
-0.726793	cg14681171	8	37309811	p	ZNF703	-243490	IGR	open sea	IGR - open sea	NA	0.024241	0.745758
-0.72672	cg11545720	19	4558377	p	SEMA6B	NA	1stExon	island	1stExon - island	NA	0.00470307	0.486709
-0.726713	cg22231101	4	6052554	p	JAKMIP1	NA	Body	open sea	Body - open sea	NA	-0.000557095	0.532526
-0.726632	cg06033579	1	12662841	p	DHRS3	NA	Body	open sea	Body - open sea	NA	0.00431231	0.832371
-0.726622	cg07029411	17	12704978	p	RICH2	NA	Body	open sea	Body - open sea	NA	0.0287445	0.54674
-0.726609	cg01750170	7	155595288	q	SHH	-270	IGR	shore	IGR - shore	NA	0.00236923	0.739541
-0.726596	cg16681157	16	49594482	q	ZNF423	NA	Body	open sea	Body - open sea	NA	-0.000611832	0.45991
-0.726574	cg09658720	10	48396538	q	RBP3	15051	IGR	open sea	IGR - open sea	NA	-0.00185238	0.965623
-0.726556	cg21839504	7	156337168	q	LINC00244	3983	IGR	open sea	IGR - open sea	NA	-0.00129089	0.45991
-0.726497	cg01495332	7	50798564	p	GRB10	NA	5'UTR	open sea	5'UTR - open sea	NA	0.00112694	0.824326
-0.726475	cg00315391	16	23193673	p	SCNN1G	NA	TSS1500	shore	TSS1500 - shore	NA	-0.0079193	0.97681
-0.726435	cg01606023	12	57613744	q	NXPH4	NA	Body	shelf	Body - shelf	NA	-9.41183e-05	0.489845
-0.726417	cg25025181	1	246378510	q	SMYD3	NA	Body	open sea	Body - open sea	NA	-0.00111079	0.815261
-0.726377	cg01754267	12	57629240	q	NDUFA4L2	NA	3'UTR	shore	3'UTR - shore	NA	0.00849992	0.899644
-0.726368	cg16585946	1	6831719	p	CAMTA1	-13665	IGR	open sea	IGR - open sea	NA	-0.0268942	0.812582
-0.726366	cg13060624	1	221061254	q	HLX	8511	IGR	shore	IGR - shore	NA	-0.000133992	0.87931
-0.726366	cg19069882	11	118123243	q	MPZL3	NA	TSS1500	open sea	TSS1500 - open sea	NA	0.0919269	0.805847
-0.726288	cg00594191	10	11755103	p	ECHDC3	-29253	IGR	open sea	IGR - open sea	NA	-0.0307243	0.738243
-0.726269	cg01666416	7	129401208	q	RNA5SP244	5102	IGR	shore	IGR - shore	NA	0.00255886	0.859591
-0.726241	cg25749254	10	3823907	p	KLF6	NA	Body	island	Body - island	NA	0.000724001	0.6688
-0.726223	cg07600721	11	74129169	q	KCNE3	-36717	IGR	open sea	IGR - open sea	NA	-0.00390553	0.913857
-0.726094	cg07660838	17	32909375	q	TMEM132E	NA	Body	shore	Body - shore	NA	-0.0145697	0.898322
-0.72607	cg05142765	14	95234822	q	GSC	NA	3'UTR	island	3'UTR - island	NA	0.0174412	0.791784
-0.726032	cg03939719	12	49379062	q	WNT1	6826	IGR	shelf	IGR - shelf	NA	-0.00723723	0.802445
-0.725921	cg01328833	19	4277322	p	SHD	NA	TSS1500	shore	TSS1500 - shore	NA	-7.34031e-05	0.463638
-0.725889	cg03065459	16	3059773	p	CLDN9	-2684	IGR	shelf	IGR - shelf	NA	0.000914554	0.510536
-0.725757	cg20014207	2	241234933	q	PP14571	-140182	IGR	open sea	IGR - open sea	NA	0.00500666	0.674075
-0.725686	cg26457248	18	74840216	q	MBP	NA	5'UTR	shelf	5'UTR - shelf	NA	-0.00613251	0.719235
-0.725656	cg06231244	1	2460761	p	HES5	NA	3'UTR	island	3'UTR - island	NA	-0.00225211	0.767378
-0.725584	cg11865600	X	106243848	q	MORC4	NA	TSS1500	shore	TSS1500 - shore	NA	0.0569552	0.677828
-0.725542	cg12037947	20	23067752	p	CD93	NA	TSS1500	open sea	TSS1500 - open sea	NA	0.00853796	0.45991
-0.725454	cg01916237	4	1558883	p	FAM53A	-82725	IGR	shore	IGR - shore	NA	0.0232779	0.658737
-0.725402	cg01662942	2	241722113	q	KIF1A	NA	Body	island	Body - island	NA	-0.00152768	0.45991
-0.72539	cg05721365	17	62777693	q	LOC146880	NA	Body	island	Body - island	NA	0.00648833	0.770268
-0.725301	cg06223162	1	101003688	p	GPR88	NA	TSS200	shore	TSS200 - shore	NA	-0.00506445	0.85948
-0.725235	cg03218797	12	54399468	q	HOXC8	-3422	IGR	island	IGR - island	NA	0.00177491	0.792834
-0.725222	cg13178597	6	153405859	q	RGS17	NA	5'UTR	open sea	5'UTR - open sea	NA	-0.00401912	0.96759
-0.725188	cg24074177	4	26492488	p	CCKAR	NA	TSS1500	open sea	TSS1500 - open sea	NA	-0.000570117	0.460654
-0.725042	cg11117460	11	67982542	q	C11orf24	-46261	IGR	shore	IGR - shore	NA	-0.000448613	0.476311
-0.724998	cg21543859	6	45391645	p	RUNX2	NA	Body	island	Body - island	NA	0.0060184	0.933439
-0.724992	cg27177839	14	105635769	q	JAG2	NA	TSS1500	open sea	TSS1500 - open sea	NA	-0.00120917	0.932312
-0.724928	cg02242681	2	111876361	q	BCL2L11	-2130	IGR	island	IGR - island	NA	-0.0103596	0.928913
-0.724918	cg19026233	2	210648692	q	UNC80	NA	Body	open sea	Body - open sea	NA	0.00276089	0.741451
-0.7249	cg23540210	3	180332054	q	CCDC39	NA	3'UTR	open sea	3'UTR - open sea	NA	0.000526247	0.745954
-0.724899	cg00524967	13	34391826	q	RFC3	NA	TSS1500	shore	TSS1500 - shore	NA	-0.00123228	0.45991
-0.724899	cg03127370	16	2520192	p	NTN3	NA	TSS1500	shore	TSS1500 - shore	NA	-0.0100826	0.571451
-0.724839	cg23057009	10	134844217	q	GPR123	-57192	IGR	shore	IGR - shore	NA	-0.0019247	0.698775
-0.724798	cg11929896	10	79398838	q	KCNMA1	NA	TSS1500	shore	TSS1500 - shore	NA	0.0800477	0.665017
-0.724797	cg25705558	15	74421918	q	ISLR2	NA	5'UTR	island	5'UTR - island	NA	0.0102412	0.923323
-0.724791	cg20571462	20	17546270	p	DSTN	-4329	IGR	shelf	IGR - shelf	NA	-0.00632122	0.976104
-0.724786	cg18364707	19	51415152	q	KLK4	NA	TSS1500	shore	TSS1500 - shore	NA	-0.00885461	0.45991
-0.724763	cg01301117	7	1953969	p	MAD1L1	NA	Body	shelf	Body - shelf	NA	-0.00105587	0.501629
-0.72476	cg13823120	9	90112125	q	DAPK1	NA	TSS1500	shore	TSS1500 - shore	NA	0.0133539	0.846128
-0.724651	cg08809919	7	1248786	p	UNCX	-23868	IGR	shelf	IGR - shelf	NA	0.0472502	0.45991
-0.724625	cg21106719	3	55361528	p	WNT5A	-138215	IGR	open sea	IGR - open sea	NA	0.0263511	0.914456
-0.724547	cg14083146	20	20694136	p	RALGAPA2	NA	TSS1500	shore	TSS1500 - shore	NA	0.00920397	0.848168
-0.724537	cg25203310	8	1244335	p	LOC286083	41	IGR	shore	IGR - shore	NA	0.00668061	0.763061
-0.72443	cg14943796	17	79377272	q	BAHCC1	NA	Body	shore	Body - shore	NA	0.0255569	0.501866
-0.724413	cg03541437	1	210485267	q	HHAT	-16329	IGR	open sea	IGR - open sea	NA	0.00326295	0.642681
-0.724238	cg11579758	4	1086637	p	RNF212	NA	Body	shelf	Body - shelf	NA	-0.0216115	0.45991
-0.724224	cg02609880	1	156611087	q	BCAN	NA	TSS1500	shore	TSS1500 - shore	NA	0.0169811	0.45991
-0.724086	cg17544584	7	43288771	p	HECW1	NA	Body	island	Body - island	NA	-0.00551228	0.946466
-0.724023	cg26218110	17	79375254	q	BAHCC1	NA	Body	shore	Body - shore	NA	-0.009932	0.493863
-0.724008	cg17672850	17	40206354	q	ZNF385C	28760	IGR	open sea	IGR - open sea	NA	0.000269476	0.536847
-0.723986	cg18597991	20	48096659	q	KCNB1	NA	Body	shore	Body - shore	NA	0.00568473	0.45991
-0.723984	cg13100190	6	114053961	q	MARCKS	-124566	IGR	open sea	IGR - open sea	NA	0.00190537	0.529521
-0.723939	cg13856643	2	238500389	q	RAB17	NA	TSS1500	open sea	TSS1500 - open sea	NA	0.00097985	0.778147
-0.72391	cg23892856	1	116311644	p	CASQ2	NA	TSS1500	open sea	TSS1500 - open sea	NA	0.00607958	0.460654
-0.723883	cg07495027	13	78492216	q	EDNRB	NA	Body	shore	Body - shore	NA	-0.004101	0.45991
-0.723827	cg10376731	10	103113307	q	BTRC	NA	TSS1500	shore	TSS1500 - shore	NA	0.00613305	0.45991
-0.723792	cg23816140	12	109035219	q	CORO1C	-3668	IGR	open sea	IGR - open sea	NA	0.0661287	0.593058
-0.723789	cg16506185	14	94463488	q	C14orf48	NA	TSS200	open sea	TSS200 - open sea	NA	0.0215479	0.704833
-0.723641	cg11290182	10	130831273	q	MGMT	-434181	IGR	open sea	IGR - open sea	NA	-0.00187473	0.906784
-0.723547	cg11137160	12	125674249	q	AACS	124324	IGR	shelf	IGR - shelf	NA	0.00263694	0.470888
-0.723534	cg25835179	11	67418291	q	ACY3	NA	TSS200	open sea	TSS200 - open sea	NA	-0.00892027	0.853681
-0.723503	cg10333214	16	1382952	p	TSR3	-654	IGR	island	IGR - island	NA	0.0124124	0.749417
-0.723442	cg16354802	20	42955781	q	R3HDML	-9845	IGR	shore	IGR - shore	NA	0.058149	0.459951
-0.723431	cg25276700	6	44698697	p	MIR586	-95770	IGR	shelf	IGR - shelf	V$OCT1_Q6	-0.00137627	0.677153
-0.723414	cg16362603	3	52478965	p	SEMA3G	NA	1stExon	open sea	1stExon - open sea	NA	-0.00323804	0.613105
-0.723404	cg19520234	4	141391053	q	ELMOD2	-54259	IGR	open sea	IGR - open sea	NA	-0.0305742	0.915697
-0.723359	cg14990643	10	85956936	q	PCDH21	NA	Body	shore	Body - shore	NA	0.0361487	0.547086
-0.723342	cg27577907	1	156864023	q	PEAR1	NA	5'UTR	shore	5'UTR - shore	NA	0.000261557	0.83559
-0.723234	cg16840358	3	27765484	p	EOMES	7598	IGR	island	IGR - island	NA	-0.00402006	0.853456
-0.723232	cg20410810	17	64962417	q	CACNG4	NA	Body	shore	Body - shore	NA	0.0192868	0.979179
-0.723223	cg25988321	14	95238750	q	GSC	4190	IGR	shore	IGR - shore	NA	-0.000420986	0.98341
-0.723172	cg23130075	11	67418365	q	ACY3	NA	TSS1500	open sea	TSS1500 - open sea	NA	-0.000497456	0.912148
-0.723042	cg14205169	10	29493788	p	LYZL1	-84202	IGR	open sea	IGR - open sea	NA	-0.00159832	0.779148
-0.723013	cg08396985	2	5896489	p	SOX11	63690	IGR	open sea	IGR - open sea	NA	0.00857567	0.788944
-0.722993	cg03165260	X	150348083	q	GPR50	NA	Body	shore	Body - shore	NA	0.00712253	0.47098
-0.722977	cg02469838	16	54404655	q	IRX3	87443	IGR	open sea	IGR - open sea	V$MAZR_01	-0.00164081	0.45991
-0.722973	cg13908336	2	223171797	q	CCDC140	8931	IGR	shore	IGR - shore	NA	-0.00424339	0.802701
-0.722968	cg22681255	12	52257417	q	ANKRD33	-24376	IGR	shore	IGR - shore	NA	0.0068879	0.914416
-0.722955	cg27074505	2	37684473	p	QPCT	112720	IGR	open sea	IGR - open sea	NA	-0.0147956	0.785684
-0.722944	cg06710259	5	55775841	q	MAP3K1	-335059	IGR	shore	IGR - shore	NA	0.00561589	0.889707
-0.722934	cg13738144	6	100054723	q	PRDM13	NA	1stExon	island	1stExon - island	NA	-0.00104569	0.45991
-0.722897	cg27368523	2	113544348	q	IL1A	NA	TSS1500	open sea	TSS1500 - open sea	NA	-0.00132801	0.979524
-0.72283	cg00308665	13	47469654	q	HTR2A	NA	Body	open sea	Body - open sea	NA	-0.00195363	0.832618
-0.722801	cg18154283	2	137084902	q	CXCR4	212983	IGR	open sea	IGR - open sea	NA	0.0203808	0.995599
-0.722774	cg10941749	15	52030519	q	LYSMD2	NA	TSS200	shore	TSS200 - shore	NA	0.0208161	0.462244
-0.722746	cg02038418	15	39958882	q	FSIP1	NA	Body	open sea	Body - open sea	NA	0.0145776	0.768926
-0.722721	cg05053818	6	31618987	p	BAT3	NA	Body	shore	Body - shore	NA	-0.00650611	0.569042
-0.722717	cg06931267	16	3143009	p	ZSCAN10	NA	TSS200	shelf	TSS200 - shelf	NA	0	0.45991
-0.722665	cg26170930	17	45020358	q	GOSR2	19872	IGR	open sea	IGR - open sea	NA	-0.0355724	0.718673
-0.722608	cg20902757	8	67454892	q	MYBL1	-19518	IGR	island	IGR - island	NA	0.00449534	0.701096
-0.722594	cg19733042	1	148193658	q	PPIAL4D	-8094	IGR	open sea	IGR - open sea	NA	0.0519453	0.461774
-0.722582	cg13953978	9	132600788	q	USP20	NA	5'UTR	shelf	5'UTR - shelf	NA	0.00801368	0.460674
-0.722537	cg25127852	22	50523703	q	MLC1	NA	5'UTR	open sea	5'UTR - open sea	NA	-0.0137137	0.881602
-0.722492	cg18083591	1	37238410	p	GRIK3	-22718	IGR	open sea	IGR - open sea	NA	0.0109833	0.45991
-0.722452	cg03917952	1	115770664	p	NGF	-57873	IGR	open sea	IGR - open sea	NA	0.0766008	0.586454
-0.722364	cg18010752	3	55518091	p	WNT5A	NA	Body	shore	Body - shore	NA	-0.00323399	0.929704
-0.722359	cg14245228	9	135619345	q	C9orf98	NA	Body	open sea	Body - open sea	NA	0	0.45991
-0.722343	cg10109635	17	20203992	p	CYTSB	NA	Body	open sea	Body - open sea	NA	0	0.523014
-0.722301	cg00823843	1	244094885	q	RP11-278H7.1	14181	IGR	island	IGR - island	NA	-0.00390999	0.528362
-0.722231	cg08205639	5	43040174	p	C5orf39	NA	5'UTR	shore	5'UTR - shore	NA	-0.000974154	0.887953
-0.722182	cg01454592	3	49236800	p	CCDC36	NA	TSS200	island	TSS200 - island	NA	-0.00306176	0.833197
-0.722147	cg14729148	10	11208339	p	CUGBP2	NA	Body	shore	Body - shore	NA	-0.00282757	0.759173
-0.72211	cg12807330	5	176004772	q	PCDH24	NA	Body	open sea	Body - open sea	NA	0.0144619	0.45991
-0.7221	cg21223423	9	136472927	q	DBH	-28558	IGR	shore	IGR - shore	NA	-0.00276487	0.472651
-0.721904	cg10282491	16	3062368	p	CLDN9	NA	TSS200	shore	TSS200 - shore	V$STAT5A_02	-0.003905	0.620337
-0.7219	cg00444151	17	33823619	q	SLFN12L	NA	Body	open sea	Body - open sea	NA	0.0175369	0.45991
-0.721887	cg15720535	9	139582585	q	AGPAT2	NA	TSS1500	island	TSS1500 - island	NA	-0.0236908	0.704006
-0.721852	cg17239876	10	72311914	q	KIAA1274	NA	Body	open sea	Body - open sea	NA	0.00597646	0.6233
-0.721827	cg03837909	3	193506005	q	DPPA2P3	-169156	IGR	open sea	IGR - open sea	NA	0.00927213	0.460654
-0.721818	cg10949113	7	1362962	p	UNCX	90308	IGR	island	IGR - island	NA	-0.00143015	0.715855
-0.721755	cg14130664	9	86151893	q	FRMD3	NA	Body	shore	Body - shore	NA	-0.00302182	0.878223
-0.721721	cg09401639	14	22983139	q	DAD1	-50668	IGR	open sea	IGR - open sea	NA	0.00123691	0.554384
-0.721714	cg07224918	1	17944423	p	ARHGEF10L	NA	Body	open sea	Body - open sea	NA	-5.0409e-05	0.45991
-0.721699	cg01544580	17	46180269	q	CBX1	NA	TSS1500	shore	TSS1500 - shore	NA	0.0816542	0.832634
-0.721694	cg18803147	5	2743124	p	IRX2	-3155	IGR	shore	IGR - shore	NA	-0.00426426	0.923582
-0.721618	cg00754426	20	37100437	q	RALGAPB	NA	TSS1500	shore	TSS1500 - shore	NA	0.0123919	0.45991
-0.721605	cg02364970	17	77921375	q	TBC1D16	NA	Body	shore	Body - shore	NA	-0.00304429	0.678718
-0.72156	cg27316626	8	73450762	q	KCNB2	NA	5'UTR	shore	5'UTR - shore	NA	-0.00869396	0.906504
-0.721537	cg03020951	6	34203887	p	HMGA1	NA	TSS1500	island	TSS1500 - island	NA	0.00568312	0.786637
-0.721517	cg03173462	7	2154045	p	MAD1L1	NA	Body	shore	Body - shore	NA	0.0364974	0.474505
-0.721514	cg14408447	9	135118406	q	SETX	-18421	IGR	shore	IGR - shore	NA	-0.00456276	0.475394
-0.721475	cg22488849	5	3607134	p	IRX1	10966	IGR	island	IGR - island	NA	0.00336167	0.88886
-0.721468	cg17258741	17	27400787	q	MYO18A	NA	3'UTR	open sea	3'UTR - open sea	NA	-0.0199373	0.701467
-0.721456	cg19455171	14	100943011	q	WDR25	NA	Body	open sea	Body - open sea	NA	0.00112264	0.844359
-0.721449	cg18251389	7	144104563	q	NOBOX	10230	IGR	open sea	IGR - open sea	NA	-0.00502254	0.863515
-0.721445	cg14780427	17	78754372	q	RPTOR	NA	Body	open sea	Body - open sea	NA	-0.000304825	0.476311
-0.72144	cg02822963	3	149470953	q	COMMD2	NA	TSS1500	shore	TSS1500 - shore	NA	-0.0039405	0.614226
-0.721399	cg18533313	8	110553825	q	EBAG9	NA	5'UTR	shore	5'UTR - shore	NA	0.00145814	0.728672
-0.721393	cg13059373	6	33288944	p	DAXX	NA	Body	island	Body - island	NA	0.00481326	0.688475
-0.721377	cg26830958	4	1041664	p	RNF212	-23602	IGR	shore	IGR - shore	NA	0.0292152	0.960854
-0.721324	cg06115576	10	661721	p	DIP2C	NA	Body	open sea	Body - open sea	NA	-0.00421949	0.709065
-0.721282	cg12377874	18	52495404	q	RAB27B	NA	TSS1500	shore	TSS1500 - shore	NA	-0.00264065	0.643851
-0.72116	cg21538216	22	44577063	q	PARVG	NA	5'UTR	open sea	5'UTR - open sea	NA	0.00717329	0.903299
-0.721147	cg06306198	3	147128998	q	ZIC1	NA	Body	island	Body - island	NA	-0.000840516	0.700043
-0.721145	cg26194477	14	29234890	q	FOXG1	NA	TSS1500	island	TSS1500 - island	V$CDPCR1_01	0.0468104	0.844311
-0.72114	cg26017408	10	116161327	q	AFAP1L2	NA	Body	shelf	Body - shelf	NA	-0.0053595	0.662369
-0.721123	cg17497608	7	90896701	q	FZD1	NA	1stExon	shore	1stExon - shore	NA	0.000805298	0.45991
-0.721109	cg01632703	17	77151165	q	HRNBP3	NA	5'UTR	open sea	5'UTR - open sea	NA	0.000558157	0.584406
-0.721099	cg14819242	5	125782749	q	GRAMD3	NA	Body	open sea	Body - open sea	NA	0.0378675	0.549648
-0.721074	cg08952029	11	74442900	q	CHRDL2	NA	TSS1500	shore	TSS1500 - shore	NA	0.0516353	0.465465
-0.720976	cg26913446	15	67457767	q	SMAD3	NA	Body	open sea	Body - open sea	NA	0.0639008	0.813999
-0.720941	cg13779451	2	59162656	p	LINC01122	414768	IGR	open sea	IGR - open sea	NA	-0.00122057	0.45991
-0.720924	cg01559259	11	45687890	p	CHST1	NA	TSS1500	shore	TSS1500 - shore	NA	0.0354207	0.547334
-0.720899	cg04594598	8	145105319	q	OPLAH	-848	IGR	island	IGR - island	NA	-0.0444987	0.797461
-0.720888	cg09238049	16	1205018	p	CACNA1H	NA	Body	shore	Body - shore	NA	0.0459238	0.45991
-0.720688	cg13644262	4	6449564	p	PPP2R2C	NA	Body	open sea	Body - open sea	NA	-0.00720046	0.553646
-0.720671	cg20463894	10	1067420	p	C10orf110	NA	TSS1500	open sea	TSS1500 - open sea	NA	-0.00547212	0.872599
-0.720665	cg01428378	12	123259789	q	CCDC62	NA	Body	open sea	Body - open sea	NA	0.00219999	0.871961
-0.720662	cg19510409	3	173917837	q	NLGN1	NA	Body	open sea	Body - open sea	NA	0.00270745	0.8558
-0.720644	cg27598583	16	86337662	q	RP11-514D23.1	17625	IGR	island	IGR - island	NA	-0.00153042	0.51459
-0.720635	cg08716255	11	95433344	q	FAM76B	-68762	IGR	open sea	IGR - open sea	NA	-0.000601744	0.89712
-0.720622	cg07461072	16	28073940	p	GSG1L	NA	Body	island	Body - island	NA	-0.0010069	0.862905
-0.720591	cg19139729	19	48389562	q	SULT2A1	NA	1stExon	open sea	1stExon - open sea	NA	-0.0118053	0.631706
-0.720587	cg20245822	12	104734362	q	TXNRD1	NA	Body	open sea	Body - open sea	NA	0.00196856	0.816138
-0.720466	cg11978890	16	1048069	p	SOX8	16261	IGR	island	IGR - island	NA	0.020468	0.918871
-0.720466	cg07530172	11	95431373	q	FAM76B	-70733	IGR	open sea	IGR - open sea	NA	0.00617767	0.680898
-0.720464	cg13977597	19	49568000	q	NTF4	NA	TSS1500	open sea	TSS1500 - open sea	NA	0.0285862	0.885037
-0.720427	cg16243243	12	125669895	q	AACS	119970	IGR	shore	IGR - shore	NA	-0.0080442	0.727985
-0.72035	cg18484736	14	105044984	q	C14orf180	NA	TSS1500	shelf	TSS1500 - shelf	NA	0.0564139	0.45991
-0.720342	cg16736889	16	20421627	p	ACSM5	NA	5'UTR	open sea	5'UTR - open sea	NA	-0.00187231	0.987912
-0.720329	cg18068140	6	18123164	p	NHLRC1	NA	TSS1500	shore	TSS1500 - shore	NA	0.00486413	0.673518
-0.72032	cg04896678	6	15662223	p	DTNBP1	NA	Body	shore	Body - shore	NA	-0.00218835	0.896801
-0.72031	cg18115132	1	107819805	p	NTNG1	NA	Body	open sea	Body - open sea	NA	-0.00078536	0.460517
-0.720226	cg03171465	2	99553830	q	C2orf55	NA	TSS1500	island	TSS1500 - island	NA	0.00469373	0.851722
-0.720191	cg26864174	19	36337308	q	NPHS1	NA	Body	shore	Body - shore	NA	0.0183816	0.882271
-0.720125	cg27141509	10	5886111	p	ANKRD16	-17578	IGR	shelf	IGR - shelf	NA	0.00474333	0.988015
-0.720114	cg04493000	22	48895658	q	FAM19A5	NA	Body	shore	Body - shore	NA	0.00437117	0.45991
-0.720072	cg10021749	7	2557358	p	LFNG	NA	Body	shore	Body - shore	NA	-0.00103962	0.664929
-0.720048	cg01589860	11	72433836	q	ARAP1	NA	Body	shelf	Body - shelf	NA	0.00370062	0.713612
-0.720019	cg21743182	7	90339132	q	CDK14	NA	Body	open sea	Body - open sea	NA	-0.000438884	0.45991
-0.719857	cg23867146	4	2460483	p	RNF4	-10312	IGR	shelf	IGR - shelf	NA	-0.0497966	0.461857
-0.719825	cg26661718	1	36718014	p	THRAP3	NA	5'UTR	open sea	5'UTR - open sea	NA	0.0418102	0.789911
-0.719752	cg01152897	3	194705841	q	XXYLT1	-83172	IGR	open sea	IGR - open sea	NA	-0.00768611	0.541473
-0.71969	cg17978103	20	56272305	q	PMEPA1	NA	5'UTR	open sea	5'UTR - open sea	NA	-0.00149781	0.832088
-0.719663	cg22354782	1	115881132	p	NGF	NA	TSS1500	island	TSS1500 - island	NA	0.0262107	0.604163
-0.719654	cg06209924	1	87168148	p	SH3GLB1	-2105	IGR	shore	IGR - shore	NA	0.00803522	0.619183
-0.719648	cg14164816	1	91483823	p	ZNF644	NA	5'UTR	shelf	5'UTR - shelf	NA	-0.000846403	0.942696
-0.719602	cg11971121	6	42121902	p	GUCA1A	NA	TSS1500	open sea	TSS1500 - open sea	NA	-0.00225256	0.62105
-0.719548	cg14749678	3	46449636	p	CCRL2	NA	Body	open sea	Body - open sea	NA	-0.00377837	0.573227
-0.719497	cg24664346	17	7825949	p	KCNAB3	772	IGR	shore	IGR - shore	NA	0.0927123	0.632571
-0.719473	cg08613122	7	597568	p	PRKAR1B	NA	Body	shore	Body - shore	NA	0.00930773	0.556744
-0.719455	cg00444360	11	88270612	q	GRM5	NA	Body	open sea	Body - open sea	NA	-0.00400939	0.712503
-0.719443	cg03458316	10	77258084	q	ZNF503-AS2	94570	IGR	open sea	IGR - open sea	NA	0.00379564	0.45991
-0.719325	cg18182844	3	52828292	p	ITIH3	NA	TSS1500	open sea	TSS1500 - open sea	NA	-0.00347304	0.806506
-0.719319	cg08145723	11	130029478	q	ST14	NA	TSS1500	shore	TSS1500 - shore	NA	0.00281309	0.827475
-0.719311	cg03531951	21	39047966	q	KCNJ6	NA	Body	shore	Body - shore	NA	-0.00265302	0.599338
-0.719295	cg15412815	11	93271088	q	C11orf75	NA	5'UTR	open sea	5'UTR - open sea	NA	0.0643927	0.882283
-0.719277	cg20365336	6	16986186	p	STMND1	-116303	IGR	open sea	IGR - open sea	NA	0.0229539	0.806699
-0.719266	cg01063579	16	86715152	q	FOXL1	103037	IGR	island	IGR - island	NA	-0.00479524	0.622717
-0.719263	cg25137841	22	31536585	q	PLA2G3	NA	TSS200	open sea	TSS200 - open sea	NA	0.000813393	0.471996
-0.719246	cg15994546	2	15225091	p	NBAS	-81941	IGR	open sea	IGR - open sea	NA	-0.00903854	0.824099
-0.719176	cg17093466	1	45276537	p	BTBD19	NA	Body	shelf	Body - shelf	NA	0.000593417	0.637817
-0.719143	cg02073465	15	59904009	q	GCNT3	NA	1stExon	open sea	1stExon - open sea	NA	0.0163128	0.685277
-0.719034	cg05123333	16	28070454	p	GSG1L	NA	Body	shelf	Body - shelf	NA	0	0.491661
-0.719018	cg01101527	3	176080292	q	TBL1XR1	-658250	IGR	open sea	IGR - open sea	NA	0.071578	0.47978
-0.719002	cg19125999	1	27287282	p	C1orf172	NA	TSS1500	shore	TSS1500 - shore	NA	0.0469975	0.781953
-0.71881	cg26885619	17	39471907	q	KRTAP17-1	NA	1stExon	open sea	1stExon - open sea	NA	0.00106289	0.511849
-0.718769	cg25845705	3	14644943	p	CCDC174	-48310	IGR	shore	IGR - shore	NA	-0.00335446	0.45991
-0.718744	cg05747849	12	132975819	q	FBRSL1	-91338	IGR	shore	IGR - shore	NA	0.0102699	0.768953
-0.718647	cg15291243	17	35298199	q	LHX1	NA	Body	island	Body - island	NA	0.0192126	0.95982
-0.718614	cg02255454	3	176635508	q	TBL1XR1	-103034	IGR	open sea	IGR - open sea	NA	0.0030355	0.487255
-0.718579	cg19966745	10	134965215	q	KNDC1	-8756	IGR	open sea	IGR - open sea	NA	-0.000361333	0.900708
-0.718537	cg00460575	7	2921550	p	CARD11	-24160	IGR	open sea	IGR - open sea	NA	-0.000998759	0.839542
-0.718424	cg16351002	10	124610101	q	FAM24B	NA	5'UTR	open sea	5'UTR - open sea	NA	0.0114502	0.506588
-0.718391	cg20028826	17	12453058	p	LINC00670	-227	IGR	open sea	IGR - open sea	NA	0.000565584	0.477717
-0.718382	cg13446584	7	74024953	q	GTF2I	-47077	IGR	shelf	IGR - shelf	NA	0.0376968	0.953805
-0.718345	cg06741336	14	101696494	q	MEG9	160246	IGR	open sea	IGR - open sea	NA	0.0143686	0.570657
-0.718229	cg09312149	5	114516420	q	TRIM36	NA	TSS200	shore	TSS200 - shore	NA	0.0267896	0.893371
-0.718184	cg17489871	2	439337	p	FAM150B	159776	IGR	open sea	IGR - open sea	NA	0.00146641	0.487651
-0.718167	cg15775549	15	35048680	q	GJD2	4001	IGR	shore	IGR - shore	NA	0.0340214	0.580465
-0.718149	cg26086288	5	504360	p	SLC9A3	NA	Body	shore	Body - shore	NA	-0.047654	0.460654
-0.718078	cg04036593	2	62797926	p	TMEM17	70570	IGR	open sea	IGR - open sea	NA	-0.00769372	0.802551
-0.718068	cg11389756	6	28875354	p	TRIM27	NA	Body	open sea	Body - open sea	NA	0.0059521	0.74158
-0.718057	cg18792364	2	241932552	q	MTERFD2	-5703	IGR	open sea	IGR - open sea	NA	0.0165638	0.581191
-0.718051	cg02794990	15	59659880	q	MYO1E	NA	Body	shelf	Body - shelf	NA	0.0785792	0.678637
-0.718029	cg03613525	18	52613564	q	CCDC68	NA	5'UTR	open sea	5'UTR - open sea	NA	-0.0124327	0.921562
-0.717996	cg11957382	2	31458372	p	EHD3	NA	Body	shore	Body - shore	NA	-0.00129849	0.554307
-0.717994	cg13762691	22	17956560	q	CECR2	NA	TSS200	open sea	TSS200 - open sea	NA	-0.00268112	0.915702
-0.717991	cg10630155	4	16085666	p	PROM1	NA	TSS200	island	TSS200 - island	NA	-0.0170323	0.45991
-0.71797	cg02908963	1	167042622	q	GPA33	NA	Body	open sea	Body - open sea	NA	-0.0191158	0.467915
-0.717966	cg08146733	12	132862587	q	GALNT9	NA	Body	island	Body - island	NA	0.0223191	0.934197
-0.717928	cg14010550	19	1009642	p	GRIN3B	NA	3'UTR	island	3'UTR - island	NA	0.0015951	0.593058
-0.71785	cg00952822	8	144571936	q	ZC3H3	NA	Body	shore	Body - shore	NA	-0.00212706	0.572852
-0.717836	cg00706441	19	12958340	p	MAST1	NA	Body	island	Body - island	NA	0.00611959	0.540605
-0.717812	cg10098787	14	104550915	q	ASPG	NA	TSS1500	shore	TSS1500 - shore	NA	0.0660113	0.711564
-0.717812	cg07216112	15	74421739	q	ISLR2	NA	5'UTR	island	5'UTR - island	NA	-0.00125486	0.855276
-0.71778	cg17965712	5	2757802	p	C5orf38	5540	IGR	shore	IGR - shore	NA	0.000141384	0.988476
-0.717707	cg09277532	16	57571578	q	CCDC102A	NA	TSS1500	shore	TSS1500 - shore	NA	-0.00113779	0.863992
-0.717696	cg14858786	12	6436676	p	PLEKHG6	NA	Body	shore	Body - shore	NA	-0.000537896	0.460178
-0.717694	cg07175301	1	159916034	q	IGSF9	NA	TSS1500	shore	TSS1500 - shore	NA	-0.00106461	0.767237
-0.717593	cg23607622	20	37211347	q	ADIG	NA	Body	open sea	Body - open sea	NA	-0.000579536	0.571457
-0.717572	cg25950769	15	85945991	q	AKAP13	NA	5'UTR	open sea	5'UTR - open sea	NA	0.0395508	0.610391
-0.717474	cg16555926	1	3121019	p	PRDM16	NA	Body	open sea	Body - open sea	NA	0.0280972	0.726236
-0.717464	cg27596275	11	124971707	q	TMEM218	NA	Body	open sea	Body - open sea	NA	0.0358076	0.756392
-0.717406	cg02707290	16	80952459	q	CENPN	-57240	IGR	open sea	IGR - open sea	NA	-0.00028881	0.45991
-0.717354	cg04257123	19	51341745	q	KLK15	13200	IGR	shelf	IGR - shelf	NA	-0.0169315	0.941967
-0.717309	cg00273449	2	74875268	p	C2orf65	NA	TSS200	island	TSS200 - island	NA	0.0310292	0.83881
-0.717304	cg24001246	1	21949481	p	RAP1GAP	NA	Body	shore	Body - shore	NA	0.014851	0.743143
-0.717285	cg22829799	22	47074810	q	GRAMD4	NA	3'UTR	island	3'UTR - island	NA	0.00428405	0.637092
-0.71725	cg01974027	1	114694766	p	SYT6	NA	5'UTR	shore	5'UTR - shore	V$PPARG_01;V$COUP_01	-0.00106085	0.569119
-0.71724	cg19501902	3	111268051	q	CD96	NA	Body	open sea	Body - open sea	NA	0.00107249	0.844727
-0.717232	cg05641913	12	57410518	q	TAC3	NA	TSS200	open sea	TSS200 - open sea	NA	0.0581318	0.659957
-0.717118	cg02046247	12	1662459	p	FBXL14	-12700	IGR	open sea	IGR - open sea	NA	0.0132699	0.942236
-0.717057	cg03383886	7	156336617	q	LINC00244	3432	IGR	open sea	IGR - open sea	NA	-0.000723318	0.45991
-0.717055	cg03586390	11	64428252	q	NRXN2	NA	Body	island	Body - island	NA	-0.00185839	0.45991
-0.717052	cg00215017	10	134818683	q	LINC01168	39645	IGR	shelf	IGR - shelf	NA	0.00534251	0.940958
-0.717012	cg14471244	14	80677608	q	DIO2	NA	1stExon	open sea	1stExon - open sea	NA	0.000864675	0.876937
-0.716959	cg08828286	19	859680	p	CFD	NA	1stExon	shore	1stExon - shore	NA	0.0256992	0.467103
-0.716952	cg15121267	6	22294766	p	PRL	NA	Body	open sea	Body - open sea	NA	-0.00449483	0.940921
-0.71695	cg19795898	9	139693196	q	KIAA1984	NA	Body	shore	Body - shore	NA	0.00576394	0.539888
-0.71691	cg21959619	8	145581006	q	FBXL6	NA	Body	shore	Body - shore	NA	0.0233265	0.569461
-0.716906	cg00426709	6	100067930	q	PRDM13	13280	IGR	shore	IGR - shore	NA	-0.00437072	0.45991
-0.7169	cg24616366	20	1781084	p	LOC100289473	27073	IGR	shelf	IGR - shelf	NA	-0.00394019	0.820714
-0.71684	cg26295921	7	157476575	q	PTPRN2	NA	Body	shore	Body - shore	NA	0.00926313	0.723419
-0.716767	cg05154454	9	113100053	q	TXNDC8	NA	1stExon	open sea	1stExon - open sea	NA	-0.00491234	0.673753
-0.716688	cg08882038	1	84326547	p	TTLL7	-8510	IGR	island	IGR - island	NA	-0.0160881	0.725828
-0.716553	cg16790560	11	1223782	p	MUC5B	-20513	IGR	shore	IGR - shore	NA	-0.00448411	0.580363
-0.716476	cg13567405	11	94372017	q	PIWIL4	71543	IGR	open sea	IGR - open sea	NA	0.0692875	0.872472
-0.716445	cg06508623	13	43702794	q	ENOX1	-84872	IGR	open sea	IGR - open sea	NA	-0.00835116	0.591052
-0.716399	cg04628369	20	56247426	q	PMEPA1	NA	5'UTR	island	5'UTR - island	NA	-0.000473987	0.850496
-0.716368	cg17397607	2	205403360	q	PARD3B	-7156	IGR	open sea	IGR - open sea	NA	-0.00587517	0.574135
-0.716299	cg24280851	6	160201987	q	SNORA20	NA	TSS1500	open sea	TSS1500 - open sea	NA	0.05435	0.510159
-0.716259	cg27607805	11	64826135	q	NAALADL1	NA	TSS200	open sea	TSS200 - open sea	NA	-0.00149815	0.834938
-0.71625	cg00400452	6	1524003	p	HLA-L	2987	IGR	shore	IGR - shore	NA	0.0199588	0.823199
-0.716228	cg22160769	7	134885498	q	WDR91	NA	Body	open sea	Body - open sea	NA	9.86334e-06	0.476246
-0.716225	cg26776806	16	88991518	q	CBFA2T3	NA	5'UTR	shelf	5'UTR - shelf	NA	-0.00586961	0.61321
-0.716197	cg02853850	16	19900511	p	GPRC5B	30218	IGR	shelf	IGR - shelf	NA	-2.31539e-05	0.707971
-0.716197	cg17037149	11	57638798	q	TMX2-CTNND1	109564	IGR	open sea	IGR - open sea	NA	-0.00227281	0.498032
-0.716115	cg05628160	8	54785374	q	RGS20	NA	Body	open sea	Body - open sea	NA	0.00372897	0.542485
-0.716114	cg22047350	5	54523532	q	CCNO	-3449	IGR	island	IGR - island	NA	-0.00484071	0.908457
-0.716107	cg20388916	3	133682290	q	SLCO2A1	NA	Body	open sea	Body - open sea	NA	0.0181185	0.468022
-0.716103	cg16151082	8	96145483	q	PLEKHF2	NA	TSS1500	shore	TSS1500 - shore	NA	0.000413306	0.784658
-0.716066	cg04074945	11	46071833	p	PHF21A	NA	Body	open sea	Body - open sea	NA	-0.00301243	0.730225
-0.715993	cg06419964	17	34965294	q	MRM1	NA	3'UTR	open sea	3'UTR - open sea	NA	-0.00879117	0.996037
-0.715896	cg26463328	4	174445349	q	HAND2	-2303	IGR	shore	IGR - shore	NA	0.0392173	0.899282
-0.715818	cg15001016	5	55860904	q	MAP3K1	-249996	IGR	open sea	IGR - open sea	NA	-0.0142781	0.921634
-0.715796	cg04024481	13	113752435	q	MCF2L	NA	3'UTR	shore	3'UTR - shore	NA	-0.0119468	0.682806
-0.715757	cg08204790	2	59522360	p	LINC01122	774472	IGR	open sea	IGR - open sea	NA	0.00192025	0.45991
-0.715729	cg01891925	4	75721007	q	BTC	NA	TSS1500	shore	TSS1500 - shore	NA	-0.000109484	0.934186
-0.71565	cg11737413	14	104801102	q	KIF26A	196042	IGR	shore	IGR - shore	NA	-0.00818659	0.847998
-0.715564	cg12661217	2	81426434	p	CTNNA2	897431	IGR	shelf	IGR - shelf	NA	0.0184167	0.665017
-0.715555	cg11485823	6	30921592	p	DPCR1	NA	3'UTR	shore	3'UTR - shore	NA	-0.0174758	0.527663
-0.715532	cg16246545	1	120255941	p	PHGDH	NA	Body	shore	Body - shore	NA	0.000106178	0.484405
-0.715516	cg11671670	7	123753295	q	TMEM229A	82325	IGR	open sea	IGR - open sea	NA	0.0209099	0.903606
-0.715495	cg15658676	6	53530538	p	KLHL31	NA	TSS200	open sea	TSS200 - open sea	NA	-0.00616506	0.673659
-0.715416	cg01718736	7	32527583	p	LSM5	NA	Body	shelf	Body - shelf	NA	-0.0266721	0.582173
-0.715405	cg16228356	17	43848958	q	CRHR1	-12688	IGR	open sea	IGR - open sea	NA	0.00622985	0.45991
-0.715367	cg18990042	12	48399169	q	COL2A1	NA	TSS1500	island	TSS1500 - island	V$OLF1_01	0	0.502452
-0.715334	cg05895665	7	20818725	p	SP8	-3169	IGR	shore	IGR - shore	NA	0.0116995	0.856494
-0.715289	cg00300794	16	1231723	p	CACNA1H	NA	Body	shore	Body - shore	NA	-0.00181179	0.616471
-0.71523	cg01335126	16	2068157	p	NPW	NA	TSS1500	shore	TSS1500 - shore	NA	0.0418918	0.765858
-0.715222	cg21181162	8	72650106	q	LOC100132891	-103671	IGR	open sea	IGR - open sea	NA	0.0452344	0.817913
-0.715207	cg02097203	11	2548282	p	KCNQ1	NA	Body	open sea	Body - open sea	NA	-0.00137825	0.888994
-0.715197	cg14012925	7	101556907	q	CUX1	NA	Body	shelf	Body - shelf	NA	0.00958109	0.712846
-0.715045	cg13885243	9	130377351	q	STXBP1	NA	Body	shelf	Body - shelf	NA	-0.00916451	0.922119
-0.714904	cg21806985	5	112824646	q	MCC	NA	TSS200	shore	TSS200 - shore	NA	-0.00181294	0.789964
-0.71489	cg14871736	3	139346734	q	NMNAT3	NA	5'UTR	open sea	5'UTR - open sea	NA	0.0198854	0.697701
-0.714853	cg27523417	1	3018024	p	PRDM16	NA	Body	open sea	Body - open sea	NA	0.0200082	0.836445
-0.714833	cg05038469	14	104686119	q	KIF26A	81059	IGR	shore	IGR - shore	NA	-0.00221069	0.482788
-0.714828	cg04478180	4	76932862	q	ART3	NA	5'UTR	open sea	5'UTR - open sea	NA	0.0132912	0.681748
-0.714821	cg04487296	7	149389669	q	KRBA1	-22479	IGR	island	IGR - island	NA	0.00147475	0.910823
-0.714808	cg26710347	6	31827226	p	NEU1	NA	3'UTR	shelf	3'UTR - shelf	NA	-0.00593118	0.698284
-0.714725	cg27093944	2	242908218	q	RTP5	96332	IGR	open sea	IGR - open sea	NA	0.0366508	0.478037
-0.714603	cg01759597	7	96626788	q	DLX6AS	NA	Body	open sea	Body - open sea	NA	-0.00554997	0.871138
-0.714525	cg17142931	1	942295	p	ISG15	-6552	IGR	open sea	IGR - open sea	NA	-0.00161755	0.661498
-0.714522	cg00788815	X	118105739	q	LONRF3	-2974	IGR	shore	IGR - shore	NA	0.00897653	0.75914
-0.71446	cg26851661	19	16045708	p	CYP4F11	NA	TSS200	open sea	TSS200 - open sea	NA	0.0338317	0.999008
-0.71432	cg08795279	16	56623816	q	MT3	NA	Body	island	Body - island	NA	-0.0126674	0.461214
-0.714296	cg09922103	17	80668678	q	FN3KRP	-5904	IGR	shelf	IGR - shelf	NA	-0.00516313	0.840807
-0.714292	cg09773473	7	36700939	p	AOAH	NA	Body	open sea	Body - open sea	NA	-0.00572001	0.842605
-0.714232	cg10245608	9	92221282	q	GADD45G	NA	3'UTR	island	3'UTR - island	NA	0.00226425	0.572984
-0.71423	cg01208855	16	54545949	q	IRX3	228737	IGR	open sea	IGR - open sea	NA	0.00384023	0.45991
-0.714132	cg08883223	1	197888880	q	LHX9	NA	Body	shore	Body - shore	NA	-0.00407994	0.768163
-0.714102	cg27298940	7	73392815	q	ELN	-49612	IGR	open sea	IGR - open sea	NA	-0.000202469	0.488923
-0.714055	cg15638170	20	44261252	q	WFDC9	NA	TSS1500	open sea	TSS1500 - open sea	NA	0.0549484	0.45991
-0.714049	cg08848903	1	92352293	p	TGFBR3	NA	TSS1500	shore	TSS1500 - shore	NA	-0.00769349	0.750635
-0.714013	cg10755899	4	1772151	p	FGFR3	-22888	IGR	island	IGR - island	NA	0.0011073	0.568328
-0.713989	cg01445659	19	17414977	p	MRPL34	NA	TSS1500	shore	TSS1500 - shore	NA	0.0276722	0.497876
-0.713921	cg11507052	13	95618902	q	ABCC4	-53181	IGR	shore	IGR - shore	NA	0.00374125	0.45991
-0.71389	cg11943058	21	44253516	q	WDR4	-9674	IGR	open sea	IGR - open sea	NA	-0.000134945	0.524952
-0.713882	cg05249836	22	45609402	q	C22orf9	NA	Body	open sea	Body - open sea	NA	0.00260737	0.727071
-0.71386	cg26824516	15	101419293	q	ALDH1A3	NA	TSS1500	island	TSS1500 - island	NA	-0.00608113	0.949694
-0.713857	cg16004767	10	97182445	q	SORBS1	NA	Body	open sea	Body - open sea	NA	-0.00184916	0.524064
-0.713793	cg11813265	14	95238671	q	GSC	4111	IGR	shore	IGR - shore	NA	0.00311497	0.934658
-0.713738	cg09808864	6	138482336	q	KIAA1244	NA	TSS1500	shore	TSS1500 - shore	NA	-0.000262263	0.811461
-0.713696	cg25422226	7	13057352	p	ARL4A	330441	IGR	open sea	IGR - open sea	NA	-0.0046391	0.792782
-0.713688	cg14413378	1	179003164	q	FAM20B	NA	5'UTR	open sea	5'UTR - open sea	NA	0.00103211	0.489869
-0.713579	cg20311065	15	85886364	q	AKAP13	-37483	IGR	open sea	IGR - open sea	NA	0.00352404	0.494031
-0.713568	cg27638217	11	15672271	p	SOX6	-315724	IGR	shore	IGR - shore	NA	0.0233876	0.856495
-0.713549	cg06020238	10	35928558	p	FZD8	NA	1stExon	island	1stExon - island	NA	0.00942262	0.737649
-0.713514	cg18971591	1	220583389	q	MARK1	-118179	IGR	open sea	IGR - open sea	NA	-7.11157e-05	0.646657
-0.713492	cg10559231	5	14188039	p	TRIO	NA	Body	open sea	Body - open sea	NA	-0.00313352	0.675226
-0.713484	cg00271210	6	167070053	q	RPS6KA2	NA	Body	open sea	Body - open sea	NA	0.0737116	0.881979
-0.713428	cg19738404	2	127644612	q	BIN1	-160987	IGR	shore	IGR - shore	NA	0.0414364	0.493863
-0.713392	cg16688582	7	28386631	p	CREB5	NA	5'UTR	open sea	5'UTR - open sea	NA	0.00556017	0.736508
-0.71338	cg14743346	8	124050185	q	DERL1	NA	Body	shelf	Body - shelf	NA	-0.00185815	0.741686
-0.713343	cg11033762	13	20749447	q	GJB2	-12157	IGR	shore	IGR - shore	NA	-0.00584469	0.878517
-0.713296	cg27625456	17	25958267	q	LGALS9	NA	Body	open sea	Body - open sea	NA	-0.0183919	0.844087
-0.713287	cg24106661	2	61886946	p	FAM161A	-165037	IGR	open sea	IGR - open sea	NA	0.0226368	0.731785
-0.713255	cg08043592	19	56687388	q	GALP	NA	1stExon	open sea	1stExon - open sea	NA	-0.00430575	0.779098
-0.713248	cg20467658	15	89933347	q	LOC254559	NA	Body	open sea	Body - open sea	NA	-0.00507264	0.565108
-0.713207	cg01194371	5	79331477	q	THBS4	NA	Body	island	Body - island	NA	0.0149285	0.45991
-0.713151	cg06828613	1	209859738	q	HSD11B1	NA	5'UTR	open sea	5'UTR - open sea	NA	0.0356284	0.464183
-0.713097	cg22063654	8	72758701	q	LOC100132891	2350	IGR	shelf	IGR - shelf	NA	0.00190805	0.702468
-0.713096	cg22720392	1	3133857	p	PRDM16	NA	Body	open sea	Body - open sea	NA	-0.00877728	0.797946
-0.713086	cg01262133	6	45645147	p	CLIC5	-221043	IGR	open sea	IGR - open sea	NA	0.0367058	0.93072
-0.713055	cg01799681	6	11043368	p	ELOVL2	NA	Body	shore	Body - shore	NA	-0.00233353	0.743134
-0.71305	cg27265404	4	78093960	q	CCNG2	15603	IGR	open sea	IGR - open sea	NA	-0.0076342	0.674838
-0.71302	cg13980113	5	36607333	p	SLC1A3	NA	TSS1500	open sea	TSS1500 - open sea	NA	0.00987313	0.970583
-0.712991	cg10148968	3	193922375	q	HES1	68444	IGR	island	IGR - island	NA	-0.0110603	0.88145
-0.712951	cg14391382	7	866102	p	UNC84A	NA	5'UTR	shelf	5'UTR - shelf	NA	-0.000321986	0.478577
-0.712834	cg00305740	7	73392697	q	ELN	-49730	IGR	open sea	IGR - open sea	NA	0.0358863	0.708131
-0.712816	cg09310564	2	136850686	q	CXCR4	-21233	IGR	open sea	IGR - open sea	NA	-0.00398104	0.759827
-0.7128	cg26670674	14	104686088	q	KIF26A	81028	IGR	shore	IGR - shore	NA	0.00756645	0.508985
-0.712787	cg01831160	3	13034632	p	IQSEC1	NA	Body	shore	Body - shore	NA	0.0343281	0.470461
-0.712779	cg12493906	11	5009311	p	MMP26	NA	TSS200	open sea	TSS200 - open sea	NA	0.000753846	0.494178
-0.712758	cg22544485	7	27250097	p	HOTTIP	10057	IGR	shelf	IGR - shelf	NA	0.00257809	0.670184
-0.712752	cg21438382	7	20825862	p	SP8	NA	5'UTR	shore	5'UTR - shore	NA	0.0142054	0.959987
-0.712712	cg04839761	10	93393386	q	PPP1R3C	NA	TSS1500	shore	TSS1500 - shore	NA	-0.0383369	0.902509
-0.712647	cg09355040	1	222564633	q	HHIPL2	-130969	IGR	open sea	IGR - open sea	NA	-0.0162275	0.68391
-0.712645	cg20972466	16	89679595	q	DPEP1	NA	TSS200	open sea	TSS200 - open sea	NA	0	0.998542
-0.712601	cg00787180	14	91751731	q	CCDC88C	NA	Body	shelf	Body - shelf	NA	-0.0125617	0.544593
-0.712582	cg14543780	4	7768575	p	AFAP1	NA	Body	open sea	Body - open sea	NA	-0.0306395	0.766505
-0.712566	cg21215409	8	145514316	q	BOP1	NA	Body	shore	Body - shore	NA	-0.00124879	0.907345
-0.712561	cg12239557	10	123778187	q	TACC2	NA	5'UTR	open sea	5'UTR - open sea	NA	-0.00595199	0.801744
-0.712504	cg13762612	9	6703605	p	KDM4C	-17258	IGR	shore	IGR - shore	NA	0.038503	0.514547
-0.71249	cg14524622	4	186487810	q	SORBS2	-18788	IGR	open sea	IGR - open sea	NA	0.0343969	0.902149
-0.712488	cg14200368	7	11644315	p	THSD7A	NA	Body	open sea	Body - open sea	NA	0.0174561	0.785101
-0.712478	cg01950192	8	101862766	q	YWHAZ	-68038	IGR	open sea	IGR - open sea	NA	0	0.538496
-0.712433	cg21821315	12	54959611	q	PDE1B	NA	Body	open sea	Body - open sea	NA	-0.00131213	0.490447
-0.712398	cg20343827	13	107869769	q	FAM155A	NA	Body	open sea	Body - open sea	NA	0.0145733	0.45991
-0.712335	cg16514513	17	48263159	q	COL1A1	NA	Body	open sea	Body - open sea	NA	-0.015155	0.546123
-0.712334	cg27635976	16	88984067	q	CBFA2T3	NA	5'UTR	open sea	5'UTR - open sea	NA	-0.00042169	0.722619
-0.712322	cg03332271	3	49941151	p	MST1R	NA	1stExon	island	1stExon - island	NA	0.0215183	0.491729
-0.712254	cg26306329	4	124400196	q	SPRY1	79551	IGR	open sea	IGR - open sea	NA	-0.00626955	0.788905
-0.712251	cg04358037	10	127465013	q	MMP21	NA	TSS1500	shore	TSS1500 - shore	NA	0.00623267	0.817677
-0.712222	cg02668218	20	2191729	p	TGM3	-84884	IGR	shelf	IGR - shelf	NA	-0.000583894	0.609091
-0.712156	cg18232816	12	33591505	p	SYT10	NA	Body	shore	Body - shore	NA	-0.00175813	0.70084
-0.712122	cg23203698	2	23913769	p	KLHL29	NA	Body	shore	Body - shore	NA	-0.00758301	0.726917
-0.712118	cg05967120	7	100064619	q	TSC22D4	NA	Body	open sea	Body - open sea	NA	0.00503351	0.45991
-0.712096	cg02652998	7	155261984	q	EN2	11160	IGR	shore	IGR - shore	NA	0.00358368	0.97015
-0.712058	cg06661994	20	62184363	q	C20orf195	NA	TSS200	shore	TSS200 - shore	NA	-0.000657509	0.904373
-0.712048	cg18914852	2	204773790	q	ICOS	-27681	IGR	open sea	IGR - open sea	NA	0.00604288	0.800197
-0.712018	cg06712088	11	7259389	p	SYT9	-13792	IGR	open sea	IGR - open sea	NA	0.000167236	0.45991
-0.712012	cg06651299	19	1010405	p	C19orf6	NA	3'UTR	island	3'UTR - island	NA	-0.00135587	0.45991
-0.71201	cg08314208	16	67682810	q	RLTPR	NA	Body	island	Body - island	NA	0.0109981	0.688059
-0.712008	cg04105966	18	908745	p	ADCYAP1	NA	Body	island	Body - island	NA	-0.0107283	0.887931
-0.711987	cg08535756	1	110993782	p	PROK1	NA	TSS200	open sea	TSS200 - open sea	NA	-0.00462988	0.555327
-0.711835	cg07798602	1	65358393	p	JAK1	NA	5'UTR	open sea	5'UTR - open sea	NA	-0.00856395	0.722296
-0.711797	cg09284949	19	51190179	q	SHANK1	NA	Body	shore	Body - shore	NA	-0.0212849	0.575332
-0.711793	cg03800253	12	132840586	q	GALNT9	NA	Body	shore	Body - shore	NA	0.000376559	0.540067
-0.711736	cg10521852	19	19739820	p	LPAR2	NA	TSS1500	island	TSS1500 - island	NA	0.00262473	0.911047
-0.711604	cg24091990	14	81916652	q	SEL1L	-21239	IGR	open sea	IGR - open sea	NA	0.0380213	0.545669
-0.711578	cg26279025	19	55882154	q	IL11	NA	TSS1500	shore	TSS1500 - shore	NA	-0.0029068	0.792208
-0.711508	cg01127320	3	126134977	q	CCDC37	NA	Body	shore	Body - shore	NA	-0.00245328	0.75831
-0.71144	cg02558476	16	2880326	p	ZG16B	NA	1stExon	open sea	1stExon - open sea	NA	0.000473623	0.630765
-0.711425	cg21127068	3	147124417	q	ZIC4	NA	TSS1500	shelf	TSS1500 - shelf	NA	0.00564841	0.866053
-0.711389	cg00337916	7	96643686	q	DLX6AS	NA	TSS1500	shelf	TSS1500 - shelf	NA	-0.0105878	0.782444
-0.711317	cg13855364	9	139336132	q	SEC16A	NA	3'UTR	shore	3'UTR - shore	NA	-0.0017149	0.956391
-0.711309	cg07884867	12	52108375	q	SCN8A	NA	Body	open sea	Body - open sea	NA	0.000265649	0.757858
-0.711308	cg07548213	2	162271751	q	TBR1	NA	TSS1500	shore	TSS1500 - shore	NA	-0.000967303	0.95808
-0.711298	cg19493651	2	62428082	p	B3GNT2	NA	5'UTR	shelf	5'UTR - shelf	NA	0.00895222	0.831476
-0.711293	cg26769700	8	140945810	q	TRAPPC9	NA	Body	open sea	Body - open sea	NA	-0.0123129	0.55926
-0.711219	cg01235172	7	157451618	q	PTPRN2	NA	Body	shelf	Body - shelf	NA	-0.00471044	0.853076
-0.711088	cg24425171	2	25391711	p	POMC	NA	TSS200	island	TSS200 - island	NA	0.0781995	0.551782
-0.711066	cg03243165	2	3832511	p	ALLC	126725	IGR	shore	IGR - shore	NA	0.000156173	0.528627
-0.711062	cg01255417	6	10422636	p	LINC00518	-5382	IGR	island	IGR - island	NA	-2.77398e-05	0.45991
-0.711049	cg11203990	1	1102417	p	MIR200B	NA	TSS200	shore	TSS200 - shore	NA	0.0239803	0.679462
-0.71102	cg06647007	7	28747836	p	CREB5	NA	Body	open sea	Body - open sea	NA	0.0426765	0.536147
-0.711017	cg07665535	16	14397756	p	MIR193B	NA	TSS200	shore	TSS200 - shore	NA	0.00571552	0.92284
-0.710978	cg22990967	6	167567203	q	GPR31	-3157	IGR	open sea	IGR - open sea	NA	-0.00178091	0.829037
-0.710937	cg00445126	2	63276010	p	LOC100132215	NA	TSS1500	island	TSS1500 - island	NA	0.0040169	0.652594
-0.710923	cg04864441	7	157670677	q	PTPRN2	NA	Body	shore	Body - shore	NA	0.0714971	0.830266
-0.710906	cg10582858	11	121069511	q	SC5D	-93877	IGR	open sea	IGR - open sea	NA	0.0105842	0.833426
-0.710812	cg13867039	1	3159645	p	PRDM16	NA	Body	shore	Body - shore	NA	0	0.461857
-0.71076	cg17291423	7	158263204	q	PTPRN2	NA	Body	open sea	Body - open sea	NA	0.00173701	0.562397
-0.710696	cg15858483	20	56073589	q	CTCFL	NA	3'UTR	open sea	3'UTR - open sea	NA	-0.000122059	0.951382
-0.710666	cg10634712	1	3687804	p	CCDC27	NA	Body	shore	Body - shore	NA	0.030558	0.616785
-0.710644	cg17683593	11	61283872	q	SYT7	NA	3'UTR	island	3'UTR - island	NA	-0.00683623	0.838943
-0.710596	cg23214816	8	17089328	p	CNOT7	NA	3'UTR	open sea	3'UTR - open sea	NA	-0.0160966	0.670132
-0.710578	cg07748847	12	14124857	p	GRIN2B	NA	5'UTR	open sea	5'UTR - open sea	NA	0.000302529	0.45991
-0.710515	cg22315844	6	69342841	q	BAI3	-2791	IGR	shelf	IGR - shelf	NA	-0.00178168	0.492083
-0.710494	cg10044575	16	1208828	p	CACNA1H	NA	Body	shore	Body - shore	NA	0.00171952	0.746035
-0.71046	cg15308271	2	27720440	p	GCKR	NA	Body	shelf	Body - shelf	NA	0.0145514	0.673816
-0.710432	cg08951271	6	30850543	p	DDR1	NA	TSS1500	shore	TSS1500 - shore	NA	0.000796484	0.74622
-0.710399	cg02827132	16	1052529	p	SOX8	20721	IGR	open sea	IGR - open sea	NA	0.00204278	0.45991
-0.710369	cg15210999	6	15663538	p	DTNBP1	NA	TSS1500	shore	TSS1500 - shore	NA	0.00598801	0.804259
-0.710367	cg24065451	11	128419512	q	ETS1	NA	Body	island	Body - island	NA	-0.00255317	0.45991
-0.710339	cg01982835	20	34995278	q	DLGAP4	NA	TSS200	open sea	TSS200 - open sea	NA	-0.0155366	0.719018
-0.710329	cg17125804	12	111748346	q	CUX2	NA	Body	island	Body - island	NA	0.0154578	0.651392
-0.710325	cg10368641	16	88932955	q	PABPN1L	NA	1stExon	open sea	1stExon - open sea	NA	-0.000110264	0.45991
-0.710319	cg23625466	7	65543242	q	ASL	NA	Body	shelf	Body - shelf	NA	0.00590026	0.897754
-0.710275	cg17722002	7	121940381	q	FEZF1-AS1	-1067	IGR	island	IGR - island	NA	0.0450507	0.814655
-0.710262	cg08855742	4	16086085	p	PROM1	NA	TSS1500	shore	TSS1500 - shore	NA	-0.00194864	0.45991
-0.710256	cg17841545	10	115371055	q	NRAP	NA	Body	open sea	Body - open sea	NA	0.0154975	0.475001
-0.710238	cg13539395	19	859507	p	CFD	NA	TSS200	shore	TSS200 - shore	NA	-0.00663369	0.45991
-0.710208	cg05668703	17	79380493	q	BAHCC1	NA	Body	island	Body - island	NA	0.00886279	0.946328
-0.710177	cg00297912	6	155636825	q	TFB1M	NA	TSS1500	shore	TSS1500 - shore	NA	0.0125784	0.936313
-0.710125	cg10823804	1	32042921	p	TINAGL1	NA	Body	open sea	Body - open sea	NA	0.0286631	0.523355
-0.710101	cg11430353	2	174881312	q	OLA1	-55863	IGR	shelf	IGR - shelf	NA	0.000689531	0.781659
-0.710052	cg17605814	11	44585659	p	CD82	NA	TSS1500	shore	TSS1500 - shore	NA	-0.00182442	0.628144
-0.710046	cg02441103	5	133591209	q	MIR3661	29761	IGR	open sea	IGR - open sea	NA	0.00481284	0.46079
-0.710012	cg02943188	16	882848	p	LMF1	-20787	IGR	open sea	IGR - open sea	NA	0.00795906	0.758675
-0.709972	cg19069360	12	1922058	p	CACNA2D4	NA	Body	open sea	Body - open sea	NA	-0.00157049	0.587128
-0.709967	cg08198265	4	15708451	p	BST1	NA	Body	shelf	Body - shelf	NA	-0.00283322	0.7261
-0.70992	cg24741066	2	1656557	p	PXDN	NA	Body	shelf	Body - shelf	NA	-0.00583702	0.975349
-0.70992	cg22681945	1	37732046	p	MIR4255	104882	IGR	open sea	IGR - open sea	NA	-0.00415781	0.823784
-0.709895	cg08848140	9	124982018	q	LHX6	NA	Body	island	Body - island	NA	-0.0193116	0.872926
-0.709887	cg25756780	2	121345047	q	LINC01101	123136	IGR	island	IGR - island	NA	-0.0171041	0.682967
-0.709843	cg01102379	11	78129867	q	GAB2	NA	TSS1500	shore	TSS1500 - shore	NA	-0.00222351	0.990816
-0.709833	cg26912636	20	56286391	q	PMEPA1	NA	5'UTR	shore	5'UTR - shore	NA	-0.00357043	0.51363
-0.709829	cg00153101	1	2431753	p	PLCH2	NA	Body	shore	Body - shore	NA	0.00330637	0.45991
-0.709797	cg00820961	9	138624832	q	KCNT1	NA	Body	shore	Body - shore	NA	-0.00135167	0.898497
-0.709792	cg27307240	14	77612082	q	ZDHHC22	14469	IGR	shelf	IGR - shelf	NA	-0.000374818	0.483547
-0.709755	cg03935060	16	10272021	p	GRIN2A	NA	Body	shore	Body - shore	NA	0.0191463	0.615438
-0.709696	cg16413675	16	2520055	p	NTN3	NA	TSS1500	shore	TSS1500 - shore	NA	-0.052896	0.79232
-0.709671	cg17415650	12	113370524	q	OAS3	-5725	IGR	open sea	IGR - open sea	NA	0.0141681	0.621301
-0.709585	cg07949011	1	62729257	p	KANK4	NA	Body	open sea	Body - open sea	NA	0.0151459	0.497203
-0.709476	cg16781287	11	118267111	q	UBE4A	NA	Body	open sea	Body - open sea	NA	-0.00380829	0.822697
-0.709474	cg20814813	1	247506185	q	ZNF496	42563	IGR	open sea	IGR - open sea	NA	-0.00460372	0.729766
-0.709447	cg23737263	2	43328424	p	ZFP36L2	-121117	IGR	shore	IGR - shore	NA	-0.00119371	0.460178
-0.709403	cg13996453	7	110174780	q	LRRN3	-128326	IGR	open sea	IGR - open sea	NA	-0.0206422	0.864215
-0.709403	cg10082841	9	130689321	q	PIP5KL1	NA	Body	shore	Body - shore	NA	-0.000198804	0.45991
-0.709386	cg24670715	8	6420506	p	ANGPT2	NA	5'UTR	shelf	5'UTR - shelf	NA	-0.019059	0.835377
-0.709379	cg19595277	6	43090809	p	PTK7	NA	Body	open sea	Body - open sea	NA	0.019548	0.460765
-0.709366	cg04146573	11	69970618	q	ANO1	NA	Body	open sea	Body - open sea	NA	-0.0134539	0.647087
-0.709322	cg24302688	1	45240400	p	SNORD55	NA	TSS1500	shore	TSS1500 - shore	NA	-0.00329417	0.880489
-0.709313	cg05116145	2	241721922	q	KIF1A	NA	Body	island	Body - island	NA	0	0.537527
-0.709282	cg25414605	11	67182672	q	ATPGD1	NA	TSS1500	shore	TSS1500 - shore	NA	0.00630992	0.885868
-0.70927	cg13743091	9	129948099	q	RALGPS1	NA	Body	open sea	Body - open sea	NA	-9.20181e-05	0.864182
-0.709254	cg25050565	8	31679994	p	NRG1	NA	Body	open sea	Body - open sea	NA	0	0.45991
-0.709238	cg02316713	21	43619559	q	ABCG1	NA	TSS1500	open sea	TSS1500 - open sea	NA	-0.00793557	0.967941
-0.70923	cg10824582	11	116855630	q	SIK3	NA	Body	open sea	Body - open sea	NA	-0.00173185	0.929428
-0.709156	cg16104915	7	27205217	p	HOXA9	NA	TSS200	island	TSS200 - island	V$MYCMAX_03;V$AHRARNT_02;V$MAX_01	-0.0211215	0.680855
-0.709082	cg14886530	17	72258231	q	DNAI2	-12155	IGR	open sea	IGR - open sea	NA	0.00153132	0.45991
-0.709067	cg07208565	3	23305946	p	UBE2E2	NA	Body	open sea	Body - open sea	NA	-0.0013779	0.45991
-0.708956	cg14502669	9	140212617	q	EXD3	NA	Body	shore	Body - shore	NA	0	0.498573
-0.708866	cg14758359	5	176042119	q	MIR4281	-5091	IGR	open sea	IGR - open sea	NA	-0.000649312	0.624412
-0.708853	cg07894334	2	46925333	p	SOCS5	NA	TSS1500	shore	TSS1500 - shore	NA	-0.00909973	0.733957
-0.708787	cg01897036	2	120282327	q	SCTR	NA	TSS1500	shore	TSS1500 - shore	NA	0.0409929	0.45991
-0.708759	cg15808825	17	17094588	p	PLD6	-9721	IGR	open sea	IGR - open sea	NA	0.0513891	0.559298
-0.708711	cg05046589	10	28970534	p	BAMBI	NA	Body	shelf	Body - shelf	NA	-0.00860692	0.695205
-0.708582	cg01353073	16	1965080	p	HS3ST6	NA	Body	shelf	Body - shelf	NA	0.0503377	0.712609
-0.708563	cg24111710	7	152063974	q	MLL3	NA	Body	island	Body - island	NA	0.0573302	0.865536
-0.708556	cg08119498	16	30756300	p	PHKG2	-3320	IGR	shelf	IGR - shelf	NA	-0.00306418	0.872825
-0.708494	cg21450654	1	10694312	p	CASZ1	-2354	IGR	shelf	IGR - shelf	NA	7.76385e-05	0.848762
-0.708433	cg04934382	17	77766335	q	CBX8	-1841	IGR	island	IGR - island	NA	0.00683492	0.45991
-0.708429	cg03446244	16	86229872	q	RP11-514D23.1	-90165	IGR	open sea	IGR - open sea	NA	0.00321319	0.796342
-0.70842	cg17387870	12	133463607	q	CHFR	NA	Body	shore	Body - shore	NA	0.0144785	0.728127
-0.708418	cg13857217	6	30045936	p	MIR548AI	7893	IGR	shelf	IGR - shelf	NA	0.00124127	0.710866
-0.708411	cg04635635	15	30163726	q	TJP1	171369	IGR	open sea	IGR - open sea	NA	0.0115377	0.605385
-0.708382	cg10120185	10	3868224	p	KLF6	50036	IGR	open sea	IGR - open sea	NA	-0.00410933	0.843439
-0.708357	cg21770330	11	124616459	q	NRGN	NA	3'UTR	island	3'UTR - island	NA	0.0120613	0.631326
-0.70834	cg14992144	3	10334743	p	GHRLOS	NA	Body	open sea	Body - open sea	NA	0.00330975	0.691271
-0.708255	cg20925954	10	112256640	q	DUSP5	NA	TSS1500	shore	TSS1500 - shore	NA	0.00215065	0.47603
-0.708234	cg03721454	21	46961395	q	SLC19A1	NA	5'UTR	shore	5'UTR - shore	NA	0.0409636	0.699803
-0.708217	cg15388107	7	36700916	p	AOAH	NA	Body	open sea	Body - open sea	NA	0.00878509	0.961251
-0.708186	cg25042383	16	90115646	q	LOC100130015	NA	TSS1500	shelf	TSS1500 - shelf	NA	0.000901713	0.490771
-0.708184	cg06142326	7	1407337	p	MICALL2	-66658	IGR	shore	IGR - shore	NA	0.0380715	0.45991
-0.708141	cg13284574	1	6519923	p	ESPN	NA	Body	shore	Body - shore	NA	-0.00727338	0.83389
-0.708093	cg18891604	6	36319055	p	ETV7	-2943	IGR	open sea	IGR - open sea	NA	0.0363683	0.802992
-0.708087	cg08451637	11	110120271	q	RDX	NA	Body	open sea	Body - open sea	NA	0.000199341	0.593989
-0.708046	cg27541454	1	975551	p	AGRN	NA	Body	island	Body - island	NA	0.00379596	0.45991
-0.708016	cg05878098	16	47003209	q	DNAJA2	NA	Body	shelf	Body - shelf	NA	-0.00195668	0.899486
-0.707968	cg26265281	6	75583742	q	COL12A1	-210300	IGR	open sea	IGR - open sea	NA	0.00238894	0.852767
-0.707953	cg16812352	16	4049855	p	ADCY9	NA	Body	open sea	Body - open sea	NA	-0.000464449	0.45991
-0.707945	cg12018098	19	38885481	q	SPRED3	NA	Body	island	Body - island	NA	-0.0787019	0.957023
-0.707937	cg21769820	7	625136	p	PRKAR1B	NA	Body	open sea	Body - open sea	NA	-0.000341931	0.516984
-0.707841	cg24065641	17	69357976	q	SOX9	-759185	IGR	open sea	IGR - open sea	NA	-0.0187064	0.636549
-0.707832	cg13466694	9	129380728	q	LMX1B	NA	Body	shelf	Body - shelf	NA	0.00176256	0.462464
-0.707756	cg19028462	13	113677628	q	MCF2L	NA	Body	island	Body - island	NA	0.000131763	0.772881
-0.707702	cg03323597	16	1131489	p	SSTR5	2708	IGR	shore	IGR - shore	NA	-0.0233743	0.544751
-0.707619	cg05951202	17	56277669	q	EPX	NA	Body	shelf	Body - shelf	NA	0.0118736	0.87648
-0.70759	cg06650847	X	63004884	q	MIR1468	-998	IGR	open sea	IGR - open sea	NA	0.0263664	0.855776
-0.707587	cg19603134	22	44577240	q	PARVG	NA	5'UTR	open sea	5'UTR - open sea	NA	-0.00170459	0.681568
-0.707539	cg02039815	2	224904724	q	SERPINE2	NA	TSS1500	island	TSS1500 - island	NA	0.00521838	0.629483
-0.707428	cg09242610	2	9357556	p	ASAP2	NA	Body	open sea	Body - open sea	NA	0.00249607	0.883574
-0.707335	cg24846009	1	18684587	p	IGSF21	NA	Body	open sea	Body - open sea	NA	-0.00179663	0.801511
-0.707229	cg13283635	20	61450653	q	COL9A3	NA	Body	shore	Body - shore	NA	-0.000371358	0.642883
-0.707181	cg13411948	2	40575296	p	SLC8A1	NA	Body	open sea	Body - open sea	NA	-0.00497372	0.783967
-0.707159	cg07743805	10	116528581	q	FAM160B1	-52922	IGR	shore	IGR - shore	NA	-0.0040781	0.611974
-0.707061	cg19741660	14	100631897	q	DEGS2	19144	IGR	open sea	IGR - open sea	NA	-0.00262967	0.678954
-0.707059	cg07449753	7	83057120	q	SEMA3E	NA	Body	open sea	Body - open sea	NA	0.0269906	0.912559
-0.707058	cg13126517	12	106974429	q	LOC100287944	-2256	IGR	island	IGR - island	NA	0.00115609	0.778645
-0.706884	cg26747269	16	89137745	q	ACSF3	-22472	IGR	shelf	IGR - shelf	NA	-0.00311835	0.703772
-0.706856	cg01884912	11	122753099	q	C11orf63	NA	TSS1500	shore	TSS1500 - shore	NA	0.000882238	0.479952
-0.706815	cg20559594	9	134703909	q	MED27	-31588	IGR	island	IGR - island	NA	0.00246239	0.485258
-0.706804	cg08548444	4	174445082	q	HAND2	-2570	IGR	shore	IGR - shore	NA	-0.00345649	0.930104
-0.706779	cg13665060	2	106959501	q	PLGLA	-39069	IGR	island	IGR - island	NA	0.0485536	0.793233
-0.706769	cg05363438	1	224301382	q	FBXO28	NA	TSS1500	shore	TSS1500 - shore	NA	0.0254246	0.630748
-0.706705	cg06587257	12	50452135	q	ACCN2	NA	5'UTR	shore	5'UTR - shore	NA	0.000774721	0.484405
-0.706689	cg18595258	11	61128572	q	TMEM138	NA	TSS1500	shore	TSS1500 - shore	NA	0.00776763	0.511422
-0.706636	cg01154445	2	206548171	q	NRP2	NA	Body	shore	Body - shore	NA	-0.00205677	0.691633
-0.706577	cg00731683	6	31548437	p	LTB	NA	3'UTR	island	3'UTR - island	NA	-0.00367559	0.820883
-0.706543	cg02108556	8	131271127	q	ASAP1	NA	Body	open sea	Body - open sea	NA	-0.000835225	0.498951
-0.706537	cg03916421	4	130013461	q	SCLT1	NA	Body	shore	Body - shore	NA	0.00809191	0.704501
-0.706497	cg16636756	10	106088755	q	ITPRIP	NA	5'UTR	open sea	5'UTR - open sea	NA	-0.000390673	0.963981
-0.706488	cg23104436	11	15838747	p	SOX6	-149248	IGR	open sea	IGR - open sea	NA	0.00554257	0.763773
-0.706453	cg27495845	1	161693088	q	FCRLB	NA	Body	shelf	Body - shelf	NA	0.00242606	0.664911
-0.706326	cg16303918	2	219848528	q	FEV	NA	Body	shore	Body - shore	NA	0.0252459	0.919279
-0.706315	cg19005446	22	28035309	q	MN1	-108956	IGR	island	IGR - island	V$IRF1_01	-0.00339519	0.45991
-0.706235	cg15681239	3	38080203	p	DLEC1	NA	TSS1500	shore	TSS1500 - shore	NA	-0.00683336	0.791057
-0.706215	cg09183598	19	57679015	q	DUXA	NA	TSS200	open sea	TSS200 - open sea	NA	5.4536e-05	0.463813
-0.706197	cg09533390	3	68053273	p	FAM19A1	NA	TSS200	shelf	TSS200 - shelf	V$CDC5_01	-0.00457593	0.45991
-0.706183	cg02732252	16	3068014	p	CLDN6	NA	5'UTR	island	5'UTR - island	NA	-0.00997937	0.716162
-0.706149	cg26343958	12	5539662	p	NTF3	-1618	IGR	shore	IGR - shore	NA	0.00413642	0.900156
-0.706134	cg00101350	22	39883192	q	MGAT3	NA	5'UTR	shore	5'UTR - shore	NA	0.0248476	0.944462
-0.706125	cg07536737	2	98630091	q	VWA3B	-73504	IGR	open sea	IGR - open sea	NA	-0.00275634	0.936965
-0.706092	cg10874402	5	96037871	q	CAST	NA	TSS1500	shore	TSS1500 - shore	NA	0.00484519	0.463062
-0.706085	cg16631088	16	15528133	p	C16orf45	NA	TSS200	shore	TSS200 - shore	NA	0.00147813	0.45991
-0.706042	cg18100702	5	3600572	p	IRX1	NA	Body	island	Body - island	NA	0.00271436	0.842275
-0.706031	cg04367345	11	44332636	p	ALX4	NA	TSS1500	island	TSS1500 - island	NA	-0.0067114	0.821845
-0.705946	cg04302194	5	3599012	p	IRX1	NA	Body	island	Body - island	NA	-0.00618938	0.92868
-0.705937	cg10296238	21	47605174	q	C21orf56	NA	TSS1500	shelf	TSS1500 - shelf	NA	0	0.492449
-0.705916	cg18845433	12	53193325	q	KRT4	-7002	IGR	open sea	IGR - open sea	NA	-0.00329362	0.66337
-0.705889	cg07189962	6	152126092	q	ESR1	NA	5'UTR	shelf	5'UTR - shelf	NA	0.00638558	0.549418
-0.705796	cg14036033	1	35206233	p	GJB5	-14488	IGR	open sea	IGR - open sea	NA	0.0292901	0.6982
-0.705767	cg22066108	4	3534761	p	LRPAP1	NA	TSS1500	island	TSS1500 - island	NA	-0.00668556	0.898686
-0.705756	cg16912563	10	77157423	q	ZNF503-AS2	-180	IGR	island	IGR - island	NA	-0.00979378	0.699831
-0.705698	cg21647182	2	1657483	p	PXDN	NA	Body	open sea	Body - open sea	NA	-0.0110535	0.938913
-0.705671	cg13348574	17	207478	p	ARL17B	9757	IGR	shore	IGR - shore	NA	-0.0017648	0.667133
-0.705614	cg10245273	13	112725605	q	SOX1	NA	1stExon	shore	1stExon - shore	NA	-0.0286005	0.846526
-0.705594	cg16722931	17	75312494	q	2009-09-01	NA	5'UTR	open sea	5'UTR - open sea	NA	-0.00396782	0.856993
-0.705587	cg18023598	1	19992504	p	HTR6	NA	1stExon	island	1stExon - island	NA	-0.000208104	0.524284
-0.705585	cg26539321	22	48730391	q	MIR3201	60215	IGR	island	IGR - island	NA	-0.0110975	0.986794
-0.705437	cg17220545	7	157085556	q	DNAJB6	-44154	IGR	open sea	IGR - open sea	NA	0.0156738	0.79056
-0.705426	cg02527881	3	46936655	p	PTH1R	NA	Body	shelf	Body - shelf	NA	-0.00404538	0.863512
-0.705336	cg17008318	14	101175123	q	DLK1	-18079	IGR	shore	IGR - shore	NA	0.00181503	0.872487
-0.705328	cg08711113	1	53973727	p	GLIS1	NA	Body	open sea	Body - open sea	NA	0.0093078	0.45991
-0.705315	cg00042059	2	55087588	p	EML6	NA	Body	open sea	Body - open sea	NA	-0.00154504	0.562956
-0.705262	cg19863595	12	96350605	q	AMDHD1	NA	Body	island	Body - island	NA	0.00577949	0.970846
-0.705214	cg20026346	6	136872552	q	MAP7	NA	TSS1500	shore	TSS1500 - shore	NA	0.0258284	0.982542
-0.705184	cg09364688	1	36038877	p	TFAP2E	NA	TSS200	shore	TSS200 - shore	NA	-0.00692114	0.839124
-0.705156	cg02335909	10	85743628	q	GHITM	-155557	IGR	open sea	IGR - open sea	NA	0.00111517	0.68503
-0.705136	cg25503169	4	26240502	p	RBPJ	-80830	IGR	open sea	IGR - open sea	NA	0.00171419	0.569958
-0.705111	cg12297590	6	158080750	q	ZDHHC14	NA	Body	open sea	Body - open sea	NA	-0.00258067	0.45991
-0.705049	cg04366687	8	145107199	q	OPLAH	NA	Body	island	Body - island	NA	-0.000115386	0.59113
-0.705036	cg20152871	8	129121542	q	MIR1208	-40820	IGR	open sea	IGR - open sea	NA	-0.00148425	0.742184
-0.705033	cg18894200	7	157484250	q	PTPRN2	NA	Body	island	Body - island	NA	0.0133086	0.930117
-0.70501	cg09883650	6	169497584	q	THBS2	-118291	IGR	open sea	IGR - open sea	NA	-0.00101494	0.538259
-0.704969	cg13807254	9	129619813	q	ZBTB34	-3131	IGR	shelf	IGR - shelf	NA	-0.00227278	0.689537
-0.704947	cg12311082	3	126012767	q	KLF15	-48711	IGR	open sea	IGR - open sea	NA	0.00318096	0.915316
-0.704931	cg17127015	15	73050598	q	ADPGK	NA	Body	open sea	Body - open sea	NA	-0.00186917	0.855331
-0.70491	cg19403323	1	210024060	q	C1orf107	NA	Body	open sea	Body - open sea	NA	-0.00329471	0.663645
-0.704875	cg17754742	8	6400956	p	ANGPT2	NA	Body	open sea	Body - open sea	NA	-0.00757222	0.550715
-0.70486	cg14435720	9	139565087	q	EGFL7	NA	Body	island	Body - island	NA	0.00137554	0.507603
-0.704814	cg08266712	14	104979372	q	C14orf180	-66684	IGR	open sea	IGR - open sea	NA	0.0668487	0.45991
-0.704738	cg04874795	16	86477638	q	FENDRR	-30493	IGR	open sea	IGR - open sea	NA	-0.00191707	0.966495
-0.704735	cg00029979	17	49027095	q	SPAG9	-12440	IGR	open sea	IGR - open sea	NA	0.00775773	0.874059
-0.704678	cg19555886	20	3759228	p	SPEF1	NA	Body	shore	Body - shore	NA	-0.00232385	0.880232
-0.704676	cg14773694	19	30365923	q	URI1	-48628	IGR	shore	IGR - shore	NA	0.0196198	0.78046
[truncated: 26,628 more rows]
