# Supplementary material for: Epigenetic reprogramming of fallopian tube fimbriae in BRCA mutation carriers defines early ovarian cancer evolution
Source: Nat Commun. 2016 May 24;7:11620. doi: 10.1038/ncomms11620 (PMC4890182; doi:10.1038/ncomms11620)
Supplement: Supplementary Data 6 — Top CpGs which are hypermethylated in FT11 AID overexpression cells compared to empty vector. CpGs are included with delta-beta greater than 0.3. Genomic information is also provided for each CpG. [file ncomms11620-s7.xls]

## Sheet: betaDiffHyperTable_FT11-11_vs_F
Supplementary Data 6. Top CpGs which are hypermethylated in FT11 AID overexpression cells compared to empty vector. CpGs are included with delta-beta greater than 0.3. Genomic information is also provided for each CpG.
BetaDiff	probeID	CHR	MAPINFO	arm	gene	distancetoGene	feature	cgi	feat.cgi	conserved_tfbs	OC Median.diff.beta	OC adj.P.Val
0.917114	cg16269733	1	156616804	q	BCAN	NA	Body	island	Body - island	NA	-0.000206393	0.787461
0.914902	cg09117448	16	31439393	p	COX6A2	NA	Body	island	Body - island	NA	0.0198426	0.513181
0.912047	cg20744163	10	80999841	q	ZMIZ1	NA	Body	shelf	Body - shelf	NA	0.00547851	0.793962
0.899816	cg09777775	21	45336673	q	AGPAT3	NA	5'UTR	open sea	5'UTR - open sea	NA	0.00042321	0.809253
0.899606	cg13186228	20	57225195	q	STX16	NA	TSS1500	island	TSS1500 - island	NA	0.000192785	0.991508
0.896972	cg14216068	7	27146445	p	HOXA3	NA	3'UTR	island	3'UTR - island	NA	-0.00466674	0.672663
0.896144	cg13293524	17	46651822	q	HOXB3	NA	TSS200	shelf	TSS200 - shelf	NA	-0.00337313	0.954189
0.895429	cg05987823	12	54428592	q	HOXC4	NA	5'UTR	island	5'UTR - island	NA	-0.00122923	0.461774
0.893796	cg07575466	1	40769708	p	COL9A2	NA	Body	island	Body - island	NA	0.00208441	0.463266
0.892032	cg25122233	12	54412506	q	HOXC4	NA	5'UTR	shore	5'UTR - shore	NA	0.00155674	0.523
0.886786	cg26407571	12	54473534	q	FLJ12825	NA	Body	island	Body - island	NA	0.00128509	0.466975
0.883274	cg14698448	5	122423190	q	PRDM6	-1651	IGR	shore	IGR - shore	NA	-0.0027349	0.891707
0.881687	cg21809927	6	30079265	p	TRIM31	NA	Body	open sea	Body - open sea	NA	0.00253916	0.991361
0.881526	cg00674679	2	176931680	q	EVX2	-13155	IGR	island	IGR - island	NA	-0.00618626	0.45991
0.879155	cg12433473	2	220406756	q	CHPF	NA	Body	island	Body - island	NA	-0.00701982	0.876649
0.876923	cg00040312	12	54424679	q	HOXC4	NA	5'UTR	island	5'UTR - island	NA	-0.00976115	0.87055
0.876595	cg04800503	17	46648533	q	HOXB3	NA	5'UTR	open sea	5'UTR - open sea	NA	0.00825339	0.87634
0.875779	cg10308785	17	46673625	q	LOC404266	NA	Body	island	Body - island	NA	-0.0138968	0.630382
0.874314	cg05056638	8	24800824	p	NEFL	-7645	IGR	shore	IGR - shore	NA	0.0266928	0.980393
0.871906	cg25598840	7	27142618	p	HOXA2	NA	TSS1500	shore	TSS1500 - shore	NA	-0.0218746	0.984575
0.871618	cg05403655	11	125215457	q	PKNOX2	NA	5'UTR	open sea	5'UTR - open sea	NA	-0.00573153	0.45991
0.871402	cg00218447	12	54428171	q	HOXC4	NA	5'UTR	island	5'UTR - island	NA	0.00303705	0.500081
0.8711	cg20667480	17	77916768	q	TBC1D16	NA	Body	island	Body - island	NA	-0.00553277	0.618612
0.870153	cg22943986	7	27142700	p	HOXA2	NA	TSS1500	shore	TSS1500 - shore	NA	-0.00328628	0.724655
0.869924	cg00711072	17	46669489	q	LOC404266	NA	TSS200	island	TSS200 - island	NA	0.00293003	0.797201
0.868987	cg15255390	17	46632154	q	HOXB3	NA	5'UTR	island	5'UTR - island	NA	0.0455016	0.980827
0.868719	cg13826247	12	54424203	q	HOXC4	NA	5'UTR	shore	5'UTR - shore	NA	0.00844701	0.605544
0.868637	cg19047868	17	46669485	q	LOC404266	NA	TSS200	island	TSS200 - island	NA	0.0303689	0.916121
0.868462	cg13525071	6	475375	p	OR2J2	-6018	IGR	open sea	IGR - open sea	NA	0.00641385	0.527706
0.867114	cg26574680	1	235811860	q	GNG4	NA	5'UTR	island	5'UTR - island	NA	0.00937395	0.8291
0.864466	cg01064265	16	55363058	q	IRX6	NA	Body	island	Body - island	NA	-6.73231e-05	0.45991
0.864148	cg17415355	11	1320010	p	TOLLIP	NA	Body	shelf	Body - shelf	NA	0.000146796	0.963414
0.864118	cg04737131	7	27142708	p	HOXA2	NA	TSS1500	shore	TSS1500 - shore	NA	-0.00259262	0.55903
0.864086	cg23979631	7	27142427	p	HOXA2	NA	TSS200	shore	TSS200 - shore	NA	-0.000637193	0.97603
0.863098	cg06473181	2	176963583	q	HOXD12	NA	TSS1500	shore	TSS1500 - shore	NA	0.0151977	0.851884
0.862431	cg23697546	12	54424085	q	HOXC4	NA	5'UTR	shore	5'UTR - shore	NA	-0.00670716	0.825703
0.862362	cg03167389	4	42154927	p	BEND4	NA	TSS200	island	TSS200 - island	NA	0.0451257	0.817495
0.862241	cg02803819	7	27141067	p	HOXA2	NA	Body	shelf	Body - shelf	NA	0.0138557	0.834162
0.86168	cg24040595	7	27185512	p	HOXA6	NA	Body	island	Body - island	V$PAX4_01	0.0045336	0.801609
0.859528	cg19999161	7	27155358	p	HOXA3	NA	5'UTR	island	5'UTR - island	NA	0.00522669	0.710355
0.858993	cg15642854	10	82295864	q	SH2D4B	-1794	IGR	island	IGR - island	NA	0.0117772	0.748879
0.858819	cg19533231	18	54814390	q	BOD1L2	97	IGR	open sea	IGR - open sea	NA	0.00088828	0.45991
0.858493	cg25307665	7	27183694	p	HOXA5	NA	TSS1500	island	TSS1500 - island	NA	0.00690403	0.88498
0.858315	cg11011512	12	131303247	q	STX2	NA	Body	island	Body - island	NA	0.0154467	0.70558
0.855288	cg16879247	6	36561383	p	SFRS3	NA	TSS1500	shore	TSS1500 - shore	NA	0.00300113	0.940926
0.855161	cg23454797	7	27183990	p	HOXA5	NA	TSS1500	island	TSS1500 - island	NA	-0.0122938	0.880973
0.855133	cg15645660	1	55247356	p	TTC22	NA	Body	island	Body - island	NA	0.00261183	0.483743
0.854947	cg19048532	7	27148002	p	HOXA3	NA	Body	island	Body - island	V$HEN1_01	-0.0247142	0.783967
0.854708	cg05921905	7	27142527	p	HOXA2	NA	TSS200	shore	TSS200 - shore	NA	0.00962972	0.898099
0.854533	cg00723994	12	115105290	q	TBX3	-2769	IGR	island	IGR - island	NA	0.0451511	0.80495
0.853889	cg07175255	10	131218009	q	MGMT	-47445	IGR	open sea	IGR - open sea	NA	0.0202568	0.573033
0.853228	cg08184792	12	48592270	q	OR10AD1	-3852	IGR	island	IGR - island	NA	0.00507069	0.85068
0.852239	cg03308399	7	27146237	p	HOXA3	NA	3'UTR	island	3'UTR - island	NA	0.0185008	0.914229
0.850367	cg13346441	22	18231586	q	BID	NA	Body	island	Body - island	NA	-0.00219169	0.462068
0.848427	cg10832093	12	131303194	q	STX2	NA	Body	island	Body - island	NA	-0.00587281	0.657492
0.847745	cg21041775	12	54425418	q	HOXC4	NA	5'UTR	shore	5'UTR - shore	NA	0.00524328	0.805052
0.847709	cg05109569	7	27146430	p	HOXA3	NA	3'UTR	island	3'UTR - island	NA	0.00830349	0.640005
0.847442	cg06992285	8	99952047	q	OSR2	-4584	IGR	island	IGR - island	NA	0.00867944	0.958765
0.847406	cg02749463	17	46646359	q	HOXB3	NA	5'UTR	open sea	5'UTR - open sea	NA	-0.00282568	0.93081
0.847106	cg21875802	2	45231382	p	SIX2	-942	IGR	island	IGR - island	NA	-0.00412474	0.633051
0.84664	cg15381475	7	6436101	p	RAC1	NA	Body	open sea	Body - open sea	NA	-0.00854575	0.869841
0.846337	cg26434983	15	89952904	q	LINC00925	31631	IGR	island	IGR - island	NA	0.0187983	0.910048
0.844586	cg24058604	7	27142437	p	HOXA2	NA	TSS200	shore	TSS200 - shore	NA	-0.00083427	0.791057
0.843908	cg03751967	19	40421743	q	FCGBP	NA	Body	island	Body - island	NA	0.000113746	0.494699
0.843642	cg18829827	5	122422500	q	PRDM6	-2341	IGR	shore	IGR - shore	NA	-0.00401207	0.847027
0.842867	cg18612040	17	78904485	q	RPTOR	NA	Body	open sea	Body - open sea	NA	-0.00499804	0.906223
0.842095	cg12744859	17	46669492	q	LOC404266	NA	TSS200	island	TSS200 - island	NA	0.0103621	0.937417
0.84208	cg03020554	8	99951730	q	OSR2	-4901	IGR	shore	IGR - shore	NA	0.00151788	0.857127
0.841975	cg26551092	6	157505432	q	ARID1B	NA	Body	open sea	Body - open sea	NA	0.0460572	0.83374
0.841218	cg07153966	7	27147590	p	HOXA3	NA	Body	island	Body - island	NA	-0.00582757	0.554406
0.840768	cg02376703	7	143106130	q	EPHA1	NA	TSS200	open sea	TSS200 - open sea	NA	-0.0147771	0.893036
0.839987	cg21047695	8	63614552	q	NKAIN3	NA	Body	open sea	Body - open sea	NA	0.00107681	0.593058
0.839609	cg22583148	17	46674041	q	LOC404266	NA	Body	island	Body - island	NA	-0.00846831	0.822212
0.837085	cg24914355	2	176959229	q	HOXD13	NA	Body	shore	Body - shore	NA	0.00561493	0.86385
0.836727	cg11941633	12	54422447	q	HOXC4	NA	5'UTR	shore	5'UTR - shore	NA	-0.000490001	0.928215
0.834513	cg08367801	5	98111529	q	RGMB	NA	Body	shore	Body - shore	NA	0.0956143	0.643398
0.833298	cg19240213	7	27163095	p	HOXA3	NA	5'UTR	shore	5'UTR - shore	NA	-0.00606239	0.926127
0.830878	cg20375320	12	2420738	p	CACNA1C	NA	Body	open sea	Body - open sea	NA	0.0253139	0.45991
0.830706	cg04576672	12	54422239	q	HOXC4	NA	5'UTR	shore	5'UTR - shore	NA	0.0010681	0.98857
0.83054	cg27151303	7	27184821	p	HOXA-AS3	-381	IGR	island	IGR - island	NA	-0.000871019	0.978419
0.829973	cg02225599	7	27143252	p	HOXA2	NA	TSS1500	island	TSS1500 - island	NA	0.0101209	0.94498
0.828963	cg21903646	6	28447115	p	GPX6	-23958	IGR	open sea	IGR - open sea	NA	0.00893336	0.706162
0.828895	cg24867279	6	28853021	p	TRIM27	-17758	IGR	open sea	IGR - open sea	NA	0.00463703	0.643847
0.828472	cg13512268	7	27183973	p	HOXA5	NA	TSS1500	island	TSS1500 - island	NA	0.000856488	0.909592
0.828385	cg19701577	7	27181418	p	HOXA5	NA	3'UTR	shore	3'UTR - shore	NA	0.00190105	0.648615
0.827803	cg20974609	7	27181671	p	HOXA5	NA	Body	shore	Body - shore	V$HNF4_01	-0.000348399	0.966044
0.82745	cg14658493	7	27184077	p	HOXA5	NA	TSS1500	island	TSS1500 - island	NA	-0.00405528	0.745272
0.827404	cg20330472	6	133561932	q	EYA4	NA	TSS1500	shore	TSS1500 - shore	NA	0.0408478	0.897984
0.827338	cg04206484	7	1121657	p	C7orf50	NA	Body	shore	Body - shore	NA	-0.010375	0.517036
0.826593	cg17432857	7	27184438	p	HOXA5	NA	TSS1500	island	TSS1500 - island	NA	0.00136131	0.680195
0.826134	cg00804179	3	13083974	p	IQSEC1	NA	Body	open sea	Body - open sea	NA	-0.0010632	0.480111
0.825874	cg15368905	6	78172337	q	HTR1B	NA	1stExon	island	1stExon - island	NA	-0.00110948	0.817271
0.825736	cg23934731	15	89904873	q	MIR9-3	-6375	IGR	island	IGR - island	NA	-0.00629257	0.977344
0.825714	cg11724970	7	27182493	p	HOXA5	NA	Body	shore	Body - shore	NA	-0.00821941	0.904102
0.825103	cg04956511	12	7056008	p	PTPN6	NA	Body	shelf	Body - shelf	NA	-0.00826912	0.996386
0.824193	cg05477457	4	169799308	q	PALLD	NA	Body	island	Body - island	NA	-0.0144023	0.78556
0.823636	cg26379258	6	111888446	q	TRAF3IP2	NA	Body	open sea	Body - open sea	NA	-0.00434347	0.514288
0.823028	cg21441507	1	161337603	q	C1orf192	NA	Body	open sea	Body - open sea	NA	0.0172713	0.9065
0.822398	cg04117801	17	46651867	q	HOXB3	NA	TSS200	shelf	TSS200 - shelf	NA	0.0179553	0.929657
0.822063	cg17955761	8	11628430	p	NEIL2	NA	5'UTR	shore	5'UTR - shore	NA	-0.00817631	0.51879
0.821769	cg10005224	12	54424964	q	HOXC4	NA	5'UTR	island	5'UTR - island	NA	-0.00107482	0.664732
0.820747	cg05835726	7	27183861	p	HOXA5	NA	TSS1500	island	TSS1500 - island	NA	-0.00177324	0.988142
0.820547	cg14882265	7	27184375	p	HOXA5	NA	TSS1500	island	TSS1500 - island	NA	-0.0042645	0.658632
0.819685	cg21935519	8	66472955	q	LOC286186	33712	IGR	open sea	IGR - open sea	NA	-0.00567448	0.742184
0.818705	cg18494043	13	67568518	q	PCDH9	NA	Body	open sea	Body - open sea	NA	-0.00776265	0.571916
0.81849	cg22660147	17	46656093	q	HOXB4	NA	TSS1500	shore	TSS1500 - shore	NA	-0.00328957	0.95899
0.817934	cg21474786	17	46631948	q	HOXB3	NA	5'UTR	island	5'UTR - island	NA	-0.00780562	0.866837
0.817232	cg14533390	3	65342843	p	MAGI1	NA	Body	island	Body - island	NA	0.00351804	0.969825
0.816034	cg01964852	7	27146262	p	HOXA3	NA	3'UTR	island	3'UTR - island	NA	0.0315319	0.900025
0.815484	cg07841173	3	128210150	q	GATA2	NA	5'UTR	island	5'UTR - island	NA	0.0319082	0.736502
0.815419	cg03851965	12	4337382	p	CCND2	-45520	IGR	open sea	IGR - open sea	NA	-0.0382041	0.666618
0.814987	cg03763508	7	27140942	p	HOXA2	NA	Body	shelf	Body - shelf	NA	-0.00213604	0.729007
0.812729	cg00592643	20	11870769	p	BTBD3	NA	TSS1500	shore	TSS1500 - shore	NA	0.017547	0.45991
0.810603	cg07507559	16	86112008	q	IRF8	179234	IGR	open sea	IGR - open sea	NA	-0.00171055	0.45991
0.810571	cg18043267	10	135170752	q	C10orf125	NA	Body	island	Body - island	NA	0.032881	0.961065
0.810238	cg07496545	5	140683737	q	SLC25A2	NA	TSS200	island	TSS200 - island	NA	0.000774815	0.507603
0.810183	cg09877744	22	51042356	q	MAPK8IP2	NA	Body	island	Body - island	NA	0.00748839	0.566269
0.810002	cg14171369	14	75447688	q	EIF2B2	-21924	IGR	island	IGR - island	V$OLF1_01	-0.00529139	0.567419
0.809904	cg22026450	1	145476687	q	LIX1L	NA	TSS1500	shore	TSS1500 - shore	NA	0	0.757545
0.809898	cg00073794	2	30041338	p	ALK	NA	Body	open sea	Body - open sea	NA	0.0709799	0.474988
0.809873	cg15649236	17	46657504	q	MIR10A	NA	TSS200	shore	TSS200 - shore	NA	0.00124943	0.956141
0.809527	cg03656877	6	28983178	p	ZNF311	20584	IGR	shore	IGR - shore	NA	0.00427948	0.656336
0.808764	cg08474521	7	1315866	p	UNCX	43212	IGR	island	IGR - island	NA	-0.033948	0.775781
0.808169	cg27441225	12	54422350	q	HOXC4	NA	5'UTR	shore	5'UTR - shore	NA	-0.00137157	0.648335
0.807977	cg06945697	14	100055765	q	CCDC85C	NA	Body	open sea	Body - open sea	NA	-0.026721	0.673611
0.806985	cg21251018	6	28226885	p	NKAPL	NA	TSS1500	shore	TSS1500 - shore	NA	-0.0222502	0.788073
0.806302	cg05809668	7	35301188	p	TBX20	30076	IGR	island	IGR - island	NA	0.00280571	0.998499
0.806148	cg13280788	17	46652179	q	HOXB3	NA	TSS1500	shore	TSS1500 - shore	NA	0.000660584	0.971829
0.80614	cg05845376	5	140683632	q	SLC25A2	NA	TSS200	island	TSS200 - island	NA	0.00918814	0.533649
0.805855	cg21176130	6	30458158	p	HLA-E	NA	Body	island	Body - island	NA	-0.0081251	0.847241
0.805706	cg07687119	12	54423549	q	HOXC4	NA	5'UTR	island	5'UTR - island	NA	0.00110166	0.707984
0.805586	cg04316624	2	177036809	q	HOXD3	NA	Body	island	Body - island	V$P53_01	-0.00431711	0.993125
0.80548	cg08940511	2	241922778	q	MTERFD2	-15477	IGR	island	IGR - island	NA	0.0527055	0.946273
0.805178	cg03270395	6	111888620	q	TRAF3IP2	NA	Body	open sea	Body - open sea	NA	-0.0064734	0.45991
0.804642	cg23523215	2	202508694	q	ALS2CR4	NA	TSS1500	shore	TSS1500 - shore	NA	-0.0025439	0.958113
0.80462	cg12015737	7	27184030	p	HOXA5	NA	TSS1500	island	TSS1500 - island	V$PPARG_01	-0.00444653	0.948564
0.804498	cg05884870	15	100654807	q	ADAMTS17	NA	Body	open sea	Body - open sea	NA	-0.000866597	0.506056
0.804262	cg26297005	7	27162090	p	HOXA3	NA	5'UTR	island	5'UTR - island	NA	0.0250431	0.961363
0.804054	cg26023912	7	27184369	p	HOXA5	NA	TSS1500	island	TSS1500 - island	NA	-0.0109222	0.599954
0.803851	cg04027736	7	27143403	p	HOXA2	NA	TSS1500	island	TSS1500 - island	NA	0.00249748	0.618175
0.80142	cg18971175	11	129183160	q	BARX2	-62721	IGR	open sea	IGR - open sea	NA	-0.00134273	0.460654
0.800368	cg16717713	14	100069657	q	CCDC85C	NA	1stExon	island	1stExon - island	NA	-0.00417856	0.926644
0.800318	cg07541744	16	55363277	q	IRX6	NA	Body	island	Body - island	NA	-0.00900012	0.462068
0.799733	cg00567922	8	73856157	q	TERF1	-64940	IGR	open sea	IGR - open sea	NA	0.00251497	0.592084
0.799462	cg00518190	1	6294768	p	ICMT	NA	Body	shore	Body - shore	NA	-0.0120506	0.70474
0.799407	cg17352540	13	28365723	q	GSX1	NA	TSS1500	island	TSS1500 - island	NA	-0.0117742	0.913823
0.798937	cg14003978	9	18862115	p	ADAMTSL1	NA	Body	open sea	Body - open sea	NA	-0.00233505	0.606876
0.798427	cg18249580	8	65281496	q	LINC00966	-4279	IGR	shore	IGR - shore	NA	-0.00578758	0.962077
0.798023	cg19986012	17	46627848	q	HOXB3	NA	Body	island	Body - island	NA	-0.0011103	0.824609
0.797947	cg16291048	1	153507498	q	S100A6	NA	Body	shore	Body - shore	NA	-0.0241768	0.970089
0.797687	cg23014425	17	46648525	q	HOXB3	NA	5'UTR	open sea	5'UTR - open sea	NA	0.037757	0.71023
0.797093	cg19927508	16	31439191	p	COX6A2	NA	Body	island	Body - island	NA	0.0301297	0.870211
0.796596	cg26311782	10	712032	p	DIP2C	NA	Body	island	Body - island	NA	0.0165648	0.45991
0.795624	cg15233060	X	119149011	q	RHOXF2B	-57218	IGR	shore	IGR - shore	NA	-0.00596559	0.469681
0.795607	cg05171952	5	134365520	q	PITX1	NA	Body	shore	Body - shore	NA	0.00247034	0.913723
0.795393	cg07908160	17	56296982	q	MKS1	NA	TSS200	shore	TSS200 - shore	NA	-0.00132972	0.80907
0.79504	cg16898193	12	54377550	q	HOXC10	NA	TSS1500	shore	TSS1500 - shore	NA	0	0.882283
0.794835	cg26725076	12	132569963	q	EP400NL	NA	Body	shore	Body - shore	NA	0.0428365	0.468045
0.794624	cg06051619	10	593275	p	DIP2C	NA	Body	open sea	Body - open sea	NA	-0.00524234	0.935405
0.794623	cg14020052	2	240174659	q	HDAC4	NA	Body	open sea	Body - open sea	NA	-0.000665195	0.494816
0.794271	cg18737081	10	80999807	q	ZMIZ1	NA	Body	shelf	Body - shelf	NA	0.00021521	0.754308
0.794019	cg07756105	16	86531820	q	FENDRR	10549	IGR	island	IGR - island	NA	-0.0409053	0.870131
0.793917	cg13207630	7	32358064	p	LOC100130673	-138446	IGR	open sea	IGR - open sea	NA	-0.0128088	0.45991
0.793648	cg17939889	2	240174650	q	HDAC4	NA	Body	open sea	Body - open sea	NA	-0.0024513	0.501399
0.793031	cg12479878	1	221054825	q	HLX	NA	Body	island	Body - island	NA	0.0499187	0.932114
0.79294	cg14748380	1	179713788	q	FAM163A	NA	5'UTR	island	5'UTR - island	NA	-0.0118508	0.45991
0.792299	cg23618344	12	54423428	q	HOXC4	NA	5'UTR	island	5'UTR - island	NA	0.0079932	0.842214
0.792261	cg01794103	15	78342494	q	TBC1D2B	NA	Body	open sea	Body - open sea	NA	-0.018654	0.833551
0.791873	cg18843682	12	54425156	q	HOXC4	NA	5'UTR	island	5'UTR - island	NA	-0.00132855	0.76229
0.791739	cg01172183	8	99952031	q	OSR2	-4600	IGR	island	IGR - island	NA	0.000620622	0.982192
0.791503	cg24725692	4	140478735	q	SETD7	NA	TSS1500	shore	TSS1500 - shore	NA	-0.0104159	0.559246
0.791469	cg00088007	8	41504566	p	NKX6-3	NA	Body	shore	Body - shore	NA	-0.000111118	0.730812
0.791146	cg25228422	7	19152335	p	TWIST1	-2756	IGR	island	IGR - island	V$XBP1_01	0.0197992	0.515002
0.790965	cg03146625	12	54448729	q	HOXC4	NA	Body	shore	Body - shore	NA	-0.0808726	0.45991
0.790101	cg19643053	7	27184271	p	HOXA5	NA	TSS1500	island	TSS1500 - island	NA	-0.00298079	0.818383
0.789837	cg08279008	2	86263224	p	POLR1A	NA	Body	open sea	Body - open sea	NA	0.004496	0.941506
0.789258	cg21216477	12	54440773	q	HOXC4	NA	5'UTR	island	5'UTR - island	NA	-0.00381142	0.8756
0.789248	cg06186155	17	46648582	q	HOXB3	NA	5'UTR	open sea	5'UTR - open sea	V$IRF7_01	0.00332891	0.511873
0.78846	cg09371853	19	48994877	q	LMTK3	NA	Body	shore	Body - shore	NA	-0.00126261	0.500226
0.788318	cg24550149	1	55246954	p	TTC22	NA	Body	island	Body - island	NA	-0.00486601	0.743501
0.788147	cg22661330	7	55437678	p	LANCL2	NA	Body	shelf	Body - shelf	NA	0.00220202	0.578904
0.787733	cg06166490	7	27143334	p	HOXA2	NA	TSS1500	island	TSS1500 - island	NA	-0.00143138	0.664943
0.787588	cg19047068	17	34119162	q	MMP28	NA	Body	shelf	Body - shelf	NA	0.0044101	0.48667
0.787463	cg16363586	19	17516329	p	BST2	NA	1stExon	open sea	1stExon - open sea	NA	0.00102367	0.910581
0.787355	cg03368099	7	27184521	p	HOXA5	NA	TSS1500	island	TSS1500 - island	NA	0.00621185	0.461143
0.787296	cg21321372	4	141264456	q	SCOC	NA	TSS200	open sea	TSS200 - open sea	NA	0.00769799	0.855825
0.787189	cg07850987	17	46645972	q	HOXB3	NA	5'UTR	shelf	5'UTR - shelf	NA	-0.00495129	0.886353
0.787139	cg27342919	6	30079256	p	TRIM31	NA	Body	open sea	Body - open sea	NA	0.0142667	0.913321
0.786523	cg16766382	10	28588024	p	WAC-AS1	-220822	IGR	shelf	IGR - shelf	NA	-0.00307579	0.760665
0.786281	cg10165801	17	46651186	q	HOXB3	NA	5'UTR	shelf	5'UTR - shelf	NA	0.00730886	0.94101
0.785986	cg22587479	2	219738226	q	WNT6	NA	Body	island	Body - island	V$PAX5_02	0.0269203	0.800079
0.785235	cg12810212	2	232379626	q	C2orf52	NA	TSS1500	island	TSS1500 - island	NA	0.0259774	0.796707
0.78506	cg10515956	1	85514610	p	MCOLN3	NA	TSS1500	shore	TSS1500 - shore	NA	0.0184541	0.793409
0.784909	cg14769703	10	43818695	q	FXYD4	-48397	IGR	shore	IGR - shore	NA	0.0132388	0.829394
0.784828	cg00377344	10	43857301	q	FXYD4	-9791	IGR	shore	IGR - shore	NA	-0.00959313	0.988314
0.784708	cg11062778	11	358438	p	B4GALNT4	-11357	IGR	shore	IGR - shore	NA	0.00557232	0.859351
0.784645	cg02164574	2	176985592	q	HOXD9	-1821	IGR	shore	IGR - shore	NA	-0.00137163	0.873305
0.784424	cg13950558	19	45683263	q	BLOC1S3	NA	3'UTR	shore	3'UTR - shore	NA	0.00100463	0.45991
0.783702	cg01172682	3	65342216	p	MAGI1	NA	Body	island	Body - island	NA	-0.00209851	0.877978
0.783168	cg14987787	12	115105220	q	TBX3	-2839	IGR	island	IGR - island	NA	0.024028	0.844779
0.782969	cg04481096	7	27142100	p	HOXA2	NA	1stExon	shore	1stExon - shore	NA	-0.00601483	0.894738
0.782707	cg22151644	12	54444047	q	HOXC4	NA	5'UTR	shore	5'UTR - shore	NA	-0.000209284	0.976586
0.782028	cg20939114	17	65471507	q	PITPNC1	NA	Body	open sea	Body - open sea	NA	-0.00624551	0.765881
0.781938	cg09387486	7	156309358	q	LINC00244	-23827	IGR	open sea	IGR - open sea	NA	-0.000210627	0.533892
0.781902	cg24441810	2	120436039	q	TMEM177	NA	TSS1500	shore	TSS1500 - shore	NA	-0.00448174	0.81923
0.781577	cg15930380	1	67399983	p	MIER1	NA	Body	shelf	Body - shelf	NA	0.0582387	0.6148
0.781281	cg05579037	7	27184853	p	HOXA-AS3	-349	IGR	island	IGR - island	NA	0.00558352	0.942311
0.780906	cg00434573	19	2041960	p	MKNK2	NA	Body	island	Body - island	NA	0.0633683	0.804072
0.780828	cg26329992	4	56719469	q	EXOC1	NA	TSS1500	shore	TSS1500 - shore	NA	-0.0634775	0.824084
0.780632	cg12305431	7	27157855	p	HOXA3	NA	5'UTR	shelf	5'UTR - shelf	NA	-0.00435982	0.872094
0.78052	cg18255813	6	7195966	p	RREB1	NA	Body	open sea	Body - open sea	NA	0.0149102	0.665053
0.780221	cg04778178	7	27162294	p	HOXA3	NA	5'UTR	island	5'UTR - island	NA	-0.000970344	0.941869
0.779947	cg18054172	12	54424902	q	HOXC4	NA	5'UTR	island	5'UTR - island	NA	-0.00524804	0.781509
0.779917	cg05758978	7	44614305	p	DDX56	NA	TSS200	shore	TSS200 - shore	NA	-0.00345284	0.735637
0.779915	cg02860342	15	73661484	q	HCN4	NA	1stExon	island	1stExon - island	NA	0.00320663	0.655805
0.779878	cg24865210	5	158689727	q	UBLCP1	NA	TSS1500	shore	TSS1500 - shore	NA	0.0710199	0.936383
0.779126	cg11085454	17	46628404	q	HOXB3	NA	Body	island	Body - island	NA	0.0241143	0.864332
0.779124	cg21551185	12	65950729	q	RPSAP52	-201071	IGR	open sea	IGR - open sea	NA	0.00454308	0.573448
0.779085	cg20402783	12	54381013	q	HOXC10	NA	Body	shore	Body - shore	NA	-0.0194916	0.551281
0.778723	cg00202454	15	42371886	q	PLA2G4D	NA	Body	shore	Body - shore	NA	-0.00299325	0.756251
0.778678	cg06605053	15	93424933	q	LOC100507217	-1140	IGR	shore	IGR - shore	NA	0.027329	0.883155
0.778395	cg22798849	7	27155234	p	HOXA3	NA	5'UTR	island	5'UTR - island	NA	0.018848	0.633255
0.778354	cg09188099	7	27245747	p	HOTTIP	5707	IGR	shore	IGR - shore	NA	-0.000270679	0.583973
0.778092	cg01900759	9	77501693	q	TRPM6	NA	Body	shore	Body - shore	NA	-0.0013091	0.576536
0.777915	cg26954101	14	77526296	q	IRF2BPL	35410	IGR	open sea	IGR - open sea	NA	-0.00357828	0.702793
0.777832	cg15801019	6	129203783	q	LAMA2	NA	TSS1500	open sea	TSS1500 - open sea	NA	0.059277	0.45991
0.777683	cg15652723	4	111560494	q	PITX2	21914	IGR	shore	IGR - shore	NA	-0.00361612	0.805215
0.777175	cg13210595	1	167471264	q	CD247	NA	Body	open sea	Body - open sea	V$AHRARNT_01	-0.0153338	0.908238
0.777107	cg20232291	3	102392777	q	ZPLD1	238918	IGR	open sea	IGR - open sea	NA	0.00350196	0.460765
0.777019	cg11241627	7	19185165	p	FERD3L	NA	TSS200	shore	TSS200 - shore	NA	0.0119745	0.878646
0.776471	cg12558966	4	4866946	p	MSX1	5554	IGR	shore	IGR - shore	NA	-0.00965626	0.702107
0.776292	cg05387167	17	46629804	q	HOXB3	NA	Body	island	Body - island	NA	-0.00366739	0.826835
0.776106	cg02896757	8	38508024	p	RNF5P1	50331	IGR	shore	IGR - shore	NA	0.0338937	0.571546
0.775999	cg21950155	13	28555387	q	PRHOXNB	NA	Body	shore	Body - shore	NA	0.00112444	0.8179
0.775711	cg12910797	17	46651722	q	HOXB3	NA	5'UTR	shelf	5'UTR - shelf	NA	-0.0126309	0.85642
0.775579	cg17070988	12	115103351	q	TBX3	-4708	IGR	island	IGR - island	NA	-0.00508042	0.9646
0.775539	cg27260080	10	35958777	p	MIR4683	28677	IGR	open sea	IGR - open sea	NA	-0.00762026	0.714606
0.775471	cg04331368	4	62859346	q	LPHN3	NA	Body	open sea	Body - open sea	NA	0.0120715	0.976479
0.775465	cg20385229	14	78175470	q	ALKBH1	NA	TSS1500	shore	TSS1500 - shore	NA	0.053914	0.651135
0.775386	cg06631775	12	132972807	q	FBRSL1	-94350	IGR	island	IGR - island	NA	0.00256871	0.746854
0.775147	cg12584458	6	28447107	p	GPX6	-23966	IGR	open sea	IGR - open sea	NA	-0.00549473	0.721504
0.775137	cg17192377	18	44677553	q	HDHD2	NA	TSS1500	shore	TSS1500 - shore	NA	-0.000305929	0.672361
0.774922	cg05976800	5	172664995	q	NKX2-5	5888	IGR	shore	IGR - shore	NA	-0.00819028	0.691556
0.774892	cg14719722	7	150148022	q	GIMAP8	NA	5'UTR	open sea	5'UTR - open sea	NA	-0.0103477	0.475847
0.774817	cg24371574	1	230428167	q	PGBD5	-29225	IGR	open sea	IGR - open sea	NA	-0.00706423	0.607408
0.77468	cg19598584	7	27142810	p	HOXA2	NA	TSS1500	shore	TSS1500 - shore	NA	0.0295679	0.803545
0.774428	cg02005600	7	27183686	p	HOXA5	NA	TSS1500	island	TSS1500 - island	NA	0.0250342	0.862439
0.774418	cg05495790	10	743286	p	DIP2C	47269	IGR	island	IGR - island	NA	-0.00485381	0.861823
0.773302	cg07701049	8	141559946	q	EIF2C2	NA	Body	shore	Body - shore	NA	0.0322026	0.82823
0.773221	cg01568784	11	87908783	q	RAB38	NA	TSS200	shore	TSS200 - shore	NA	0.00752894	0.948146
0.773031	cg10953655	17	46656664	q	HOXB4	NA	TSS1500	shore	TSS1500 - shore	NA	-0.00392824	0.953762
0.772881	cg15359163	5	122429178	q	PRDM6	NA	Body	shore	Body - shore	NA	-0.00121464	0.869142
0.772383	cg18792116	7	23389622	p	IGF2BP3	NA	Body	open sea	Body - open sea	NA	-0.0138243	0.793481
0.772237	cg00996847	1	59902528	p	FGGY	NA	Body	open sea	Body - open sea	NA	0.000876003	0.941673
0.77178	cg23417171	7	25703841	p	MIR148A	-285698	IGR	open sea	IGR - open sea	NA	-0.00345418	0.470528
0.771743	cg18573327	12	115123875	q	TBX3	15816	IGR	shore	IGR - shore	NA	-0.00795483	0.988573
0.771456	cg09245319	2	227049703	q	LOC646736	42193	IGR	open sea	IGR - open sea	NA	0.0248099	0.720868
0.771222	cg17824906	12	1700011	p	FBXL14	NA	Body	shelf	Body - shelf	NA	0.000686347	0.488806
0.771092	cg19946437	5	155877178	q	SGCD	NA	Body	open sea	Body - open sea	NA	-0.00526426	0.834863
0.770731	cg02249292	10	28035655	p	MKX	NA	TSS1500	shore	TSS1500 - shore	NA	-0.00724028	0.997019
0.770493	cg06276088	6	158956970	q	TMEM181	NA	TSS1500	shore	TSS1500 - shore	NA	0.00388874	0.898235
0.77049	cg06289583	9	133309447	q	ASS1	-10647	IGR	island	IGR - island	NA	0.00157969	0.462464
0.770478	cg02204637	5	146888445	q	JAKMIP2-AS1	-51112	IGR	shore	IGR - shore	NA	-0.0242053	0.547524
0.770473	cg19250113	17	29298832	q	RNF135	NA	Body	shore	Body - shore	NA	-0.00549798	0.707423
0.770416	cg21235415	5	72512677	q	TMEM174	43654	IGR	shore	IGR - shore	NA	0.00283285	0.832098
0.770341	cg26807432	10	712207	p	DIP2C	NA	Body	island	Body - island	NA	-0.00504669	0.45991
0.770261	cg01398941	1	55271902	p	C1orf177	NA	Body	island	Body - island	NA	0.00829202	0.520855
0.770184	cg22452837	6	28664155	p	SCAND3	124748	IGR	open sea	IGR - open sea	NA	0.00486904	0.518288
0.770099	cg16506378	8	121881190	q	SNTB1	333205	IGR	open sea	IGR - open sea	NA	0.00442745	0.918121
0.769937	cg06055873	7	27142204	p	HOXA2	NA	1stExon	shore	1stExon - shore	NA	-0.00859647	0.968918
0.769935	cg03331474	7	27163331	p	HOXA3	NA	5'UTR	shore	5'UTR - shore	NA	-0.00905926	0.964745
0.769563	cg10259619	7	1636188	p	TFAMP1	-17918	IGR	open sea	IGR - open sea	NA	-0.000290769	0.761192
0.769539	cg20987067	8	8747297	p	MFHAS1	NA	Body	shore	Body - shore	NA	-0.0010369	0.899309
0.769499	cg02979457	7	27142547	p	HOXA2	NA	TSS200	shore	TSS200 - shore	NA	-0.0146436	0.98321
0.768687	cg22610388	3	58048811	p	FLNB	NA	Body	open sea	Body - open sea	NA	-0.000591711	0.795216
0.768686	cg24210813	17	46669644	q	LOC404266	NA	TSS200	island	TSS200 - island	NA	1.28474e-05	0.860493
0.76821	cg02154345	12	115104983	q	TBX3	-3076	IGR	island	IGR - island	NA	-0.00758949	0.87456
0.768149	cg19780352	4	169798931	q	PALLD	NA	5'UTR	shore	5'UTR - shore	NA	-0.0224432	0.721644
0.767792	cg12450016	5	98112437	q	RGMB	NA	Body	shelf	Body - shelf	NA	-0.00559534	0.833373
0.767697	cg03281981	12	115123757	q	TBX3	15698	IGR	shore	IGR - shore	NA	-0.0117408	0.670277
0.767673	cg03892356	12	54420837	q	HOXC4	NA	5'UTR	shelf	5'UTR - shelf	NA	-0.00414206	0.881247
0.767602	cg04008703	7	27280585	p	EVX1	-1579	IGR	shore	IGR - shore	NA	-0.00335414	0.555928
0.7676	cg16410524	1	167604788	q	RCSD1	NA	Body	open sea	Body - open sea	NA	-0.00568771	0.628648
0.767233	cg03387092	3	123493248	q	MYLK	NA	Body	open sea	Body - open sea	NA	-0.0138132	0.973514
0.767197	cg18984452	9	1046103	p	DMRT2	-4243	IGR	island	IGR - island	NA	0.0241922	0.855895
0.767071	cg15090002	1	120351373	p	REG4	NA	Body	open sea	Body - open sea	NA	0.00812856	0.576096
0.767015	cg23204968	7	27183816	p	HOXA5	NA	TSS1500	island	TSS1500 - island	NA	0.00423053	0.876812
0.767011	cg14613402	1	75597485	p	LHX8	NA	Body	shore	Body - shore	NA	-0.0199803	0.963406
0.766372	cg20693334	17	46654330	q	HOXB4	NA	Body	island	Body - island	NA	-0.00422358	0.664318
0.766281	cg17353412	7	27141774	p	HOXA2	NA	1stExon	shore	1stExon - shore	NA	0.00441401	0.870214
0.766158	cg12298745	18	76737545	q	SALL3	-2730	IGR	island	IGR - island	NA	0.0158395	0.771249
0.766076	cg06200244	2	12862337	p	TRIB2	NA	Body	shelf	Body - shelf	NA	0.00474519	0.967047
0.765975	cg00311768	8	144698857	q	TSTA3	NA	Body	shore	Body - shore	NA	0.0325541	0.893708
0.765799	cg01899676	12	106988413	q	RFX4	NA	Body	open sea	Body - open sea	NA	-0.0165806	0.588884
0.765214	cg20320656	12	51442996	q	LETMD1	NA	Body	shore	Body - shore	NA	0.0128726	0.833903
0.76498	cg05923197	14	54418804	q	BMP4	NA	Body	island	Body - island	NA	-0.00155836	0.576096
0.764873	cg13953838	4	141859472	q	RNF150	NA	Body	open sea	Body - open sea	NA	0.0143773	0.586764
0.764853	cg01237501	16	87079313	q	C16orf95	-257091	IGR	open sea	IGR - open sea	NA	0.00562336	0.45991
0.76482	cg02741440	5	41509882	p	PLCXD3	NA	Body	island	Body - island	NA	-0.00524969	0.927525
0.764607	cg09871315	7	27142682	p	HOXA2	NA	TSS1500	shore	TSS1500 - shore	V$SOX5_01	-0.00206028	0.99225
0.764492	cg25390165	7	27184188	p	HOXA5	NA	TSS1500	island	TSS1500 - island	NA	-0.0242944	0.874672
0.764195	cg07250128	3	194833983	q	C3orf21	NA	Body	open sea	Body - open sea	NA	-0.00679454	0.744652
0.764148	cg14014955	7	27183701	p	HOXA5	NA	TSS1500	island	TSS1500 - island	NA	-0.00211309	0.805126
0.764085	cg18694313	13	33224942	q	PDS5B	NA	Body	open sea	Body - open sea	NA	0.0180094	0.80913
0.763871	cg08204783	19	12624679	p	ZNF709	NA	TSS200	shore	TSS200 - shore	NA	0.0285739	0.660066
0.763836	cg19906813	7	155164323	q	INSIG1	74837	IGR	shore	IGR - shore	NA	0.00254935	0.461857
0.763607	cg14434062	15	70767419	q	UACA	-179474	IGR	open sea	IGR - open sea	NA	0.00422528	0.894922
0.763226	cg20747380	7	27142275	p	HOXA2	NA	1stExon	shore	1stExon - shore	NA	-0.00733097	0.691585
0.763122	cg05583848	6	35265411	p	DEF6	NA	TSS200	open sea	TSS200 - open sea	NA	0.0163966	0.718204
0.762907	cg04514255	17	46658170	q	MIR10A	NA	TSS1500	shore	TSS1500 - shore	NA	-0.00480157	0.912277
0.762876	cg13661519	7	27141088	p	HOXA2	NA	Body	shelf	Body - shelf	NA	-0.000728998	0.709412
0.762852	cg26904140	19	2703086	p	GNG7	NA	TSS1500	shore	TSS1500 - shore	NA	-0.0044194	0.640414
0.762722	cg04623297	2	102051587	q	RFX8	NA	Body	open sea	Body - open sea	NA	0.00591553	0.543326
0.762704	cg21641458	7	27185136	p	HOXA6	NA	3'UTR	island	3'UTR - island	NA	-0.0154492	0.981449
0.762555	cg16329658	7	157258677	q	AC011899.9	-73073	IGR	shelf	IGR - shelf	NA	0.0148176	0.791028
0.7625	cg00809969	7	27181067	p	HOXA5	NA	3'UTR	shore	3'UTR - shore	NA	0.00155157	0.850703
0.762308	cg19999567	1	1022900	p	C1orf159	NA	Body	shore	Body - shore	NA	0.0564503	0.605215
0.761505	cg14517355	3	9996954	p	PRRT3-AS1	7866	IGR	shelf	IGR - shelf	NA	-0.0196523	0.553752
0.761228	cg17953701	5	55219224	q	IL6ST	-11701	IGR	open sea	IGR - open sea	NA	-0.010421	0.828515
0.761131	cg23281432	6	130554730	q	SAMD3	89283	IGR	open sea	IGR - open sea	NA	-0.00655654	0.768878
0.760966	cg22378817	12	54422488	q	HOXC4	NA	5'UTR	shore	5'UTR - shore	NA	-0.0363282	0.750526
0.76095	cg09524508	3	49202530	p	CCDC71	NA	5'UTR	shore	5'UTR - shore	NA	-0.00418579	0.740152
0.760708	cg24460126	1	179713828	q	FAM163A	NA	5'UTR	island	5'UTR - island	NA	-0.0144544	0.461002
0.76034	cg25278663	6	89296947	q	RNGTT	-23042	IGR	open sea	IGR - open sea	NA	0.00118261	0.618283
0.760203	cg13244293	3	25832283	p	NGLY1	NA	TSS1500	open sea	TSS1500 - open sea	NA	-0.00237844	0.78407
0.759972	cg01061391	13	79168573	q	RNF219-AS1	-4657	IGR	shore	IGR - shore	NA	0.00325615	0.720424
0.759722	cg10987071	2	217276744	q	SMARCAL1	NA	TSS1500	shore	TSS1500 - shore	NA	-0.00288248	0.541262
0.759716	cg16767867	4	186658932	q	SORBS2	NA	5'UTR	open sea	5'UTR - open sea	NA	-0.00468224	0.767318
0.759542	cg09731946	21	45336903	q	AGPAT3	NA	5'UTR	open sea	5'UTR - open sea	NA	0.0159319	0.874433
0.759458	cg19592671	15	51369862	q	TNFAIP8L3	NA	Body	open sea	Body - open sea	NA	0.0404448	0.867834
0.759395	cg14534144	13	114150007	q	TMCO3	NA	Body	shelf	Body - shelf	NA	0.0199512	0.614288
0.759363	cg20739013	3	27761677	p	EOMES	NA	Body	shore	Body - shore	NA	0.000373617	0.540953
0.759261	cg09526356	13	67568473	q	PCDH9	NA	Body	open sea	Body - open sea	NA	-0.0162765	0.618639
0.759065	cg19432993	7	27143287	p	HOXA2	NA	TSS1500	island	TSS1500 - island	NA	-0.00526873	0.784331
0.758915	cg26446499	5	77253555	q	AP3B1	-44595	IGR	shore	IGR - shore	NA	0.00803657	0.960458
0.758722	cg03346415	16	69854895	q	WWP2	NA	Body	open sea	Body - open sea	NA	-0.00848999	0.605979
0.758405	cg07837534	1	161038506	q	ARHGAP30	NA	Body	open sea	Body - open sea	NA	0.0220434	0.76114
0.758303	cg02627455	7	27157818	p	HOXA3	NA	5'UTR	shelf	5'UTR - shelf	NA	0.000816115	0.519365
0.757851	cg08715595	1	45009266	p	RNF220	NA	Body	open sea	Body - open sea	NA	-0.00589202	0.824227
0.757673	cg20811755	17	46618614	q	HOXB2	-1405	IGR	shore	IGR - shore	NA	-0.00962094	0.764198
0.757107	cg04401986	4	81189927	q	FGF5	NA	Body	shelf	Body - shelf	NA	0.0455683	0.638528
0.757005	cg01884917	17	1038155	p	ABR	NA	Body	open sea	Body - open sea	NA	-0.000678335	0.45991
0.756966	cg08778805	11	92572717	q	FAT3	NA	Body	open sea	Body - open sea	NA	0.00336845	0.556128
0.756923	cg16548362	15	101389394	q	ALDH1A3	-30615	IGR	shore	IGR - shore	NA	0.0121734	0.632182
0.756747	cg02213684	5	134366534	q	PITX1	NA	Body	shore	Body - shore	NA	0.01521	0.45991
0.756589	cg05423393	6	111888567	q	TRAF3IP2	NA	Body	open sea	Body - open sea	NA	0.00305891	0.45991
0.756539	cg04876424	6	17280551	p	RBM24	NA	TSS1500	shore	TSS1500 - shore	NA	0.0198692	0.784869
0.756469	cg15672768	5	140741220	q	PCDHGA4	NA	Body	island	Body - island	NA	-0.0062874	0.940833
0.75623	cg20435284	19	1166292	p	SBNO2	NA	5'UTR	shelf	5'UTR - shelf	NA	0.00210044	0.653033
0.756202	cg18220920	12	115126061	q	TBX3	18002	IGR	shore	IGR - shore	NA	-0.00618746	0.922981
0.755771	cg08463788	1	197888068	q	LHX9	NA	Body	shore	Body - shore	NA	0	0.460654
0.755711	cg21111256	19	41386507	q	CYP2A7	NA	Body	island	Body - island	NA	-0.0360771	0.45991
0.755341	cg03298437	15	96961054	q	NR2F2	84485	IGR	shore	IGR - shore	NA	0.0111963	0.924086
0.755277	cg23991388	15	100654760	q	ADAMTS17	NA	Body	open sea	Body - open sea	NA	-0.00362038	0.674291
0.755207	cg26968378	6	28447087	p	GPX6	-23986	IGR	open sea	IGR - open sea	NA	-0.0167216	0.884317
0.75516	cg06677151	10	616959	p	DIP2C	NA	Body	open sea	Body - open sea	NA	-0.00934606	0.644001
0.755122	cg17098103	1	42385160	p	HIVEP3	NA	TSS1500	shore	TSS1500 - shore	NA	0.0112583	0.478206
0.755052	cg24767968	17	46651945	q	HOXB3	NA	TSS200	shelf	TSS200 - shelf	NA	0.0628446	0.934613
0.754804	cg10582608	6	28664190	p	SCAND3	124783	IGR	open sea	IGR - open sea	NA	0.0194913	0.872235
0.754698	cg06786372	7	27141388	p	HOXA2	NA	Body	shore	Body - shore	NA	0.00454068	0.570654
0.754626	cg25127444	7	27238279	p	HOXA13	NA	Body	shore	Body - shore	NA	-0.002036	0.916626
0.754526	cg05493394	6	133562035	q	EYA4	NA	TSS1500	shore	TSS1500 - shore	NA	-0.0001521	0.747568
0.754166	cg22964918	7	27286075	p	EVX1	NA	3'UTR	island	3'UTR - island	NA	0.00124064	0.903518
0.754142	cg07735920	10	2815547	p	PFKP	-294165	IGR	shore	IGR - shore	NA	0.00572262	0.572531
0.753941	cg11202023	4	73437692	q	ADAMTS3	291006	IGR	shelf	IGR - shelf	NA	-0.0110552	0.956177
0.753895	cg23605991	4	618114	p	PDE6B	NA	TSS1500	shore	TSS1500 - shore	NA	0.00409511	0.952474
0.753867	cg03312205	12	6832737	p	COPS7A	NA	TSS1500	shore	TSS1500 - shore	NA	0.0326522	0.993372
0.753642	cg19058685	12	54440806	q	HOXC4	NA	5'UTR	island	5'UTR - island	NA	-0.0194664	0.944352
0.753507	cg11740103	7	150020945	q	ACTR3C	NA	TSS200	shore	TSS200 - shore	NA	-0.0264494	0.91515
0.753482	cg16030113	17	58222754	q	CA4	-4548	IGR	shelf	IGR - shelf	NA	0.0787521	0.466301
0.753301	cg26343001	12	115104274	q	TBX3	-3785	IGR	shore	IGR - shore	NA	0.00184381	0.924773
0.752307	cg11180199	11	117296936	q	DSCAML1	-1553	IGR	shelf	IGR - shelf	NA	0.000162894	0.675471
0.752274	cg03010972	7	130920239	q	MKLN1	NA	Body	open sea	Body - open sea	NA	0.00198591	0.502116
0.752253	cg08530838	5	114193858	q	TRIM36	-266601	IGR	open sea	IGR - open sea	NA	0.008815	0.850238
0.752222	cg13470125	19	614474	p	HCN2	NA	Body	shore	Body - shore	NA	0.0616215	0.497294
0.752054	cg19894640	22	39832920	q	MAP3K7IP1	NA	3'UTR	open sea	3'UTR - open sea	NA	-0.00637748	0.923722
0.751885	cg12763118	1	9711304	p	PIK3CD	NA	TSS1500	shore	TSS1500 - shore	NA	0.000408766	0.833038
0.751691	cg22741264	12	115105519	q	TBX3	-2540	IGR	island	IGR - island	NA	-0.010428	0.730023
0.751666	cg23573665	14	55907122	q	TBPL2	NA	1stExon	shore	1stExon - shore	NA	-4.65434e-06	0.972221
0.751499	cg05373877	12	130621615	q	FZD10-AS1	-14523	IGR	shore	IGR - shore	NA	-0.005163	0.879231
0.751288	cg10389771	1	156616779	q	BCAN	NA	Body	island	Body - island	NA	0.0166393	0.527348
0.751021	cg17852224	22	51042761	q	MAPK8IP2	NA	Body	island	Body - island	NA	0	0.587742
0.750866	cg04306069	5	98175255	q	CHD1	-15653	IGR	open sea	IGR - open sea	NA	-0.0123282	0.769574
0.750851	cg16997642	7	27184159	p	HOXA5	NA	TSS1500	island	TSS1500 - island	NA	-0.00143304	0.788669
0.750849	cg06197114	18	59001726	q	CDH20	-156049	IGR	shore	IGR - shore	NA	0.0300742	0.865923
0.750831	cg00347757	13	20768560	q	GJB2	NA	TSS1500	shore	TSS1500 - shore	NA	0.0320545	0.599822
0.750663	cg11123720	5	75701065	q	IQGAP2	NA	Body	shore	Body - shore	NA	0.00743819	0.578239
0.750426	cg06755555	17	46704640	q	HOXB9	NA	TSS1500	shore	TSS1500 - shore	NA	0.0692827	0.58461
0.750384	cg26069291	6	42716310	p	TBCC	4076	IGR	shore	IGR - shore	NA	0.0249749	0.591453
0.749999	cg14834285	17	33897374	q	SNORD7	-3302	IGR	shelf	IGR - shelf	NA	0.0150398	0.948802
0.749988	cg04340114	16	89468673	q	ANKRD11	NA	5'UTR	open sea	5'UTR - open sea	NA	0.00100532	0.606181
0.7499	cg12466669	20	61318160	q	NTSR1	-22029	IGR	shelf	IGR - shelf	NA	-0.0376998	0.997434
0.749872	cg09172296	10	21807166	p	C10orf140	NA	5'UTR	shore	5'UTR - shore	NA	0.0229233	0.780882
0.749551	cg16551732	4	169799087	q	PALLD	NA	Body	island	Body - island	NA	-0.000245485	0.705588
0.749446	cg08597345	19	18124823	p	ARRDC2	NA	3'UTR	shelf	3'UTR - shelf	NA	0.00908139	0.693004
0.749253	cg08768395	5	33889461	p	ADAMTS12	NA	Body	shelf	Body - shelf	NA	-0.00245824	0.567469
0.749064	cg17967059	13	20763457	q	GJB2	NA	Body	shelf	Body - shelf	NA	0.00199263	0.777261
0.74901	cg13866527	8	55367627	q	SOX17	-2868	IGR	island	IGR - island	NA	0.0234324	0.904119
0.748962	cg25356504	17	26707476	q	SARM1	NA	Body	shore	Body - shore	NA	-0.000620487	0.951752
0.748914	cg08508431	17	13319838	p	HS3ST3A1	-79168	IGR	open sea	IGR - open sea	NA	0.00241282	0.45991
0.748767	cg13718820	7	101964452	q	SPDYE6	-21740	IGR	shelf	IGR - shelf	NA	-0.00230298	0.45991
0.748505	cg27618369	16	49636483	q	ZNF423	NA	Body	shore	Body - shore	NA	-0.0108094	0.748247
0.748209	cg14593033	17	56296980	q	MKS1	NA	TSS200	shore	TSS200 - shore	NA	0.0126639	0.821134
0.748099	cg02524902	11	45915823	p	MAPK8IP1	NA	Body	open sea	Body - open sea	NA	-0.00653149	0.95148
0.748043	cg23260993	2	56149464	p	EFEMP1	NA	Body	shore	Body - shore	NA	0.000880135	0.45991
0.747672	cg02017718	12	54441055	q	HOXC4	NA	5'UTR	island	5'UTR - island	NA	-0.011791	0.700588
0.747372	cg10554436	3	138666885	q	FOXL2	NA	TSS1500	shore	TSS1500 - shore	NA	-0.000285801	0.45991
0.747157	cg26567001	17	77916892	q	TBC1D16	NA	Body	island	Body - island	NA	0.00474054	0.84571
0.746964	cg13194260	2	201659991	q	BZW1	-16278	IGR	open sea	IGR - open sea	NA	0.00262516	0.782312
0.746865	cg23507953	17	46638127	q	HOXB3	NA	5'UTR	shelf	5'UTR - shelf	NA	-0.0203591	0.793163
0.746853	cg18251449	19	58728390	q	ZNF544	-11680	IGR	island	IGR - island	NA	-0.0100882	0.760823
0.746708	cg01919939	15	35990007	q	DPH6-AS1	151611	IGR	open sea	IGR - open sea	NA	0.00952623	0.916275
0.746402	cg13729510	10	131852011	q	CTAGE7P	-10151	IGR	open sea	IGR - open sea	NA	-0.00339245	0.45991
0.7463	cg10117400	4	6992752	p	TBC1D14	NA	Body	shelf	Body - shelf	NA	-0.0230542	0.671924
0.746289	cg26187313	6	475429	p	OR2J2	-5964	IGR	open sea	IGR - open sea	NA	-0.00383791	0.691427
0.745949	cg04172426	22	17653367	q	CECR1	-6825	IGR	shore	IGR - shore	NA	0.00962611	0.60383
0.745831	cg06615719	19	1455513	p	APC2	NA	Body	island	Body - island	NA	-0.000503962	0.75714
0.745782	cg07618435	6	26160478	p	HIST1H2BD	NA	3'UTR	shelf	3'UTR - shelf	NA	0.0101688	0.765064
0.745691	cg23167246	13	114150035	q	TMCO3	NA	Body	shelf	Body - shelf	NA	0.00466315	0.586699
0.745492	cg07035320	1	9885517	p	CLSTN1	NA	TSS1500	shore	TSS1500 - shore	NA	-0.0114843	0.957163
0.745421	cg25372296	1	98510328	p	MIR2682	-471	IGR	shore	IGR - shore	NA	6.80532e-05	0.585866
0.745257	cg14013695	7	27184176	p	HOXA5	NA	TSS1500	island	TSS1500 - island	NA	0.00280248	0.627006
0.745049	cg24761195	6	150184345	q	LRP11	NA	Body	island	Body - island	NA	0.00626312	0.790871
0.744925	cg14606431	2	71126505	p	VAX2	NA	TSS1500	shore	TSS1500 - shore	NA	-0.0349857	0.591716
0.744855	cg05872614	16	55365815	q	IRX6	7344	IGR	island	IGR - island	NA	-0.00560922	0.663378
0.744783	cg19196335	7	27184094	p	HOXA5	NA	TSS1500	island	TSS1500 - island	NA	-0.00558731	0.812857
0.744532	cg06478504	2	240174613	q	HDAC4	NA	Body	open sea	Body - open sea	NA	-0.00519503	0.62471
0.744403	cg02135821	14	94545678	q	DDX24	NA	Body	shore	Body - shore	NA	-0.020948	0.552673
0.744395	cg23206851	7	27143046	p	HOXA2	NA	TSS1500	shore	TSS1500 - shore	NA	0.022579	0.806782
0.743857	cg13546514	3	9712113	p	MTMR14	NA	Body	open sea	Body - open sea	NA	0.00503883	0.518798
0.743578	cg15002163	2	240161924	q	HDAC4	NA	Body	open sea	Body - open sea	NA	0	0.45991
0.74348	cg27159719	8	133772742	q	TMEM71	NA	1stExon	open sea	1stExon - open sea	NA	0.0130443	0.855255
0.743401	cg25002649	6	43022044	p	CUL7	NA	TSS1500	shore	TSS1500 - shore	NA	0.000140209	0.45991
0.743246	cg14209730	2	64632636	p	LGALSL	-48691	IGR	open sea	IGR - open sea	NA	-0.000965149	0.655706
0.742862	cg12901917	12	116196207	q	MED13L	-200174	IGR	open sea	IGR - open sea	NA	-0.00633036	0.823713
0.742791	cg01359236	8	11763828	p	CTSB	63794	IGR	shelf	IGR - shelf	NA	-0.00333306	0.870763
0.742704	cg02691192	17	59693501	q	NACA2	25707	IGR	open sea	IGR - open sea	NA	-0.00458977	0.612109
0.742651	cg25718766	12	115104864	q	TBX3	-3195	IGR	island	IGR - island	NA	0.00189325	0.856529
0.742412	cg07611658	2	207906468	q	MIR2355	-39061	IGR	open sea	IGR - open sea	NA	-0.000476	0.663378
0.742336	cg09880291	7	27184109	p	HOXA5	NA	TSS1500	island	TSS1500 - island	NA	0.00664376	0.954622
0.74216	cg03131729	11	129183282	q	BARX2	-62599	IGR	open sea	IGR - open sea	NA	-0.000328517	0.45991
0.742133	cg05407909	12	131303016	q	STX2	NA	Body	shore	Body - shore	NA	-0.0247247	0.596032
0.742012	cg15955074	11	840367	p	POLR2L	NA	3'UTR	shore	3'UTR - shore	NA	0.000210552	0.487239
0.741992	cg11773456	14	100055669	q	CCDC85C	NA	Body	open sea	Body - open sea	NA	-0.00869324	0.709753
0.74183	cg09313445	14	71177141	q	MAP3K9	-17713	IGR	open sea	IGR - open sea	NA	-0.000902372	0.45991
0.74179	cg19656282	2	74742786	p	TLX2	NA	Body	island	Body - island	NA	-0.00633217	0.801752
0.74174	cg14016257	4	185926087	q	HELT	-13996	IGR	shore	IGR - shore	NA	0.00269323	0.617387
0.741737	cg06942850	10	118448111	q	HSPA12A	NA	Body	open sea	Body - open sea	NA	-0.00535312	0.909745
0.741715	cg14631276	8	145163102	q	KIAA1875	NA	Body	island	Body - island	NA	-0.0037134	0.92458
0.741562	cg07870307	5	140743780	q	PCDHGA4	NA	Body	shore	Body - shore	NA	-0.00250419	0.699294
0.741374	cg08465346	12	54441458	q	HOXC4	NA	5'UTR	island	5'UTR - island	NA	-0.00760685	0.835522
0.741119	cg00134539	21	43824071	q	UBASH3A	NA	1stExon	open sea	1stExon - open sea	NA	0.00695678	0.615902
0.741113	cg19704558	17	35296732	q	LHX1	NA	Body	island	Body - island	NA	-0.00644781	0.870731
0.74095	cg18723553	6	32160909	p	GPSM3	NA	5'UTR	shelf	5'UTR - shelf	NA	-0.01533	0.843698
0.74092	cg09750643	11	1718086	p	HCCA2	NA	Body	shelf	Body - shelf	NA	-0.00277512	0.567409
0.740885	cg01239735	12	214224	p	IQSEC3	NA	Body	island	Body - island	NA	0.00489401	0.737324
0.740881	cg17800708	7	27148204	p	HOXA3	NA	Body	island	Body - island	NA	-0.00512031	0.867688
0.740698	cg07573020	5	14707001	p	ANKH	NA	3'UTR	open sea	3'UTR - open sea	NA	0.00234327	0.73449
0.740622	cg16004501	18	54814303	q	BOD1L2	10	IGR	open sea	IGR - open sea	NA	0.0027006	0.461058
0.740158	cg22813430	12	52626427	q	KRT7	NA	TSS1500	shore	TSS1500 - shore	NA	-0.0286405	0.991952
0.740047	cg03769927	1	27480849	p	SLC9A1	NA	1stExon	shore	1stExon - shore	NA	-0.00137898	0.709349
0.739944	cg03534031	5	139139105	q	PSD2	-36301	IGR	island	IGR - island	NA	-0.0375933	0.73629
0.739868	cg27310748	19	3870878	p	ATCAY	-9740	IGR	island	IGR - island	NA	-0.0260591	0.923032
0.739502	cg03877767	2	11680057	p	GREB1	NA	5'UTR	open sea	5'UTR - open sea	NA	0.0458548	0.990083
0.739456	cg11746813	12	54448090	q	HOXC4	NA	1stExon	island	1stExon - island	NA	0.0153035	0.722455
0.739105	cg27446442	1	36546898	p	TEKT2	-2778	IGR	shelf	IGR - shelf	NA	0.000794655	0.771927
0.738793	cg06400590	7	101138089	q	EMID2	NA	Body	open sea	Body - open sea	NA	0.0119536	0.694602
0.738695	cg03299636	13	111977473	q	C13orf16	NA	Body	shore	Body - shore	NA	0.0050001	0.769014
0.73858	cg12033615	6	157041546	q	MIR4466	-57518	IGR	shore	IGR - shore	NA	0.024442	0.554005
0.738403	cg00276799	11	107463054	q	LOC643923	NA	Body	shore	Body - shore	NA	0.00710906	0.847685
0.738329	cg14023394	12	4337404	p	CCND2	-45498	IGR	open sea	IGR - open sea	NA	-0.0077618	0.780859
0.738142	cg19236493	17	46629596	q	HOXB3	NA	Body	island	Body - island	NA	-0.00450928	0.997771
0.73804	cg08222513	6	30079280	p	TRIM31	NA	Body	open sea	Body - open sea	NA	0.00384398	0.84442
0.737984	cg14131824	17	1490487	p	SLC43A2	NA	Body	shore	Body - shore	NA	0.005005	0.965067
0.737891	cg18430152	7	27162401	p	HOXA3	NA	5'UTR	island	5'UTR - island	V$PAX6_01	-0.00428758	0.985428
0.737819	cg03084983	2	180294010	q	MIR1258	-12701	IGR	open sea	IGR - open sea	NA	-0.0032479	0.59182
0.737779	cg14040358	19	4369393	p	SH3GL1	NA	Body	shelf	Body - shelf	NA	0.00195625	0.995709
0.737321	cg20090497	12	10962437	p	TAS2R9	NA	1stExon	open sea	1stExon - open sea	NA	-0.00184384	0.773217
0.737209	cg15028507	7	1121929	p	C7orf50	NA	Body	shore	Body - shore	NA	-0.000471399	0.516031
0.737111	cg04503968	5	122423530	q	PRDM6	NA	TSS1500	shore	TSS1500 - shore	NA	0.0204594	0.607653
0.737102	cg02613510	11	27723789	p	BDNF	NA	Body	shore	Body - shore	NA	0.0652588	0.470464
0.737025	cg01170045	14	60982832	q	SIX6	6894	IGR	shore	IGR - shore	NA	0.07766	0.887398
0.736861	cg06769202	7	27142535	p	HOXA2	NA	TSS200	shore	TSS200 - shore	NA	0.0749141	0.956568
0.736561	cg02897366	1	201425990	q	PHLDA3	-8617	IGR	open sea	IGR - open sea	NA	-0.0094763	0.799059
0.736547	cg14173968	6	39740405	p	DAAM2	-19754	IGR	open sea	IGR - open sea	NA	-0.00200662	0.599634
0.736462	cg24461304	12	115104460	q	TBX3	-3599	IGR	shore	IGR - shore	NA	-0.00433595	0.863314
0.736127	cg20170223	20	34356200	q	PHF20	-3723	IGR	shelf	IGR - shelf	NA	0.0162626	0.864665
0.73607	cg14669524	6	44309927	p	SPATS1	NA	TSS1500	open sea	TSS1500 - open sea	NA	0.0137053	0.633941
0.736045	cg06850241	22	41845214	q	PHF5A	-10507	IGR	shore	IGR - shore	NA	-0.00107618	0.637979
0.736021	cg13401823	1	204910715	q	NFASC	NA	5'UTR	open sea	5'UTR - open sea	NA	0.00156338	0.897322
0.735992	cg05529874	16	3356081	p	ZNF75A	NA	5'UTR	shore	5'UTR - shore	NA	0.0111772	0.871459
0.735937	cg11949335	1	55247408	p	TTC22	NA	Body	island	Body - island	NA	0.0321926	0.45991
0.735847	cg07263393	3	128205274	q	GATA2	NA	Body	shore	Body - shore	NA	-0.00520257	0.98284
0.735714	cg19710451	17	46654202	q	HOXB4	NA	Body	island	Body - island	NA	0.0140331	0.503788
0.7357	cg26916621	17	46657346	q	MIR10A	NA	TSS200	shore	TSS200 - shore	NA	-0.00335443	0.926995
0.735685	cg27221477	6	30510294	p	GNL1	NA	3'UTR	open sea	3'UTR - open sea	NA	-0.00302026	0.787765
0.735617	cg01202519	11	85645743	q	PICALM	-22471	IGR	island	IGR - island	NA	-0.00503057	0.933439
0.735587	cg14370520	7	30891837	p	FAM188B	NA	Body	open sea	Body - open sea	NA	-0.00630905	0.465889
0.735476	cg12189137	12	117628578	q	FBXO21	NA	TSS1500	shore	TSS1500 - shore	NA	-0.0269039	0.698585
0.735455	cg00697916	3	65342644	p	MAGI1	NA	Body	island	Body - island	NA	0.0371321	0.991775
0.735416	cg17034109	1	110036417	p	CYB561D1	NA	TSS1500	shore	TSS1500 - shore	NA	-0.00330417	0.572558
0.735378	cg22050253	4	77507338	q	SHROOM3	NA	Body	island	Body - island	NA	0.0346013	0.685501
0.735275	cg19008371	11	126226766	q	ST3GAL4	NA	5'UTR	shore	5'UTR - shore	NA	0.0318464	0.830456
0.735189	cg11550865	15	59501408	q	MYO1E	NA	Body	shelf	Body - shelf	NA	-0.00341138	0.560936
0.735145	cg14285150	17	46659019	q	MIR10A	1819	IGR	island	IGR - island	NA	-0.0162415	0.672157
0.734956	cg04636402	5	139284774	q	NRG2	NA	Body	shore	Body - shore	NA	0.071395	0.58507
0.734911	cg04197548	10	75004945	q	DNAJC9	NA	Body	shore	Body - shore	NA	0.0138729	0.620799
0.734869	cg00528572	11	92703433	q	MTNR1B	NA	Body	island	Body - island	NA	0.0161677	0.543064
0.734726	cg04939219	14	105060221	q	TMEM179	-199	IGR	open sea	IGR - open sea	NA	-0.00155239	0.76281
0.734554	cg01774894	17	46674395	q	LOC404266	NA	Body	shore	Body - shore	NA	0.015363	0.597688
0.734255	cg01188753	20	47897068	q	C20orf199	NA	Body	shore	Body - shore	NA	-7.89108e-05	0.782782
0.734217	cg10933494	6	28983143	p	ZNF311	20549	IGR	shore	IGR - shore	NA	0.000590579	0.842847
0.734213	cg15013496	18	76745056	q	SALL3	NA	Body	shelf	Body - shelf	NA	-0.00647324	0.657343
0.734206	cg27133711	8	32290932	p	NRG1	NA	Body	open sea	Body - open sea	NA	-0.00098072	0.45991
0.734167	cg10992465	1	9504049	p	SLC25A33	-95479	IGR	open sea	IGR - open sea	NA	-0.00254664	0.59668
0.73414	cg25793051	7	149439005	q	ZNF467	-22448	IGR	open sea	IGR - open sea	NA	0.054654	0.633742
0.734014	cg01434160	5	122422411	q	PRDM6	-2430	IGR	shore	IGR - shore	NA	-0.000813181	0.905181
0.733758	cg05324194	16	55365444	q	IRX6	6973	IGR	island	IGR - island	NA	0.0127996	0.479694
0.733357	cg20087093	7	27142799	p	HOXA2	NA	TSS1500	shore	TSS1500 - shore	NA	-0.00385758	0.706202
0.733351	cg20184247	17	46672052	q	LOC404266	NA	Body	shore	Body - shore	NA	-5.60892e-06	0.955661
0.733116	cg18292434	3	147112541	q	ZIC4	NA	Body	shore	Body - shore	NA	-0.000120067	0.522061
0.733091	cg17516825	1	111213827	p	KCNA3	-483	IGR	shelf	IGR - shelf	NA	-0.0219277	0.558028
0.732591	cg00943851	6	4317568	p	LOC100294145	-1577	IGR	open sea	IGR - open sea	NA	0.0246936	0.482595
0.732551	cg03080692	7	83823911	q	SEMA3A	NA	5'UTR	open sea	5'UTR - open sea	NA	-0.00418041	0.600944
0.732481	cg25105617	5	78298157	q	DMGDH	NA	Body	open sea	Body - open sea	NA	0.00389203	0.862579
0.732382	cg21862081	14	77769687	q	POMT2	NA	Body	open sea	Body - open sea	NA	-0.0108337	0.985138
0.732325	cg20817131	7	27184167	p	HOXA5	NA	TSS1500	island	TSS1500 - island	NA	-0.00293534	0.66356
0.732256	cg05870140	14	101923427	q	DIO3OS	-95133	IGR	shore	IGR - shore	NA	-0.0078977	0.937995
0.732082	cg14186846	6	15256907	p	JARID2	NA	Body	open sea	Body - open sea	NA	0.00729904	0.529146
0.731815	cg09908750	7	27143585	p	HOXA2	NA	TSS1500	shore	TSS1500 - shore	NA	-0.00271271	0.757432
0.731691	cg08010094	2	139539001	q	NXPH2	NA	TSS1500	shore	TSS1500 - shore	NA	-0.00739142	0.584384
0.731485	cg19645256	17	1202252	p	TUSC5	NA	3'UTR	open sea	3'UTR - open sea	NA	-0.00314976	0.510208
0.731452	cg02427468	7	158575934	q	ESYT2	NA	Body	open sea	Body - open sea	NA	-0.00133481	0.511587
0.731384	cg25600951	2	62419885	p	MIR5192	-3377	IGR	shelf	IGR - shelf	NA	0.000979618	0.528848
0.731321	cg05718076	8	6722002	p	DEFB1	-6095	IGR	open sea	IGR - open sea	NA	0.00581834	0.871394
0.731243	cg19563158	12	112284205	q	MAPKAPK5	NA	Body	shelf	Body - shelf	NA	-0.000895323	0.920686
0.730952	cg16238026	7	30323735	p	ZNRF2	NA	TSS200	shore	TSS200 - shore	NA	-0.0104788	0.917394
0.730938	cg24188163	8	39782018	p	IDO1	NA	Body	open sea	Body - open sea	NA	-0.000753836	0.509815
0.730702	cg05639690	4	3749615	p	ADRA2C	-18681	IGR	shore	IGR - shore	NA	-0.00614151	0.687562
0.730652	cg11677683	5	138211043	q	CTNNA1	NA	Body	open sea	Body - open sea	NA	-0.0277527	0.608525
0.730587	cg17835356	8	41387960	p	GINS4	NA	Body	shore	Body - shore	NA	0.031413	0.71292
0.730527	cg27186323	7	1440324	p	MICALL2	-33671	IGR	shelf	IGR - shelf	NA	0.0200776	0.779582
0.730418	cg07057320	21	37852479	q	CLDN14	NA	5'UTR	open sea	5'UTR - open sea	NA	-0.00583423	0.864241
0.730289	cg19254118	19	1907972	p	ADAT3	NA	5'UTR	shore	5'UTR - shore	NA	-0.0120872	0.729549
0.730219	cg00912149	17	74449810	q	AANAT	NA	5'UTR	shore	5'UTR - shore	NA	-0.0122413	0.741871
0.73019	cg16426293	17	40192112	q	ZNF385C	14518	IGR	island	IGR - island	NA	-0.00482028	0.681384
0.730025	cg07918620	19	35800925	q	MAG	NA	Body	island	Body - island	V$P300_01	0.00981433	0.45991
0.729984	cg02404507	6	42712100	p	TBCC	-134	IGR	shore	IGR - shore	NA	0.000978671	0.63228
0.729975	cg17910813	19	47923387	q	MEIS3	NA	TSS1500	shore	TSS1500 - shore	NA	-0.0027506	0.909812
0.729728	cg09090582	7	155324691	q	CNPY1	NA	5'UTR	shore	5'UTR - shore	NA	0.0042114	0.896886
0.729706	cg19022697	1	55247140	p	TTC22	NA	Body	island	Body - island	NA	-0.00487823	0.562546
0.72961	cg05601917	6	125855416	q	RP1-293L8.2	-140083	IGR	open sea	IGR - open sea	NA	-0.00361322	0.943486
0.729337	cg26426470	5	169181253	q	DOCK2	NA	Body	open sea	Body - open sea	NA	-0.00108351	0.45991
0.729308	cg18847227	3	4509268	p	SUMF1	NA	TSS1500	shore	TSS1500 - shore	NA	0.0185865	0.948734
0.729205	cg18843739	2	192712530	q	SDPR	NA	TSS1500	open sea	TSS1500 - open sea	NA	-0.0265561	0.782901
0.729199	cg03083695	9	130659142	q	ST6GALNAC6	NA	Body	shore	Body - shore	NA	0.00454271	0.495152
0.728692	cg19221489	20	48530654	q	SPATA2	NA	TSS1500	shore	TSS1500 - shore	NA	-0.0161964	0.625291
0.728643	cg11953254	1	63795279	p	FOXD3	6549	IGR	shore	IGR - shore	NA	0.0077848	0.513692
0.728622	cg08542751	5	170221963	q	GABRP	NA	Body	open sea	Body - open sea	V$HNF3B_01;V$POU6F1_01	0.0106967	0.543713
0.728496	cg23452220	4	16846297	p	LDB2	NA	Body	open sea	Body - open sea	NA	-0.000390427	0.776936
0.728339	cg07482257	5	174135761	q	MSX2	-15814	IGR	open sea	IGR - open sea	NA	-0.00316537	0.95912
0.727815	cg25594307	12	49366217	q	WNT10B	NA	TSS1500	shore	TSS1500 - shore	NA	-0.00661203	0.968348
0.727703	cg20736031	12	114203961	q	RBM19	-50582	IGR	open sea	IGR - open sea	NA	0.000124823	0.687668
0.727681	cg05937292	5	77269342	q	AP3B1	-28808	IGR	shore	IGR - shore	V$P53_01;V$FREAC2_01	-0.00266901	0.609751
0.727673	cg03539204	12	656703	p	B4GALNT3	NA	Body	open sea	Body - open sea	NA	0.0158824	0.659713
0.727654	cg05617030	2	62824045	p	AC009501.4	-76941	IGR	open sea	IGR - open sea	NA	0.0251278	0.730123
0.727522	cg01932663	3	99808606	q	C3orf26	NA	Body	open sea	Body - open sea	NA	0.0650499	0.754016
0.727448	cg24752267	20	20352002	p	INSM1	3237	IGR	shore	IGR - shore	NA	-0.00095734	0.568909
0.727434	cg24138422	7	87189782	q	ABCB1	NA	Body	open sea	Body - open sea	NA	0.0244725	0.983053
0.727415	cg10687131	2	20871002	p	GDF7	NA	Body	island	Body - island	NA	0.0330461	0.998708
0.72736	cg13914486	10	6117324	p	RBM17	-13625	IGR	open sea	IGR - open sea	NA	-0.00421882	0.465852
0.727194	cg20959460	5	77253544	q	AP3B1	-44606	IGR	shore	IGR - shore	NA	-0.0264872	0.943098
0.727159	cg24643012	15	93353380	q	ASB9P1	14666	IGR	shore	IGR - shore	NA	-0.00184615	0.858484
0.726874	cg16622517	4	63075650	q	LPHN3	712811	IGR	open sea	IGR - open sea	NA	-0.00662284	0.580819
0.726778	cg22053945	17	46651360	q	HOXB3	NA	5'UTR	shelf	5'UTR - shelf	V$CMYB_01	0.0246453	0.812857
0.726682	cg13240116	7	27147513	p	HOXA3	NA	3'UTR	shore	3'UTR - shore	NA	0.00317975	0.479097
0.72633	cg10136214	16	58381576	q	GINS3	-44722	IGR	open sea	IGR - open sea	NA	-0.00167408	0.495673
0.726002	cg01572694	17	46657555	q	MIR10A	NA	TSS1500	shore	TSS1500 - shore	V$POU6F1_01	0.00249335	0.808605
0.725995	cg07486230	8	144503571	q	MAFA	-6659	IGR	island	IGR - island	NA	-0.00207138	0.997808
0.725935	cg04588257	19	45059935	q	FLJ41856	NA	Body	open sea	Body - open sea	NA	-0.00493303	0.495109
0.725637	cg25540032	2	98885650	q	VWA3B	NA	Body	open sea	Body - open sea	NA	0.00109159	0.97771
0.725592	cg02565147	9	98636898	q	C9orf130	NA	Body	shore	Body - shore	NA	-0.00939101	0.676001
0.725582	cg15007983	19	18699326	p	C19orf60	NA	TSS200	shore	TSS200 - shore	NA	0.0191392	0.812787
0.725375	cg27065003	5	122429449	q	PRDM6	NA	Body	shore	Body - shore	NA	0.00865423	0.750073
0.725291	cg07056285	5	122433740	q	PRDM6	NA	Body	shore	Body - shore	NA	-0.00153352	0.998995
0.725177	cg23931381	19	18119847	p	ARRDC2	NA	Body	shore	Body - shore	NA	0.00578977	0.837498
0.725141	cg01978213	4	41866309	p	TMEM33	-70828	IGR	shore	IGR - shore	NA	-0.0101652	0.919149
0.724622	cg21134232	7	27155548	p	HOXA3	NA	5'UTR	shore	5'UTR - shore	NA	0.0682434	0.658268
0.724509	cg21377521	12	29744537	p	TMTC1	NA	Body	open sea	Body - open sea	NA	0.00211765	0.853093
0.724241	cg23933731	5	179779123	q	GFPT2	NA	Body	island	Body - island	NA	0.000427126	0.710343
0.72421	cg06691343	8	53326305	q	FAM150A	-120292	IGR	open sea	IGR - open sea	NA	0.0602304	0.867626
0.723839	cg13503476	1	113599742	p	LRIG2	-16089	IGR	open sea	IGR - open sea	NA	-0.0263908	0.802183
0.723783	cg25711375	13	113586361	q	MCF2L-AS1	-35437	IGR	open sea	IGR - open sea	NA	-0.00386673	0.742641
0.723726	cg17306279	5	139056667	q	CXXC5	NA	5'UTR	island	5'UTR - island	V$AP4_01;V$SEF1_C	0.00912727	0.556785
0.723718	cg08387780	2	241866549	q	LOC200772	-27487	IGR	open sea	IGR - open sea	NA	-0.0057829	0.467356
0.723463	cg01617074	8	142238504	q	SLC45A4	NA	5'UTR	shore	5'UTR - shore	NA	-0.0301011	0.975825
0.723393	cg24413879	22	35652951	q	HMGXB4	NA	TSS1500	shore	TSS1500 - shore	NA	-0.0196052	0.851626
0.723223	cg21232620	6	78172192	q	HTR1B	NA	1stExon	shore	1stExon - shore	NA	0.00272139	0.886
0.723197	cg05436760	6	32149143	p	AGER	NA	Body	open sea	Body - open sea	NA	0.00816669	0.517036
0.723077	cg20651758	15	93425245	q	LOC100507217	-828	IGR	shore	IGR - shore	NA	-0.00778332	0.598419
0.722987	cg05723179	7	137671793	q	CREB3L2	NA	Body	open sea	Body - open sea	NA	-0.00735285	0.568549
0.722864	cg08007925	1	3332160	p	PRDM16	NA	Body	island	Body - island	NA	-0.000294871	0.807035
0.722705	cg27122132	22	42680319	q	LOC388906	14560	IGR	shore	IGR - shore	NA	-0.00214747	0.45991
0.72242	cg14101398	19	43857861	q	CD177	NA	1stExon	open sea	1stExon - open sea	NA	-0.0286663	0.879178
0.72237	cg01466491	19	10523363	p	PDE4A	-4086	IGR	shelf	IGR - shelf	NA	0.0189184	0.462812
0.72211	cg17482089	5	140250432	q	PCDHA6	NA	Body	island	Body - island	NA	0.018059	0.7679
0.722032	cg15857470	7	104945248	q	SRPK2	NA	Body	shelf	Body - shelf	NA	-0.00708417	0.97726
0.721879	cg10403784	2	238864535	q	UBE2F-SCLY	-11052	IGR	island	IGR - island	NA	0.000516029	0.45991
0.721763	cg13235891	12	111403980	q	LOC100131138	29574	IGR	open sea	IGR - open sea	NA	0.00520081	0.45991
0.721586	cg26760589	20	55839288	q	BMP7	NA	Body	island	Body - island	NA	-0.00880638	0.58829
0.721351	cg26730619	19	57743416	q	AURKC	NA	Body	shore	Body - shore	NA	0.00166435	0.5482
0.721149	cg22648135	5	140767318	q	PCDHGA4	NA	Body	island	Body - island	NA	0.000156451	0.821241
0.720646	cg22488797	5	134363324	q	PITX1	-100	IGR	island	IGR - island	NA	-0.00476738	0.601285
0.720601	cg23358564	5	131608775	q	PDLIM4	NA	3'UTR	shore	3'UTR - shore	NA	0.0397418	0.754769
0.720543	cg11352083	17	46674514	q	LOC404266	NA	Body	shore	Body - shore	NA	-0.0045254	0.517356
0.720342	cg13275321	5	307848	p	AHRR	NA	Body	shore	Body - shore	NA	-0.00119454	0.897687
0.720226	cg07180475	16	87551658	q	JPH3	-84841	IGR	open sea	IGR - open sea	NA	-8.47541e-06	0.766579
0.72018	cg26479868	12	29916194	p	TMTC1	NA	Body	open sea	Body - open sea	NA	0.00513105	0.907273
0.720166	cg03709475	5	55219492	q	IL6ST	-11433	IGR	open sea	IGR - open sea	NA	-0.00165229	0.802341
0.720122	cg22660299	17	46668715	q	LOC404266	NA	TSS1500	shore	TSS1500 - shore	NA	0.00270266	0.637177
0.719769	cg22956254	12	7848647	p	GDF3	NA	TSS1500	open sea	TSS1500 - open sea	NA	0.0732876	0.992591
0.719677	cg08961664	16	72821141	q	ZFHX3	NA	Body	island	Body - island	NA	0.00066776	0.676264
0.719521	cg14637919	2	227288327	q	MIR5702	-235099	IGR	open sea	IGR - open sea	NA	0.00487124	0.953254
0.719425	cg11076160	13	60265793	q	DIAPH3	NA	Body	open sea	Body - open sea	NA	0.00364492	0.45991
0.719304	cg11639130	12	131303478	q	STX2	NA	Body	island	Body - island	NA	-0.00976307	0.962512
0.719241	cg21460081	17	46656012	q	HOXB4	NA	TSS1500	shore	TSS1500 - shore	NA	0.0098796	0.875853
0.719189	cg00646731	17	46668733	q	LOC404266	NA	TSS1500	shore	TSS1500 - shore	NA	-0.00208908	0.802086
0.719178	cg02316735	19	17449042	p	GTPBP3	NA	Body	island	Body - island	NA	-0.00536538	0.9652
0.718985	cg00717825	14	25318675	q	STXBP6	NA	Body	open sea	Body - open sea	NA	0.0200826	0.815929
0.718907	cg21674153	18	29264051	q	B4GALT6	NA	Body	shore	Body - shore	NA	0.00279676	0.699393
0.718889	cg20214328	19	39378302	q	SIRT2	NA	Body	open sea	Body - open sea	NA	1.1355e-05	0.871227
0.718645	cg21645268	8	11663584	p	FDFT1	NA	Body	shelf	Body - shelf	NA	0.00702722	0.927515
0.718488	cg20927567	17	27049656	q	RPL23A	NA	Body	shelf	Body - shelf	NA	0.0453471	0.663171
0.718447	cg13000789	6	56589255	p	DST	NA	Body	open sea	Body - open sea	NA	-0.0161952	0.9523
0.71826	cg26411222	12	115104352	q	TBX3	-3707	IGR	shore	IGR - shore	NA	0.00250252	0.83539
0.718192	cg15648389	12	54448769	q	HOXC4	NA	Body	shore	Body - shore	NA	0.00437331	0.519545
0.718104	cg21831937	15	57519802	q	TCF12	NA	Body	open sea	Body - open sea	NA	0.00511919	0.495045
0.717955	cg21019662	12	107176420	q	RIC8B	NA	Body	open sea	Body - open sea	NA	0.0252557	0.802369
0.717882	cg02062466	12	105712307	q	C12orf75	-12107	IGR	open sea	IGR - open sea	NA	-0.000162256	0.514676
0.717777	cg18944010	1	119522855	p	TBX15	NA	5'UTR	shore	5'UTR - shore	NA	0.0435823	0.753211
0.717764	cg06564837	19	56151356	q	ZNF580	NA	TSS1500	shore	TSS1500 - shore	NA	-0.000696175	0.462057
0.717573	cg02219026	3	48282209	p	ZNF589	NA	TSS1500	shore	TSS1500 - shore	NA	0.00190276	0.592252
0.717435	cg00395210	12	48592465	q	OR10AD1	-3657	IGR	island	IGR - island	NA	-0.00189171	0.949278
0.717229	cg17786206	1	29142254	p	OPRD1	NA	Body	shelf	Body - shelf	NA	-0.013866	0.936039
0.717228	cg15891850	13	74526920	q	KLF12	NA	Body	open sea	Body - open sea	NA	-0.0112704	0.691582
0.716931	cg19143639	8	66472813	q	LOC286186	33570	IGR	open sea	IGR - open sea	NA	-0.0191311	0.839717
0.716872	cg19161424	15	33360901	q	FMN1	NA	TSS1500	open sea	TSS1500 - open sea	NA	-0.0161534	0.741688
0.716773	cg25461290	8	142276422	q	SLC45A4	55552	IGR	open sea	IGR - open sea	NA	-0.00760386	0.775293
0.716703	cg16682935	10	89504155	q	PAPSS2	NA	Body	open sea	Body - open sea	NA	-0.0368041	0.490166
0.716085	cg01070197	8	13296060	p	DLC1	NA	Body	open sea	Body - open sea	NA	-0.00793315	0.45991
0.716043	cg04190888	10	49879914	q	LRRC18	-13604	IGR	open sea	IGR - open sea	NA	0.0104227	0.896423
0.716031	cg07784293	3	149272904	q	WWTR1	NA	Body	open sea	Body - open sea	NA	0.0425169	0.883982
0.715953	cg07545037	12	54423920	q	HOXC4	NA	5'UTR	shore	5'UTR - shore	NA	-0.00589711	0.45991
0.715919	cg02297838	13	92002454	q	MIR19A	NA	TSS1500	shore	TSS1500 - shore	NA	-0.00127369	0.939625
0.715897	cg08489309	3	54067965	p	CACNA2D3-AS1	-88728	IGR	open sea	IGR - open sea	NA	0.00169853	0.516431
0.715871	cg13026773	15	80986359	q	FAM108C1	NA	TSS1500	shore	TSS1500 - shore	NA	0.03323	0.45991
0.71561	cg07301061	12	80663711	q	OTOGL	60478	IGR	open sea	IGR - open sea	NA	-0.0100094	0.873568
0.715545	cg16099871	8	13296183	p	DLC1	NA	Body	open sea	Body - open sea	NA	-0.000570427	0.45991
0.715435	cg25007283	3	147112143	q	ZIC4	NA	Body	shore	Body - shore	NA	0.0152901	0.627464
0.71542	cg14448830	9	79627216	q	FOXB2	-7355	IGR	shore	IGR - shore	NA	0.00547934	0.974359
0.715318	cg22369786	13	80911626	q	SPRY2	NA	Body	shore	Body - shore	V$COMP1_01	0.00260116	0.806548
0.715268	cg20651417	17	46128598	q	NFE2L1	NA	Body	shelf	Body - shelf	V$STAT1_01	0.0278508	0.573181
0.715203	cg08623644	19	19643011	p	YJEFN3	NA	Body	shore	Body - shore	NA	0.0297502	0.549652
0.715011	cg00040873	16	2009157	p	NDUFB10	NA	TSS1500	shore	TSS1500 - shore	NA	-0.015219	0.888633
0.71492	cg10489614	1	98512194	p	MIR137	NA	TSS1500	shore	TSS1500 - shore	NA	-4.8085e-05	0.923672
0.714918	cg23255934	2	151025188	q	RND3	-299519	IGR	open sea	IGR - open sea	NA	0.00281625	0.654142
0.714821	cg25377744	13	47063673	q	LRCH1	-63623	IGR	open sea	IGR - open sea	NA	0	0.45991
0.714669	cg19632236	5	5421452	p	KIAA0947	NA	TSS1500	shore	TSS1500 - shore	NA	0.000421458	0.989446
0.714642	cg13715901	8	1145806	p	LOC286083	-98488	IGR	open sea	IGR - open sea	NA	-0.00093073	0.502295
0.714593	cg11562901	12	56318135	q	WIBG	NA	Body	shelf	Body - shelf	NA	-0.00260089	0.99503
0.714535	cg04196862	17	46669455	q	HOXB5	NA	3'UTR	island	3'UTR - island	NA	-0.00168419	0.946077
0.714535	cg23541811	16	72033949	q	PKD1L3	NA	TSS200	open sea	TSS200 - open sea	NA	0	0.460654
0.714517	cg00011225	2	219738314	q	WNT6	NA	Body	island	Body - island	NA	0.0256446	0.701138
0.714305	cg03290871	7	106209092	q	CCDC71L	-88119	IGR	open sea	IGR - open sea	NA	-0.000560111	0.485066
0.714289	cg01847441	14	69431073	q	ACTN1	NA	Body	open sea	Body - open sea	NA	0.00086343	0.672952
0.714252	cg11654922	19	4639923	p	TNFAIP8L1	NA	TSS200	shore	TSS200 - shore	NA	0.00391138	0.789312
0.713988	cg22934035	6	31549480	p	LTB	NA	Body	shore	Body - shore	NA	-0.0110507	0.996319
0.713987	cg14568971	12	75883052	q	GLIPR1	NA	Body	open sea	Body - open sea	NA	-0.00439452	0.576648
0.713874	cg17787288	2	176979788	q	HOXD10	-1704	IGR	shore	IGR - shore	NA	-0.000757159	0.869815
0.713589	cg03807391	6	31674897	p	LY6G6F	NA	Body	shelf	Body - shelf	NA	-0.00377459	0.551045
0.713326	cg09046939	2	87017591	p	CD8A	NA	Body	island	Body - island	NA	0.00459219	0.477705
0.713053	cg06973615	2	175208761	q	CIR1	-4117	IGR	island	IGR - island	NA	0.0768923	0.816263
0.712885	cg03019986	17	46628850	q	HOXB3	NA	Body	shore	Body - shore	NA	0.0185909	0.801006
0.712842	cg24495350	15	72651198	q	HEXA	NA	Body	open sea	Body - open sea	NA	-0.0206835	0.90312
0.712541	cg10978585	6	30079102	p	TRIM31	NA	Body	open sea	Body - open sea	NA	0.000572037	0.587973
0.712517	cg05388069	16	3284378	p	ZNF200	NA	5'UTR	shore	5'UTR - shore	NA	0.00423765	0.484837
0.712429	cg00925778	10	105113085	q	TAF5	-14639	IGR	shelf	IGR - shelf	NA	-0.00583684	0.808734
0.712322	cg00638574	1	209956565	q	C1orf74	NA	Body	shore	Body - shore	NA	0.0596594	0.753657
0.712131	cg10385732	7	31726692	p	C7orf16	NA	TSS200	open sea	TSS200 - open sea	NA	-0.00248291	0.45991
0.712021	cg26530301	1	19000726	p	PAX7	NA	Body	open sea	Body - open sea	NA	-0.00665632	0.541568
0.71194	cg21202529	7	20656503	p	ABCB5	NA	5'UTR	open sea	5'UTR - open sea	NA	0.00139386	0.51823
0.711895	cg27543103	4	54975677	q	GSX2	9429	IGR	island	IGR - island	NA	0.000521089	0.953851
0.711864	cg18473521	12	54448265	q	HOXC4	NA	Body	shore	Body - shore	NA	-0.00884324	0.695381
0.711724	cg19181479	10	48373736	q	ZNF488	NA	3'UTR	shelf	3'UTR - shelf	NA	-0.000399469	0.45991
0.71166	cg14941179	3	97691781	q	MINA	NA	TSS1500	shore	TSS1500 - shore	NA	0.0514954	0.721517
0.711532	cg00673344	3	156807691	q	LINC00881	21	IGR	shore	IGR - shore	NA	0.00708205	0.555953
0.711287	cg05001932	5	126409372	q	FLJ44606	NA	TSS200	shore	TSS200 - shore	NA	-0.00537056	0.560798
0.711225	cg04729913	10	8094482	p	FLJ45983	NA	Body	island	Body - island	NA	0.00207663	0.845002
0.711156	cg14056993	3	65342883	p	MAGI1	NA	Body	island	Body - island	NA	-0.00552706	0.79491
0.711135	cg20639396	6	128839906	q	PTPRK	NA	Body	shore	Body - shore	NA	-0.00429252	0.952121
0.711064	cg25509184	7	117119382	q	CFTR	NA	TSS1500	open sea	TSS1500 - open sea	NA	-0.0214652	0.744351
0.710924	cg09760956	2	176958962	q	HOXD13	NA	Body	shore	Body - shore	NA	-0.00843283	0.692603
0.710878	cg14506515	9	14749903	p	FREM1	NA	Body	open sea	Body - open sea	NA	0.00640529	0.744204
0.710865	cg22171145	7	127318550	q	SND1	NA	Body	open sea	Body - open sea	NA	0.0023352	0.544489
0.710723	cg05361489	16	86610434	q	FOXL1	-1681	IGR	island	IGR - island	NA	-0.00570796	0.797903
0.710645	cg04014328	17	46653615	q	HOXB4	NA	3'UTR	shore	3'UTR - shore	NA	-0.00738728	0.665454
0.710491	cg06776644	11	93218074	q	C11orf75	NA	5'UTR	open sea	5'UTR - open sea	NA	0.00195986	0.760626
0.71042	cg12374721	17	46799640	q	C17orf93	NA	TSS1500	shore	TSS1500 - shore	NA	0.00451634	0.849381
0.71037	cg27320005	5	140683767	q	SLC25A2	NA	TSS200	island	TSS200 - island	NA	-0.0448096	0.68756
0.710369	cg26888012	6	31091383	p	PSORS1C1	NA	5'UTR	open sea	5'UTR - open sea	NA	0.00337344	0.484291
0.71033	cg17358530	20	18774589	p	HSPC072	NA	Body	open sea	Body - open sea	NA	-0.0276921	0.822135
0.710325	cg04496920	16	2032394	p	NOXO1	NA	TSS1500	shore	TSS1500 - shore	NA	-2.18164e-05	0.45991
0.710296	cg00525964	5	10802174	p	DAP	122832	IGR	open sea	IGR - open sea	NA	0.0183785	0.797231
0.710178	cg04608582	1	113798121	p	LOC643441	58717	IGR	open sea	IGR - open sea	NA	-0.00114985	0.539696
0.710027	cg12037450	1	85513124	p	MCOLN3	NA	5'UTR	shore	5'UTR - shore	NA	-0.0243259	0.45991
0.709984	cg20237773	17	18044452	p	MYO15A	NA	Body	open sea	Body - open sea	NA	0.00580334	0.785395
0.709866	cg26967100	14	61104032	q	SIX1	-7385	IGR	island	IGR - island	NA	0.000213434	0.476311
0.70986	cg08728118	6	14965804	p	JARID2	-280402	IGR	open sea	IGR - open sea	NA	0.000351871	0.509711
0.709849	cg00480856	7	123390035	q	WASL	NA	TSS1500	shore	TSS1500 - shore	NA	-0.00562363	0.787414
0.709817	cg09601584	17	46673910	q	LOC404266	NA	Body	island	Body - island	V$P300_01	-0.0374414	0.601599
0.709577	cg09506504	6	106439790	q	PRDM1	-94405	IGR	shelf	IGR - shelf	NA	-0.00039082	0.974182
0.709395	cg16341979	14	94576977	q	IFI27	NA	TSS200	open sea	TSS200 - open sea	NA	-0.0032601	0.91277
0.70916	cg24861272	10	31607153	p	ZEB1	NA	TSS1500	shore	TSS1500 - shore	NA	-0.00544865	0.958091
0.709128	cg00690402	17	46669566	q	LOC404266	NA	TSS200	island	TSS200 - island	NA	-0.0205477	0.784433
0.709002	cg27441486	1	201708522	q	NAV1	NA	TSS1500	shore	TSS1500 - shore	NA	-0.005719	0.786844
0.708981	cg26312337	2	25170414	p	DNAJC27	NA	3'UTR	open sea	3'UTR - open sea	NA	0.0061999	0.794053
0.708901	cg26777456	12	54454250	q	FLJ12825	NA	Body	island	Body - island	NA	-0.00279499	0.580608
0.708847	cg21582112	12	54421335	q	HOXC4	NA	5'UTR	shelf	5'UTR - shelf	NA	-0.00051112	0.48636
0.708828	cg18788940	11	20385085	p	HTATIP2	NA	TSS1500	shore	TSS1500 - shore	NA	-0.00564862	0.859237
0.708811	cg17914378	3	139924705	q	CLSTN2	NA	Body	open sea	Body - open sea	NA	-0.00498042	0.722946
0.708718	cg24812167	9	139293358	q	SNAPC4	NA	TSS1500	shore	TSS1500 - shore	NA	0.0144367	0.593178
0.708699	cg01361361	3	188618380	q	TPRG1-AS2	-271383	IGR	open sea	IGR - open sea	NA	0.00539864	0.745574
0.708612	cg13408152	3	120170474	q	FSTL1	NA	TSS1500	island	TSS1500 - island	NA	0.00776107	0.45991
0.708608	cg01946191	12	54444463	q	HOXC4	NA	5'UTR	shore	5'UTR - shore	NA	-0.037197	0.569978
0.708571	cg15013177	3	1134366	p	CNTN6	NA	TSS1500	open sea	TSS1500 - open sea	NA	0.00561845	0.828534
0.708478	cg20274304	8	28176295	p	PNOC	NA	5'UTR	open sea	5'UTR - open sea	NA	-0.00132469	0.749018
0.708377	cg19358442	11	44325687	p	ALX4	NA	Body	island	Body - island	NA	-0.00118245	0.571892
0.708348	cg19066391	3	49203973	p	CCDC71	NA	TSS200	shore	TSS200 - shore	NA	-0.00575157	0.739223
0.708188	cg10837783	1	32741454	p	LCK	NA	Body	island	Body - island	NA	0.00994582	0.849604
0.708067	cg08161931	8	145028402	q	PLEC1	NA	TSS1500	shore	TSS1500 - shore	NA	0.0120903	0.766758
0.707628	cg08892370	1	47898435	p	MGC12982	NA	Body	shore	Body - shore	NA	-0.00689989	0.971729
0.707616	cg21734842	19	34853822	q	GPI	-1823	IGR	shelf	IGR - shelf	NA	-0.000514983	0.757374
0.707572	cg00224471	5	169918864	q	KCNIP1	NA	Body	open sea	Body - open sea	NA	-0.00427531	0.462454
0.707527	cg26518100	18	18823509	q	GREB1L	NA	5'UTR	shore	5'UTR - shore	NA	-0.0067046	0.853656
0.707377	cg01656244	8	65284080	q	LINC00966	-1695	IGR	shore	IGR - shore	NA	0.0222084	0.45991
0.707354	cg01530605	3	181414848	q	SOX2OT	NA	Body	shore	Body - shore	NA	-0.000885839	0.784381
0.70707	cg21113478	3	36782467	p	DCLK3	NA	TSS1500	open sea	TSS1500 - open sea	NA	-0.000850589	0.712138
0.707041	cg19241878	17	48846189	q	C17orf73	NA	TSS1500	open sea	TSS1500 - open sea	NA	0.00694452	0.857161
0.706688	cg18373623	5	15694721	p	FBXL7	NA	Body	open sea	Body - open sea	NA	0.00285319	0.872102
0.70662	cg13642472	3	9333817	p	THUMPD3	-70900	IGR	open sea	IGR - open sea	NA	0.0202711	0.45991
0.706327	cg25336874	11	16632311	p	C11orf58	-127837	IGR	shore	IGR - shore	NA	0.00354384	0.888542
0.706239	cg22228613	17	33904285	q	PEX12	NA	Body	shore	Body - shore	NA	-0.000711581	0.680692
0.70621	cg02721000	12	54441213	q	HOXC4	NA	5'UTR	island	5'UTR - island	NA	0.00616623	0.877747
0.706185	cg11025743	2	220304438	q	SPEG	NA	Body	shelf	Body - shelf	NA	0.000861991	0.793368
0.706123	cg01079242	16	89689811	q	DPEP1	NA	5'UTR	open sea	5'UTR - open sea	NA	0.00147352	0.861944
0.705978	cg05393119	16	30421345	p	ZNF771	NA	Body	shelf	Body - shelf	NA	-0.00997792	0.642108
0.705857	cg06084073	15	40544353	q	PAK6	NA	5'UTR	island	5'UTR - island	NA	0.000596615	0.617463
0.70576	cg19423311	16	27413904	p	IL21R	NA	TSS1500	open sea	TSS1500 - open sea	NA	-0.0115185	0.781409
0.705758	cg15767955	2	176965729	q	HOXD12	1199	IGR	shore	IGR - shore	NA	-0.00511452	0.45991
0.705714	cg08957091	4	120448071	q	PDE5A	NA	Body	open sea	Body - open sea	NA	0.022109	0.552778
0.705464	cg02736908	17	29887376	q	MIR193A	361	IGR	island	IGR - island	NA	-0.0291536	0.653001
0.705408	cg10061805	10	111695004	q	ADD3-AS1	-10313	IGR	open sea	IGR - open sea	NA	-0.0426361	0.621001
0.705353	cg22812275	6	159240814	q	EZR	NA	TSS1500	shore	TSS1500 - shore	NA	0	0.473851
0.705338	cg18450420	10	14695349	p	FAM107B	NA	Body	open sea	Body - open sea	NA	-0.0154195	0.723392
0.705142	cg01027957	2	3151359	p	TSSC1	-41382	IGR	open sea	IGR - open sea	NA	0.000632007	0.532227
0.705087	cg17233090	5	6435003	p	UBE2QL1	-13733	IGR	open sea	IGR - open sea	NA	-0.0070221	0.722725
0.705014	cg05487134	17	40489569	q	STAT3	NA	Body	open sea	Body - open sea	NA	-0.00298927	0.929993
0.704941	cg06387669	17	1646196	p	SERPINF2	NA	1stExon	open sea	1stExon - open sea	NA	0.0060574	0.695395
0.704904	cg06461708	7	27292322	p	EVX1	10158	IGR	shore	IGR - shore	NA	-0.00367533	0.715774
0.704838	cg07956003	7	95433460	q	DYNC1I1	NA	5'UTR	open sea	5'UTR - open sea	NA	0.00614014	0.861712
0.704554	cg17415947	2	71682597	p	DYSF	NA	Body	shore	Body - shore	NA	0.00359119	0.473179
0.704484	cg09373597	3	138667775	q	C3orf72	NA	Body	shore	Body - shore	NA	0.00930924	0.45991
0.704334	cg27039606	19	36305049	q	PRODH2	NA	TSS1500	open sea	TSS1500 - open sea	NA	-0.00054493	0.645166
0.704305	cg11293312	19	49252020	q	FUT1	NA	3'UTR	shore	3'UTR - shore	NA	0.00335324	0.735492
0.704292	cg01755336	14	102653321	q	WDR20	NA	Body	open sea	Body - open sea	NA	0.0396698	0.977391
0.704222	cg10114625	1	110081561	p	GPR61	NA	TSS1500	open sea	TSS1500 - open sea	NA	-0.00146402	0.654778
0.703883	cg09634212	2	240161794	q	HDAC4	NA	Body	open sea	Body - open sea	NA	0.0136425	0.45991
0.703723	cg19760410	1	154300117	q	ATP8B2	NA	TSS200	shore	TSS200 - shore	NA	0.0227605	0.588977
0.703345	cg12758625	20	3915606	p	RNF24	NA	Body	open sea	Body - open sea	NA	-0.0024081	0.45991
0.703324	cg00431187	7	27161749	p	HOXA3	NA	5'UTR	shore	5'UTR - shore	NA	0.0128883	0.821919
0.703259	cg01180628	3	5023394	p	BHLHE40	NA	Body	shore	Body - shore	NA	0.0113237	0.988801
0.703245	cg08151623	16	3242737	p	OR1F1	-11510	IGR	island	IGR - island	NA	0.00246933	0.930896
0.703128	cg25815440	2	42134162	p	C2orf91	-28346	IGR	open sea	IGR - open sea	NA	0.0112324	0.468045
0.703068	cg10764068	7	27289829	p	EVX1	7665	IGR	shore	IGR - shore	NA	-0.000884539	0.842549
0.702721	cg04439458	5	138467593	q	SIL1	NA	5'UTR	open sea	5'UTR - open sea	NA	-0.000807681	0.55412
0.702567	cg00908758	1	84944699	p	RPF1	NA	TSS1500	shore	TSS1500 - shore	NA	-0.000790739	0.578621
0.70249	cg12177546	7	113723786	q	MIR3666	-2579	IGR	shore	IGR - shore	NA	-0.00609965	0.823169
0.702402	cg08471173	2	171012543	q	MYO3B	-22112	IGR	open sea	IGR - open sea	NA	-0.00469106	0.717082
0.702059	cg10792302	12	54376019	q	HOXC10	-2927	IGR	shelf	IGR - shelf	V$AHRARNT_01	-0.0195106	0.5822
0.701947	cg25629418	12	1929265	p	LRTM2	NA	TSS200	open sea	TSS200 - open sea	NA	0.00848042	0.460654
0.701874	cg15819471	12	107137342	q	RFX4	NA	Body	open sea	Body - open sea	NA	-0.0116805	0.45991
0.701717	cg19723705	X	66799850	q	AR	NA	Body	open sea	Body - open sea	NA	0.0127539	0.753657
0.701573	cg01217984	7	27143235	p	HOXA2	NA	TSS1500	island	TSS1500 - island	NA	0.0213428	0.773059
0.701552	cg25073998	2	47492481	p	EPCAM	-103806	IGR	open sea	IGR - open sea	NA	-0.00372628	0.811657
0.701458	cg09696535	22	32810284	q	BPIL2	NA	3'UTR	shore	3'UTR - shore	NA	0.000393809	0.45991
0.701327	cg01027532	7	27155974	p	HOXA3	NA	5'UTR	shore	5'UTR - shore	NA	-0.00460631	0.719716
0.701007	cg13485809	4	744127	p	PCGF3	NA	Body	shelf	Body - shelf	NA	-0.00120898	0.629986
0.700997	cg18907363	14	100067361	q	CCDC85C	NA	Body	shelf	Body - shelf	NA	0.0183122	0.998897
0.700933	cg16527418	5	98175367	q	CHD1	-15541	IGR	open sea	IGR - open sea	NA	-0.0087208	0.781453
0.700886	cg09562331	3	50596116	p	C3orf18	NA	3'UTR	open sea	3'UTR - open sea	NA	-0.00292019	0.738488
0.70077	cg16334869	7	6698992	p	ZNF12	-29072	IGR	shelf	IGR - shelf	NA	0.0016393	0.922576
0.70067	cg08675262	5	174871399	q	DRD1	NA	TSS1500	island	TSS1500 - island	NA	-0.0184117	0.76461
0.700646	cg12942161	5	72660351	q	FOXD1	-81734	IGR	open sea	IGR - open sea	NA	0.0478907	0.473429
0.700521	cg08064245	12	48571096	q	C12orf68	-6270	IGR	open sea	IGR - open sea	NA	0.00898809	0.750635
0.700316	cg12872560	10	50340047	q	FAM170B	NA	Body	island	Body - island	NA	0.00792286	0.487651
0.700312	cg26424645	1	227729598	q	ZNF678	-21622	IGR	island	IGR - island	NA	0.0413796	0.790216
0.700305	cg03972751	2	164870975	q	FIGN	406857	IGR	open sea	IGR - open sea	NA	-0.00490302	0.861151
0.700279	cg13976338	5	165423657	q	TENM2	-1288186	IGR	open sea	IGR - open sea	NA	0.00792522	0.61997
0.700276	cg24341059	8	121604940	q	SNTB1	NA	Body	open sea	Body - open sea	NA	-0.00342286	0.650914
0.700149	cg02374107	16	4163907	p	ADCY9	NA	Body	shore	Body - shore	NA	-0.0138702	0.582459
0.700106	cg23603194	1	221060753	q	HLX	8010	IGR	shore	IGR - shore	NA	0.00812898	0.892799
0.699976	cg01516372	1	87617972	p	LOC339524	NA	Body	island	Body - island	NA	0.000242005	0.864078
0.699919	cg20801476	7	27281465	p	EVX1	NA	TSS1500	shore	TSS1500 - shore	NA	0.02187	0.828942
0.699729	cg11213091	7	195475	p	FAM20C	NA	Body	island	Body - island	NA	0.00149004	0.808587
0.699692	cg06315390	22	45704914	q	FAM118A	NA	TSS1500	shore	TSS1500 - shore	NA	-0.000492547	0.844333
0.69965	cg08400124	4	77507102	q	SHROOM3	NA	Body	island	Body - island	NA	0.0315297	0.884294
0.699592	cg21607172	1	207082479	q	FAIM3	NA	Body	shore	Body - shore	NA	-0.00662912	0.988027
0.69953	cg07049592	7	27184450	p	HOXA5	NA	TSS1500	island	TSS1500 - island	NA	0.00899001	0.847482
0.699421	cg06824394	7	86846535	q	C7orf23	NA	Body	shelf	Body - shelf	NA	0.0168776	0.958645
0.699235	cg12034869	15	92555243	q	SLCO3A1	NA	Body	open sea	Body - open sea	NA	0.00756624	0.820415
0.699085	cg00005847	2	177029073	q	HOXD3	NA	5'UTR	shore	5'UTR - shore	NA	0.00239445	0.862649
0.698886	cg01983504	20	3897997	p	PANK2	NA	Body	open sea	Body - open sea	NA	0.000599947	0.607211
0.698885	cg17383811	6	32123701	p	PPT2	NA	Body	shore	Body - shore	NA	0.00651057	0.496217
0.698839	cg08259083	1	45268975	p	PLK3	NA	Body	shelf	Body - shelf	NA	-0.00365539	0.596347
0.698795	cg11802843	12	19441930	p	PLEKHA5	NA	Body	open sea	Body - open sea	NA	0.00401947	0.809
0.698787	cg24926589	2	182551611	q	NEUROD1	10778	IGR	shelf	IGR - shelf	NA	-0.00500637	0.836873
0.698767	cg26069745	7	27142200	p	HOXA2	NA	1stExon	shore	1stExon - shore	NA	0.00868764	0.833725
0.698669	cg23163573	2	108905468	q	SULT1C2	NA	5'UTR	open sea	5'UTR - open sea	NA	-0.00773995	0.671126
0.698441	cg07195926	3	128203414	q	GATA2	NA	Body	shelf	Body - shelf	NA	0.0184485	0.740768
0.698373	cg00707406	5	140167620	q	PCDHA1	NA	Body	island	Body - island	NA	-0.000134543	0.837892
0.69834	cg10727259	10	101686538	q	NCRNA00093	NA	TSS1500	open sea	TSS1500 - open sea	NA	-0.000455932	0.521915
0.69829	cg06686742	19	8273505	p	LASS4	NA	TSS1500	shore	TSS1500 - shore	NA	0.00465595	0.845949
0.698082	cg25816739	2	25354610	p	EFR3B	NA	Body	island	Body - island	NA	-0.0204701	0.820285
0.69796	cg25311764	15	59907427	q	GCNT3	NA	5'UTR	open sea	5'UTR - open sea	NA	-0.0432715	0.581849
0.697566	cg03819692	16	89225639	q	C16orf81	NA	Body	shore	Body - shore	NA	-0.000440012	0.862829
0.697237	cg26253577	14	69822950	q	ERH	-23890	IGR	open sea	IGR - open sea	NA	-0.00392576	0.728265
0.697217	cg04138976	1	47134527	p	ATPAF1	NA	TSS1500	shore	TSS1500 - shore	NA	0.00366146	0.45991
0.697049	cg26951888	7	112571476	q	C7orf60	NA	Body	open sea	Body - open sea	NA	0.0317677	0.462464
0.696979	cg26398286	4	188918072	q	ZFP42	NA	5'UTR	shore	5'UTR - shore	NA	0.00906602	0.509668
0.696836	cg05926722	14	26674202	q	NOVA1	-240887	IGR	island	IGR - island	NA	-0.0150891	0.751749
0.696832	cg06755438	2	219885614	q	CCDC108	NA	Body	open sea	Body - open sea	NA	-0.00723076	0.72639
0.696803	cg14259755	9	132696001	q	FNBP1	NA	Body	open sea	Body - open sea	NA	-0.00862561	0.629625
0.696773	cg01259156	1	75594592	p	LHX8	NA	5'UTR	shore	5'UTR - shore	NA	-0.00706778	0.858928
0.696767	cg00978570	1	16303299	p	ZBTB17	NA	TSS1500	shore	TSS1500 - shore	NA	0.0296974	0.556765
0.696743	cg21872782	17	46630630	q	HOXB3	NA	5'UTR	shore	5'UTR - shore	NA	-0.0142961	0.798212
0.696723	cg19805943	2	85933069	p	GNLY	11655	IGR	open sea	IGR - open sea	NA	0.0331657	0.832581
0.696573	cg20438687	17	4761644	p	MINK1	NA	Body	open sea	Body - open sea	NA	-0.00188164	0.843326
0.696362	cg11444332	10	8088904	p	GATA3-AS1	-3509	IGR	shelf	IGR - shelf	NA	0.0554193	0.951927
0.696275	cg07679492	16	85233194	q	LOC400548	62438	IGR	open sea	IGR - open sea	NA	0	0.52913
0.69618	cg04078410	5	77269250	q	AP3B1	-28900	IGR	shore	IGR - shore	NA	-0.0358954	0.815236
0.696162	cg23514016	5	78407564	q	BHMT	NA	TSS200	open sea	TSS200 - open sea	NA	0.000288241	0.52154
0.696035	cg19730887	3	15085146	p	NR2C2	NA	3'UTR	open sea	3'UTR - open sea	NA	0.0187005	0.473407
0.695873	cg09247235	3	177239931	q	LINC00578	80222	IGR	open sea	IGR - open sea	NA	-0.00381062	0.812102
0.695748	cg18740800	11	27914934	p	MIR610	-127229	IGR	open sea	IGR - open sea	NA	-0.0445707	0.897689
0.695721	cg21206128	5	1190571	p	SLC6A19	-11139	IGR	shelf	IGR - shelf	NA	-0.00871663	0.601247
0.695659	cg13459217	1	205326437	q	KLHDC8A	NA	TSS1500	open sea	TSS1500 - open sea	NA	0.0123283	0.745763
0.695629	cg01518225	8	1431308	p	DLGAP2	-18261	IGR	island	IGR - island	NA	0.0138348	0.56117
0.695513	cg09343092	7	27185282	p	HOXA6	NA	Body	island	Body - island	NA	0.0715844	0.927813
0.695417	cg13127741	20	31331821	q	COMMD7	NA	TSS200	shore	TSS200 - shore	NA	-0.00202411	0.812061
0.695392	cg21218183	1	92760687	p	GLMN	NA	Body	shelf	Body - shelf	NA	-0.019146	0.750683
0.695315	cg11432943	11	123029267	q	ASAM	NA	Body	open sea	Body - open sea	NA	-0.00120125	0.567378
0.695273	cg00290101	11	92624742	q	FAT3	NA	3'UTR	open sea	3'UTR - open sea	NA	0.0405458	0.591738
0.695171	cg26741686	4	186318356	q	ANKRD37	NA	Body	shore	Body - shore	NA	-0.0125661	0.912008
0.695084	cg09524229	16	86248222	q	RP11-514D23.1	-71815	IGR	open sea	IGR - open sea	NA	-0.00643861	0.841422
0.694958	cg07027706	2	168572728	q	B3GALT1	-102454	IGR	island	IGR - island	NA	0.00129799	0.476311
0.694927	cg26562691	16	23850404	p	PRKCB	NA	Body	shelf	Body - shelf	NA	-0.00307854	0.667865
0.694927	cg15782311	12	113494031	q	DTX1	-1631	IGR	shore	IGR - shore	NA	-0.00174934	0.45991
0.69487	cg02484562	15	78359471	q	TBC1D2B	NA	Body	open sea	Body - open sea	NA	0.00362195	0.88432
0.694775	cg18678316	17	42260985	q	C17orf65	NA	5'UTR	shelf	5'UTR - shelf	NA	0.00242121	0.859841
0.694739	cg20690922	17	74498083	q	RHBDF2	NA	TSS1500	shore	TSS1500 - shore	NA	0.0210886	0.840392
0.694531	cg21236845	5	98115329	q	RGMB	NA	Body	open sea	Body - open sea	NA	0.0271246	0.648316
0.69451	cg17008412	5	71331494	q	MIR4803	-71624	IGR	open sea	IGR - open sea	NA	0.0502283	0.764506
0.694399	cg22624697	17	57760065	q	CLTC	NA	Body	open sea	Body - open sea	NA	-0.00786401	0.769041
0.694388	cg07859753	13	96300257	q	DNAJC3	-29136	IGR	shelf	IGR - shelf	NA	-0.00263048	0.691698
0.694279	cg21464565	7	27141139	p	HOXA2	NA	Body	shelf	Body - shelf	NA	0.037095	0.804024
0.694082	cg24492886	1	28474511	p	PTAFR	NA	3'UTR	open sea	3'UTR - open sea	NA	-0.00475805	0.72272
0.694025	cg10139742	16	56352151	q	GNAO1	NA	Body	open sea	Body - open sea	NA	-0.00211872	0.45991
0.693932	cg04436207	3	147136463	q	ZIC1	9282	IGR	shore	IGR - shore	NA	-0.00593629	0.760518
0.693854	cg24878090	11	46354005	p	DGKZ	NA	TSS1500	shore	TSS1500 - shore	NA	-0.00399734	0.954644
0.693771	cg22561757	8	27529643	p	SCARA3	NA	Body	open sea	Body - open sea	NA	0.00112896	0.887277
0.693718	cg00809399	1	249153756	q	ZNF692	NA	TSS1500	shore	TSS1500 - shore	NA	-0.0109875	0.759855
0.693711	cg06133110	7	30028307	p	SCRN1	NA	5'UTR	shore	5'UTR - shore	NA	-0.0342388	0.631624
0.693499	cg25561875	11	116228660	q	BUD13	-390226	IGR	open sea	IGR - open sea	NA	0.00169773	0.502244
0.693489	cg10796931	1	162467363	q	UHMK1	NA	TSS1500	shore	TSS1500 - shore	NA	0.0027517	0.914353
0.693478	cg04162153	10	124029871	q	BTBD16	NA	TSS1500	open sea	TSS1500 - open sea	NA	0.0988122	0.45991
0.693452	cg03729337	5	122430019	q	PRDM6	NA	Body	shore	Body - shore	NA	-0.0143336	0.991446
0.693391	cg03839794	14	34269541	q	NPAS3	NA	Body	island	Body - island	NA	-0.0120176	0.838688
0.693345	cg07027513	18	29265840	q	B4GALT6	NA	TSS1500	shore	TSS1500 - shore	NA	-0.0124354	0.460654
0.693303	cg26811898	4	125824919	q	ANKRD50	239712	IGR	open sea	IGR - open sea	NA	0.00619784	0.754052
0.693295	cg26373179	19	44306615	q	LYPD5	NA	5'UTR	shelf	5'UTR - shelf	V$ZIC1_01;V$ZIC3_01	-0.0033122	0.938639
0.693179	cg07080050	12	54413345	q	HOXC4	NA	5'UTR	island	5'UTR - island	NA	-0.0198766	0.934187
0.693038	cg12019614	19	11353996	p	DOCK6	NA	Body	island	Body - island	NA	-0.00425404	0.697102
0.692966	cg07345999	11	16632636	p	C11orf58	-127512	IGR	island	IGR - island	NA	0.0269402	0.887121
0.692908	cg21918786	6	109611834	q	CCDC162P	-3672	IGR	island	IGR - island	NA	4.01097e-06	0.471815
0.692792	cg20051875	12	68201286	q	DYRK2	158774	IGR	open sea	IGR - open sea	NA	-0.000146212	0.462575
0.692724	cg05925365	1	6294656	p	ICMT	NA	Body	shore	Body - shore	NA	-0.000169694	0.752965
0.692617	cg03753191	13	43566902	q	EPSTI1	NA	TSS1500	shore	TSS1500 - shore	NA	0.00551998	0.470921
0.692592	cg05875410	16	51187572	q	SALL1	17686	IGR	island	IGR - island	NA	0.0136607	0.905281
0.692528	cg18317554	7	139498041	q	TBXAS1	NA	5'UTR	open sea	5'UTR - open sea	NA	-0.00132154	0.777012
0.69248	cg00546248	1	2412743	p	PLCH2	NA	Body	shore	Body - shore	NA	0.00194295	0.80908
0.692455	cg21771250	22	40406049	q	FAM83F	NA	Body	open sea	Body - open sea	NA	0.00734471	0.577003
0.692399	cg07161369	7	38350464	p	TRG-AS1	-30714	IGR	shore	IGR - shore	NA	-0.0118324	0.89102
0.692283	cg12591491	15	68116263	q	SKOR1	4221	IGR	island	IGR - island	NA	0.00239739	0.45991
0.692251	cg21251475	12	116970856	q	NCRNA00173	NA	TSS1500	open sea	TSS1500 - open sea	NA	-0.000360473	0.557793
0.692201	cg07416364	2	200733828	q	C2orf69	-42151	IGR	open sea	IGR - open sea	NA	0.00217187	0.711996
0.692162	cg03802191	1	234615169	q	TARBP1	NA	TSS1500	shore	TSS1500 - shore	NA	-0.00570622	0.666532
0.692004	cg01932197	7	83087065	q	SEMA3E	NA	Body	open sea	Body - open sea	NA	0.00212726	0.941677
0.691994	cg15676292	7	141069418	q	AGK	-181660	IGR	open sea	IGR - open sea	NA	0.003615	0.655108
0.691885	cg08309183	7	150674375	q	KCNH2	NA	Body	shore	Body - shore	NA	-0.00267481	0.519152
0.691589	cg05050657	1	46957105	p	DMBX1	-15563	IGR	island	IGR - island	NA	-0.00910322	0.925259
0.691403	cg13977486	10	104211296	q	C10orf95	NA	5'UTR	shore	5'UTR - shore	NA	-0.00257819	0.988987
0.691403	cg01748892	7	27184667	p	HOXA5	NA	TSS1500	island	TSS1500 - island	NA	-0.00205269	0.715537
0.691397	cg03406778	7	1601923	p	PSMG3	-5047	IGR	open sea	IGR - open sea	NA	0.00127171	0.45991
0.691372	cg13751012	14	99848890	q	SETD3	-15193	IGR	open sea	IGR - open sea	NA	-0.0330371	0.725255
0.691285	cg20090782	18	42323716	q	SETBP1	NA	Body	shore	Body - shore	NA	0.0159106	0.51958
0.691259	cg12546785	17	17615189	p	RAI1	NA	5'UTR	open sea	5'UTR - open sea	NA	0.0502036	0.54565
0.69115	cg26104143	4	41869579	p	TMEM33	-67558	IGR	shore	IGR - shore	NA	-0.00245523	0.782373
0.691128	cg23487226	3	172276018	q	TNFSF10	40873	IGR	open sea	IGR - open sea	NA	-0.00897776	0.620944
0.691123	cg21746711	3	52435298	p	BAP1	NA	3'UTR	open sea	3'UTR - open sea	NA	0.0228988	0.63689
0.690875	cg19817912	7	27162768	p	HOXA3	NA	5'UTR	shore	5'UTR - shore	V$E2F_01	-0.00705461	0.977243
0.690812	cg11855325	7	30029717	p	SCRN1	NA	TSS1500	island	TSS1500 - island	NA	0.0247242	0.730937
0.690733	cg12490835	10	22623821	p	SPAG6	-10553	IGR	island	IGR - island	NA	0.00441341	0.58429
0.690717	cg15698299	3	52233019	p	ALAS1	NA	5'UTR	shore	5'UTR - shore	NA	-0.00265254	0.905908
0.690604	cg23876056	6	24950870	p	FAM65B	111275	IGR	open sea	IGR - open sea	NA	-0.00653864	0.63736
0.69055	cg23249717	6	167507105	q	CCR6	-18190	IGR	shore	IGR - shore	NA	0.0179639	0.767369
0.690323	cg25849196	2	175198280	q	SP9	-1541	IGR	shore	IGR - shore	NA	0.00588993	0.45991
0.690249	cg02550277	6	137815699	q	OLIG3	NA	TSS200	shore	TSS200 - shore	NA	-0.014518	0.922005
0.69022	cg25772076	1	2218495	p	SKI	NA	Body	shelf	Body - shelf	NA	-0.0037535	0.720928
0.689891	cg12591454	10	17244192	p	TRDMT1	NA	TSS1500	shore	TSS1500 - shore	NA	-0.00193851	0.484405
0.689871	cg24928023	21	45395775	q	AGPAT3	NA	Body	shelf	Body - shelf	NA	0.00100598	0.613052
0.689822	cg25123427	3	39054994	p	WDR48	-38513	IGR	open sea	IGR - open sea	NA	-0.00514304	0.994125
0.689732	cg22635541	17	1808573	p	RTN4RL1	-29398	IGR	island	IGR - island	NA	0.03087	0.986262
0.689563	cg13746919	10	81837573	q	C10orf57	NA	TSS1500	shore	TSS1500 - shore	NA	0.00225147	0.677408
0.689555	cg24962011	10	712165	p	DIP2C	NA	Body	island	Body - island	NA	0.0129579	0.45991
0.689274	cg18452695	19	9608637	p	ZNF560	NA	5'UTR	shore	5'UTR - shore	NA	0.0522446	0.767048
0.689117	cg26920902	15	96960987	q	NR2F2	84418	IGR	shore	IGR - shore	NA	-0.00425869	0.76758
0.688935	cg25352397	8	24800883	p	NEFL	-7586	IGR	shore	IGR - shore	NA	-0.00161962	0.503027
0.688898	cg02462868	17	46712052	q	MIR196A1	2200	IGR	shore	IGR - shore	NA	0.208029	0.479425
0.688772	cg20744108	8	13131569	p	DLC1	NA	Body	shelf	Body - shelf	NA	0.00400454	0.688024
0.6887	cg23490300	2	41461406	p	AC104654.1	-643289	IGR	open sea	IGR - open sea	NA	-0.00227073	0.814783
0.688516	cg12582003	9	131012968	q	DNM1	NA	Body	island	Body - island	NA	0.00880007	0.933324
0.688488	cg05527785	17	46656543	q	HOXB4	NA	TSS1500	shore	TSS1500 - shore	NA	-0.0174673	0.984278
0.688448	cg06990110	11	16635968	p	C11orf58	-124180	IGR	island	IGR - island	NA	-0.00388862	0.885394
0.68831	cg11081275	10	616995	p	DIP2C	NA	Body	open sea	Body - open sea	NA	-0.00235641	0.551142
0.688263	cg11551216	12	115125619	q	TBX3	17560	IGR	shore	IGR - shore	NA	0.00508104	0.498127
0.688187	cg10867751	1	25870981	p	LDLRAP1	NA	Body	island	Body - island	NA	0.00103502	0.785646
0.688129	cg16757984	17	38257936	q	NR1D1	NA	TSS1500	shore	TSS1500 - shore	NA	-0.0116343	0.755292
0.688039	cg01084963	9	140038440	q	GRIN1	NA	Body	shore	Body - shore	NA	-0.000517812	0.45991
0.687956	cg11961495	10	80873797	q	ZMIZ1	NA	5'UTR	open sea	5'UTR - open sea	NA	-0.00202564	0.45991
0.68788	cg21603144	2	102608233	q	IL1R2	NA	TSS200	open sea	TSS200 - open sea	NA	-0.00572449	0.639798
0.687711	cg06460568	11	2162211	p	IGF2AS	NA	Body	island	Body - island	NA	-0.00691577	0.915355
0.687642	cg01162224	16	87855236	q	SLC7A5	-8393	IGR	open sea	IGR - open sea	NA	0.0109242	0.990081
0.687593	cg11923320	1	63783977	p	FOXD3	-4753	IGR	island	IGR - island	NA	-0.00429187	0.823001
0.687522	cg02619408	1	156818592	q	NTRK1	NA	Body	shore	Body - shore	NA	-0.00564731	0.885911
0.687483	cg16104076	5	40682069	p	PTGER4	NA	Body	island	Body - island	NA	-0.00766491	0.892106
0.687223	cg14974749	7	27181480	p	HOXA5	NA	Body	shore	Body - shore	NA	-0.00227561	0.937973
0.687081	cg05906809	10	134724172	q	LINC01168	-54866	IGR	shore	IGR - shore	NA	-0.0029263	0.850175
0.686819	cg01772149	1	3038216	p	PRDM16	NA	Body	island	Body - island	NA	-0.0116988	0.657061
0.686794	cg01557951	1	50892299	p	DMRTA2	9076	IGR	shore	IGR - shore	NA	-0.00323147	0.979453
0.686791	cg07913430	4	115609343	q	MIR577	31428	IGR	open sea	IGR - open sea	NA	-0.00684488	0.926824
0.686698	cg00607058	22	31090071	q	OSBP2	NA	TSS1500	shore	TSS1500 - shore	NA	-0.00940705	0.96759
0.686624	cg07676709	17	46673442	q	LOC404266	NA	Body	shore	Body - shore	NA	-0.00180278	0.795935
0.68655	cg15351652	10	123781519	q	TACC2	NA	Body	open sea	Body - open sea	NA	-0.00287599	0.45991
0.686549	cg21541565	5	95976631	q	ERAP1	-21110	IGR	open sea	IGR - open sea	NA	-0.0104441	0.914859
0.686486	cg26416381	12	116674276	q	MED13L	NA	Body	open sea	Body - open sea	NA	-0.00352216	0.837718
0.68641	cg03350138	6	28446794	p	GPX6	-24279	IGR	open sea	IGR - open sea	NA	0.0115364	0.734273
0.686299	cg00130342	17	72266617	q	DNAI2	-3769	IGR	shelf	IGR - shelf	NA	-0.000309765	0.76768
0.68627	cg25390432	19	45003865	q	ZNF180	NA	Body	shore	Body - shore	NA	-0.000432315	0.739976
0.686161	cg03456560	4	4866192	p	MSX1	4800	IGR	shore	IGR - shore	NA	-0.00938855	0.692486
0.686132	cg01484075	2	121670634	q	GLI2	NA	Body	open sea	Body - open sea	NA	-0.000771182	0.906307
0.686009	cg07039560	5	140683681	q	SLC25A2	NA	TSS200	island	TSS200 - island	NA	-0.00366767	0.821214
0.685898	cg07286216	7	56515846	p	LOC650226	NA	Body	island	Body - island	NA	0.014806	0.957375
0.685883	cg03500965	6	108145777	q	SCML4	NA	TSS1500	open sea	TSS1500 - open sea	NA	-0.00933899	0.651724
0.685816	cg07848409	3	172166987	q	GHSR	NA	TSS1500	shore	TSS1500 - shore	NA	0.0275372	0.935227
0.685791	cg04159420	10	106402908	q	SORCS3	NA	Body	shore	Body - shore	NA	0.00167132	0.45991
0.685745	cg12623302	6	28058802	p	ZSCAN12L1	NA	TSS200	open sea	TSS200 - open sea	NA	0.0340079	0.639905
0.685702	cg25282285	6	111888652	q	TRAF3IP2	NA	Body	open sea	Body - open sea	NA	-0.00198877	0.541996
0.685651	cg06580523	12	132908454	q	LOC100130238	56477	IGR	shelf	IGR - shelf	NA	-0.00329984	0.790676
0.685495	cg15698107	12	110986864	q	PPTC7	NA	Body	open sea	Body - open sea	NA	0.037436	0.460654
0.685435	cg12008047	19	18497143	p	GDF15	NA	1stExon	island	1stExon - island	NA	-0.00646823	0.87648
0.685345	cg04196516	16	50667955	q	NKD1	NA	3'UTR	open sea	3'UTR - open sea	NA	-0.0199611	0.75215
0.68529	cg03174228	9	124658583	q	TTLL11	NA	Body	shore	Body - shore	NA	-0.0111039	0.740775
0.685285	cg06840246	1	15283326	p	KIAA1026	NA	Body	open sea	Body - open sea	NA	0.00146739	0.753933
0.68515	cg12532477	16	75529504	q	CHST6	NA	TSS1500	shore	TSS1500 - shore	NA	0.000397317	0.887832
0.684809	cg09536375	10	123735128	q	NSMCE4A	NA	TSS1500	shore	TSS1500 - shore	NA	-0.00357406	0.961916
0.684735	cg24825722	17	7121848	p	ACADVL	NA	TSS1500	shore	TSS1500 - shore	NA	-0.00301093	0.593685
0.684657	cg03658557	4	96012317	q	BMPR1B	NA	5'UTR	open sea	5'UTR - open sea	NA	0.032487	0.914613
0.684548	cg01832712	3	4910674	p	BHLHE40-AS1	-29240	IGR	shore	IGR - shore	NA	-0.00878964	0.920054
0.684377	cg21353144	4	124323362	q	SPRY1	NA	Body	shelf	Body - shelf	NA	-0.0236219	0.794665
0.684361	cg02968094	12	4829617	p	GALNT8	NA	TSS200	open sea	TSS200 - open sea	NA	-0.000293659	0.652451
0.684359	cg16983110	6	128813319	q	PTPRK	NA	Body	open sea	Body - open sea	NA	0.0189792	0.815234
0.684343	cg21787880	4	84406962	q	FAM175A	NA	TSS1500	shore	TSS1500 - shore	NA	0.018144	0.484879
0.684339	cg18568061	17	40575822	q	PTRF	NA	TSS1500	shore	TSS1500 - shore	NA	0.0001506	0.472651
0.684184	cg14779520	5	14696254	p	FAM105B	NA	3'UTR	open sea	3'UTR - open sea	NA	0.0040976	0.88263
0.684143	cg09031836	X	139583634	q	SOX3	-1518	IGR	shelf	IGR - shelf	NA	0.00680507	0.45991
0.684057	cg02444695	6	148950185	q	RP11-162J8.2	-118086	IGR	open sea	IGR - open sea	NA	0.0219005	0.45991
0.684039	cg15964132	11	3175636	p	OSBPL5	NA	5'UTR	open sea	5'UTR - open sea	NA	0.000779705	0.513694
0.683906	cg21780393	17	46618919	q	HOXB2	-1100	IGR	shore	IGR - shore	NA	0.00547	0.854139
0.683881	cg08936580	7	25901273	p	MIR148A	-88266	IGR	shore	IGR - shore	NA	-0.00285976	0.901416
0.683856	cg02428178	15	49104237	q	CEP152	NA	TSS1500	shore	TSS1500 - shore	NA	-0.00395222	0.752236
0.683809	cg21902325	5	77888194	q	LHFPL2	NA	5'UTR	open sea	5'UTR - open sea	NA	-0.0111261	0.741732
0.683768	cg13976502	14	74227875	q	C14orf43	NA	5'UTR	shore	5'UTR - shore	NA	-0.00219671	0.989318
0.683703	cg15712510	2	238418692	q	MLPH	NA	Body	open sea	Body - open sea	NA	0.052957	0.589058
0.683566	cg13844193	1	91193193	p	BARHL2	15614	IGR	shore	IGR - shore	V$GATA1_03	0.0204613	0.507266
0.683512	cg10677324	3	49837654	p	CDH29	NA	TSS1500	shelf	TSS1500 - shelf	NA	0.0229026	0.473581
0.683482	cg13773631	9	96715843	q	BARX1	NA	Body	island	Body - island	NA	-0.00893979	0.614341
0.683465	cg16531209	8	99951696	q	OSR2	-4935	IGR	shore	IGR - shore	NA	-0.00452871	0.928289
0.683062	cg21537623	7	100113388	q	AGFG2	-23446	IGR	open sea	IGR - open sea	NA	-0.00855905	0.74919
0.683008	cg19848940	12	112250795	q	MAPKAPK5-AS1	-26778	IGR	open sea	IGR - open sea	NA	-0.00311807	0.912345
0.682856	cg04140525	1	153467760	q	S100A7	37540	IGR	open sea	IGR - open sea	NA	0.00191329	0.45991
0.682803	cg21291385	21	35448215	q	MRPS6	NA	Body	shelf	Body - shelf	NA	0.00157174	0.7575
0.682661	cg06545268	8	9756974	p	LINC00599	-600	IGR	island	IGR - island	NA	-0.000786289	0.912313
0.68257	cg02519263	20	61731334	q	HAR1B	NA	Body	shore	Body - shore	NA	-0.00674881	0.90936
0.682464	cg20856545	13	114917297	q	CDC16	-83065	IGR	shelf	IGR - shelf	NA	-0.0042743	0.880013
0.68203	cg01266060	6	2953442	p	SERPINB6	NA	Body	open sea	Body - open sea	NA	0.0181799	0.49898
0.681902	cg06111140	7	158575756	q	ESYT2	NA	Body	open sea	Body - open sea	NA	-0.00167049	0.812774
0.68186	cg15448394	3	57432946	p	DNAH12	NA	Body	open sea	Body - open sea	NA	-0.00106065	0.555299
0.681802	cg01554410	16	55359698	q	IRX6	NA	Body	shore	Body - shore	NA	-0.00260846	0.975512
0.681774	cg06063714	1	1951514	p	GABRD	NA	Body	shore	Body - shore	NA	0.0628654	0.791914
0.681585	cg13609544	17	46664647	q	HOXB5	-3176	IGR	open sea	IGR - open sea	NA	0.0602548	0.551582
0.68157	cg27583604	1	45267345	p	PLK3	NA	Body	shore	Body - shore	NA	-0.00211145	0.701597
0.681497	cg26683252	17	54802123	q	C17orf67	-67151	IGR	open sea	IGR - open sea	NA	0.00531446	0.482872
0.681189	cg27356342	7	608519	p	PRKAR1B	NA	Body	shelf	Body - shelf	NA	0.00374998	0.534054
0.681101	cg06680863	12	25649090	p	IFLTD1	NA	Body	open sea	Body - open sea	NA	0.000235399	0.889419
0.681087	cg10791696	10	43818911	q	FXYD4	-48181	IGR	shore	IGR - shore	NA	0.00677467	0.760357
0.681072	cg24848189	11	44338968	p	ALX4	56690	IGR	shore	IGR - shore	NA	0.0139051	0.495343
0.680902	cg16998564	1	88271572	p	RP4-544H6.2	452362	IGR	open sea	IGR - open sea	NA	-0.000484086	0.788118
0.680805	cg18645398	6	117995843	q	NUS1	NA	TSS1500	shore	TSS1500 - shore	NA	-5.60048e-05	0.481188
0.680778	cg18409732	4	4866454	p	MSX1	5062	IGR	island	IGR - island	NA	-0.0126085	0.9732
0.680708	cg16387593	16	54973579	q	IRX5	8468	IGR	shore	IGR - shore	NA	-0.000961615	0.68606
0.680585	cg08631783	15	89418456	q	ACAN	NA	3'UTR	open sea	3'UTR - open sea	NA	0.00292851	0.58561
0.680554	cg04622200	15	100654734	q	ADAMTS17	NA	Body	open sea	Body - open sea	NA	-0.0119255	0.56704
0.68042	cg26960896	19	44270892	q	KCNN4	NA	3'UTR	open sea	3'UTR - open sea	NA	0.00723432	0.74459
0.680325	cg12063992	15	75865604	q	PTPN9	NA	Body	open sea	Body - open sea	NA	-0.0100389	0.561562
0.6803	cg23645210	1	2188767	p	SKI	NA	Body	open sea	Body - open sea	NA	0.00139732	0.480111
0.680292	cg20040306	12	10163345	p	CLEC12B	NA	5'UTR	open sea	5'UTR - open sea	NA	-0.000498473	0.490025
0.679913	cg18476176	11	58392809	q	CNTF	NA	3'UTR	open sea	3'UTR - open sea	NA	0.00303719	0.698496
0.679905	cg06401979	7	27143717	p	HOXA2	NA	TSS1500	shore	TSS1500 - shore	NA	-0.0027041	0.817459
0.679859	cg01704105	16	225666	p	HBA1	NA	TSS1500	shore	TSS1500 - shore	NA	-0.00292291	0.771479
0.679778	cg19585433	12	133658083	q	ZNF140	NA	Body	shore	Body - shore	NA	0.0395695	0.595919
0.679773	cg08544453	1	11361900	p	UBIAD1	28645	IGR	open sea	IGR - open sea	NA	-0.00429672	0.7211
0.679738	cg05759150	10	124906565	q	HMX2	NA	TSS1500	shore	TSS1500 - shore	NA	0.117033	0.955265
0.679618	cg00842549	17	46651920	q	HOXB3	NA	TSS200	shelf	TSS200 - shelf	NA	0.0103309	0.896613
0.679327	cg15833940	8	1526540	p	DLGAP2	NA	Body	open sea	Body - open sea	NA	0.026185	0.769542
0.679262	cg05475172	22	46371152	q	WNT7B	NA	Body	shore	Body - shore	NA	-0.000115793	0.485513
0.679228	cg13963210	9	100510201	q	XPA	73010	IGR	open sea	IGR - open sea	NA	0.000851572	0.45991
0.679144	cg09591524	7	27150031	p	HOXA3	NA	5'UTR	island	5'UTR - island	NA	0.0152367	0.54843
0.679013	cg11014468	3	53362965	p	DCP1A	NA	Body	open sea	Body - open sea	NA	0.0296831	0.758233
0.679003	cg18075315	12	106988393	q	RFX4	NA	Body	open sea	Body - open sea	NA	-0.0101898	0.654121
0.678973	cg21367811	7	27169136	p	HOXA4	NA	Body	shore	Body - shore	NA	0.00175466	0.856215
0.678892	cg12824796	10	131768928	q	CTAGE7P	-93234	IGR	island	IGR - island	NA	-0.00124236	0.652093
0.67881	cg04006457	6	30113825	p	TRIM40	NA	Body	open sea	Body - open sea	NA	-0.00212736	0.645226
0.678648	cg11469308	2	217471906	q	IGFBP2	-26221	IGR	open sea	IGR - open sea	NA	0.0113255	0.45991
0.6786	cg22920417	18	74401671	q	LOC100131655	-105017	IGR	open sea	IGR - open sea	NA	0.0192709	0.969274
0.678593	cg26427534	11	7659067	p	PPFIBP2	NA	Body	open sea	Body - open sea	NA	0.00542957	0.919989
0.678429	cg03219968	1	217310383	q	ESRRG	NA	5'UTR	shore	5'UTR - shore	NA	0.0124093	0.857677
0.678416	cg12113132	15	43476923	q	TMEM62	NA	3'UTR	shore	3'UTR - shore	NA	0.00414585	0.48738
0.678415	cg26108719	1	1295147	p	MXRA8	NA	TSS1500	open sea	TSS1500 - open sea	NA	-0.0264975	0.861408
0.678357	cg19708659	19	8407443	p	KANK3	NA	5'UTR	shore	5'UTR - shore	NA	-5.11461e-05	0.46019
0.678289	cg14346895	9	37576819	p	FBXO10	NA	TSS1500	shore	TSS1500 - shore	NA	0.00735421	0.45991
0.677944	cg06606949	5	138211149	q	CTNNA1	NA	Body	open sea	Body - open sea	NA	0.00986142	0.510487
0.677798	cg01048561	3	50711663	p	DOCK3	NA	TSS1500	shore	TSS1500 - shore	NA	0.00473059	0.464896
0.677697	cg11887376	5	1118670	p	MIR4635	55659	IGR	open sea	IGR - open sea	NA	-0.00409135	0.939926
0.677612	cg24392132	12	6753626	p	ACRBP	NA	Body	shelf	Body - shelf	NA	5.70469e-05	0.933215
0.677532	cg01633359	5	33439359	p	TARS	-1443	IGR	shore	IGR - shore	NA	0.000137704	0.704505
0.6775	cg14180696	3	194089473	q	LRRC15	NA	5'UTR	open sea	5'UTR - open sea	NA	0.000579876	0.68825
0.677405	cg02634628	7	1308420	p	UNCX	35766	IGR	open sea	IGR - open sea	NA	-0.00638754	0.827885
0.677338	cg07209009	2	176968052	q	HOXD12	3522	IGR	shore	IGR - shore	NA	0.023702	0.45991
0.677224	cg06513979	10	617105	p	DIP2C	NA	Body	open sea	Body - open sea	NA	-0.00123559	0.471144
0.677204	cg12018140	5	122434326	q	PRDM6	NA	Body	island	Body - island	NA	-0.0159732	0.678675
0.677163	cg17852932	5	131596064	q	PDLIM4	NA	Body	shelf	Body - shelf	NA	0.00381775	0.840229
0.677106	cg00174992	2	169659121	q	NOSTRIN	NA	5'UTR	open sea	5'UTR - open sea	NA	0.00160626	0.967538
0.67688	cg09601175	2	177025608	q	HOXD3	-3197	IGR	island	IGR - island	V$CDP_01	0.00419517	0.806885
0.676733	cg04082016	2	20871401	p	GDF7	4977	IGR	shore	IGR - shore	NA	-0.0106131	0.977018
0.676679	cg19272348	17	1521405	p	SLC43A2	NA	Body	open sea	Body - open sea	NA	-0.00193724	0.786855
0.676647	cg25725843	2	107504169	q	ST6GAL2	NA	TSS1500	island	TSS1500 - island	NA	-0.00500565	0.998814
0.676528	cg05245070	17	72745994	q	SLC9A3R1	NA	Body	shore	Body - shore	NA	0.00965021	0.930696
0.676096	cg06693505	8	141057453	q	TRAPPC9	NA	Body	island	Body - island	V$RSRFC4_01;V$MEF2_01	0.00171299	0.462464
0.676095	cg22453656	1	15478618	p	TMEM51	NA	TSS1500	shore	TSS1500 - shore	NA	0.00162184	0.45991
0.676082	cg04573872	1	26516623	p	CATSPER4	NA	TSS1500	open sea	TSS1500 - open sea	NA	0.0037719	0.838222
0.675929	cg22245446	2	218316451	q	DIRC3	NA	Body	open sea	Body - open sea	NA	-0.00284109	0.684793
0.675848	cg00089823	5	1932098	p	IRX4	54557	IGR	shore	IGR - shore	NA	0.00492656	0.894217
0.675729	cg12927641	6	109611667	q	CCDC162P	-3839	IGR	island	IGR - island	NA	-0.000961443	0.466635
0.67567	cg06945563	16	88153548	q	BANP	149924	IGR	shore	IGR - shore	NA	-0.00186644	0.45991
0.675632	cg11903188	2	239195602	q	PER2	NA	5'UTR	shore	5'UTR - shore	NA	-0.000646409	0.944484
0.675613	cg17355191	9	136039576	q	GBGT1	NA	TSS1500	island	TSS1500 - island	NA	0.0061186	0.57536
0.675555	cg17253741	2	239799511	q	TWIST2	NA	3'UTR	open sea	3'UTR - open sea	NA	-0.000607096	0.475357
0.675547	cg04919596	1	996054	p	RNF223	-11072	IGR	shore	IGR - shore	NA	-0.00516869	0.632193
0.675539	cg16790844	2	3063898	p	TSSC1	-128843	IGR	shore	IGR - shore	NA	-0.00574082	0.614859
0.675176	cg00664609	16	2198075	p	RAB26	NA	TSS1500	shore	TSS1500 - shore	NA	0.0175151	0.851053
0.675152	cg10521596	12	127599623	q	RP11-983C2.2	245583	IGR	open sea	IGR - open sea	NA	-0.000879855	0.45991
0.675063	cg01983698	11	121973246	q	LOC399959	NA	Body	open sea	Body - open sea	NA	-0.00326454	0.666432
0.674938	cg22478258	6	36237982	p	PNPLA1	NA	TSS1500	open sea	TSS1500 - open sea	NA	-0.00180348	0.86163
0.674907	cg17342247	17	3540594	p	CTNS	NA	5'UTR	shore	5'UTR - shore	NA	0.00040566	0.783883
0.674859	cg07347294	5	176080248	q	TSPAN17	NA	Body	open sea	Body - open sea	NA	0.017939	0.483113
0.674831	cg23184518	5	138211071	q	CTNNA1	NA	Body	open sea	Body - open sea	V$ATF_01;V$CREBP1_Q2;V$CREBP1CJUN_01;V$CREB_02	-0.00579171	0.565515
0.674779	cg19686001	12	85307080	q	SLC6A15	NA	TSS1500	shore	TSS1500 - shore	NA	-0.0101128	0.700588
0.674759	cg21213593	5	123985368	q	ZNF608	NA	Body	shelf	Body - shelf	NA	0.00103876	0.558272
0.67471	cg03454639	15	51370019	q	TNFAIP8L3	NA	Body	open sea	Body - open sea	NA	-0.000542913	0.748059
0.674698	cg27008363	12	54449761	q	HOXC4	NA	3'UTR	shore	3'UTR - shore	NA	-0.00284379	0.466473
0.674679	cg23873430	X	110655626	q	DCX	NA	TSS1500	open sea	TSS1500 - open sea	NA	0.00754085	0.70057
0.674569	cg24076884	5	140346921	q	PCDHAC2	NA	1stExon	island	1stExon - island	NA	0.00959022	0.6526
0.674546	cg11804789	20	24929716	p	CST7	NA	TSS200	open sea	TSS200 - open sea	NA	-0.0101253	0.770808
0.674485	cg17168157	8	101118843	q	RGS22	NA	TSS1500	shore	TSS1500 - shore	NA	-0.00297672	0.45991
0.674273	cg07060721	12	58158537	q	CYP27B1	NA	Body	shore	Body - shore	NA	-0.0046581	0.702785
0.674169	cg20891842	20	36041285	q	SRC	66728	IGR	open sea	IGR - open sea	NA	-0.0141463	0.919543
0.674061	cg00040749	2	62556079	p	MIR5192	123118	IGR	open sea	IGR - open sea	NA	-0.000325701	0.608736
0.67402	cg14929883	14	71140452	q	TTC9	NA	3'UTR	open sea	3'UTR - open sea	NA	-0.00087333	0.475224
0.674005	cg17026838	10	114250866	q	VTI1A	NA	Body	open sea	Body - open sea	NA	0.000466906	0.46127
0.673826	cg07852231	2	71116638	p	VAX2	-11082	IGR	shore	IGR - shore	NA	-0.00374165	0.69034
0.673563	cg19093370	17	17110180	p	PLD6	NA	TSS1500	island	TSS1500 - island	NA	0.015562	0.81686
0.673339	cg26275431	5	140773122	q	PCDHGA4	NA	Body	shore	Body - shore	NA	-0.00662213	0.795267
0.673274	cg11351987	19	4769047	p	C19orf30	NA	TSS200	open sea	TSS200 - open sea	NA	-0.0071043	0.975817
0.673255	cg12910806	1	246728677	q	CNST	NA	TSS1500	shore	TSS1500 - shore	NA	0.0754118	0.655224
0.673049	cg24496841	7	19152017	p	TWIST1	-3074	IGR	island	IGR - island	NA	0.0222206	0.789824
0.672947	cg06462543	2	8842442	p	ID2	20329	IGR	open sea	IGR - open sea	NA	-0.000213453	0.526198
0.672882	cg17384457	19	45034961	q	CEACAM20	NA	TSS1500	open sea	TSS1500 - open sea	NA	0.0135272	0.536018
0.672739	cg07225255	15	44086625	q	SERF2	NA	3'UTR	shore	3'UTR - shore	NA	-0.00181613	0.957737
0.672726	cg10547761	20	5829461	p	C20orf196	NA	Body	open sea	Body - open sea	NA	0.00374534	0.675242
0.672701	cg13935558	7	138144067	q	TRIM24	NA	TSS1500	shore	TSS1500 - shore	NA	-0.00539924	0.481436
0.672672	cg02173289	14	101925020	q	DIO3OS	-93540	IGR	island	IGR - island	NA	-0.00814137	0.796342
0.672337	cg08070327	7	27184059	p	HOXA5	NA	TSS1500	island	TSS1500 - island	NA	-0.00242572	0.836789
0.672239	cg14827502	7	150148025	q	GIMAP8	NA	5'UTR	open sea	5'UTR - open sea	NA	0.0424106	0.486846
0.671858	cg07899076	7	5675839	p	RNF216	NA	Body	open sea	Body - open sea	NA	0.0157882	0.712293
0.671778	cg15570464	6	1522087	p	HLA-L	1071	IGR	shelf	IGR - shelf	NA	-0.010454	0.677589
0.671737	cg13595161	10	126713388	q	CTBP2	NA	Body	shore	Body - shore	NA	-0.00965181	0.612002
0.671718	cg21524538	20	1310846	p	SDCBP2	NA	TSS1500	open sea	TSS1500 - open sea	NA	-0.00362882	0.828187
0.671673	cg27634344	4	188917251	q	ZFP42	NA	5'UTR	shore	5'UTR - shore	NA	-0.0186771	0.79758
0.671544	cg01375248	3	142724451	q	SR140	NA	Body	shelf	Body - shelf	NA	0.0011088	0.816419
0.671512	cg25980637	1	16163967	p	FLJ37453	NA	Body	island	Body - island	NA	-0.0072357	0.846798
0.671499	cg01593673	17	46648014	q	HOXB3	NA	5'UTR	open sea	5'UTR - open sea	NA	-0.0234288	0.820045
0.671468	cg24463320	1	33121236	p	RBBP4	NA	Body	shelf	Body - shelf	NA	-0.00983437	0.485481
0.671457	cg08730743	1	2189027	p	SKI	NA	Body	open sea	Body - open sea	NA	0.000799706	0.506265
0.671387	cg18645035	1	97559808	p	DPYD	NA	Body	open sea	Body - open sea	NA	0.011911	0.945514
0.671346	cg16115072	17	25938812	q	KSR1	NA	Body	open sea	Body - open sea	NA	-0.00849638	0.466606
0.671346	cg20491726	2	242820622	q	RTP5	8736	IGR	shelf	IGR - shelf	NA	0.0260808	0.45991
0.67134	cg14036069	9	127047671	q	NEK6	NA	5'UTR	open sea	5'UTR - open sea	NA	-0.0197399	0.729704
0.671307	cg06077738	3	63872429	p	ATXN7	NA	5'UTR	open sea	5'UTR - open sea	NA	0.00546427	0.920139
0.67114	cg19848082	2	74232673	p	TET3	-40777	IGR	shelf	IGR - shelf	NA	0.0566154	0.59
0.671074	cg13836518	9	100883593	q	CORO2A	NA	3'UTR	shore	3'UTR - shore	NA	-0.000794774	0.780995
0.671049	cg05664613	19	33209411	q	TDRD12	NA	TSS1500	shore	TSS1500 - shore	NA	-0.00841712	0.719168
0.670877	cg02564291	5	122430235	q	PRDM6	NA	Body	shore	Body - shore	NA	-0.0112166	0.903257
0.670849	cg16028753	1	53527435	p	PODN	NA	TSS1500	shore	TSS1500 - shore	NA	0.0014093	0.577693
0.670757	cg02827572	6	34566245	p	C6orf106	NA	Body	open sea	Body - open sea	NA	0.00837923	0.783178
0.670692	cg13721800	19	7598343	p	PNPLA6	NA	TSS1500	shore	TSS1500 - shore	NA	0.00338292	0.912939
0.670689	cg18740810	4	186350505	q	C4orf47	NA	TSS200	shelf	TSS200 - shelf	NA	-0.00584579	0.912134
0.67056	cg00386405	19	30863275	q	ZNF536	NA	TSS200	shelf	TSS200 - shelf	NA	0.0489125	0.697822
0.670502	cg23541921	8	1767962	p	MIR596	2565	IGR	shelf	IGR - shelf	NA	-0.000551905	0.837357
0.670459	cg12012886	7	92168191	q	MGC16142	NA	Body	open sea	Body - open sea	NA	0.00210901	0.789083
0.670448	cg26449178	4	124324339	q	SPRY1	NA	3'UTR	open sea	3'UTR - open sea	NA	0.0535634	0.607247
0.670342	cg19919800	1	11158198	p	EXOSC10	NA	Body	shore	Body - shore	NA	0.000786591	0.497861
0.670204	cg19835128	10	23100186	p	ARMC3	-116768	IGR	open sea	IGR - open sea	NA	-0.00476112	0.596989
0.670117	cg09420319	16	89387569	q	ANKRD11	NA	5'UTR	open sea	5'UTR - open sea	NA	0.00942956	0.742659
0.670053	cg26809635	12	54355087	q	HOTAIR	-1005	IGR	island	IGR - island	NA	0.00805834	0.811509
0.670052	cg18596621	17	65471321	q	PITPNC1	NA	Body	open sea	Body - open sea	NA	-0.00525931	0.45991
0.670023	cg26796825	22	20861479	q	MED15	NA	TSS1500	shore	TSS1500 - shore	NA	-0.0181514	0.48833
0.669893	cg08548089	1	156408887	q	C1orf61	18754	IGR	shelf	IGR - shelf	NA	0.000189236	0.462068
0.669881	cg02066784	6	28231033	p	ZSCAN26	-3755	IGR	shelf	IGR - shelf	NA	0.0461428	0.84796
0.669859	cg15442800	20	56755990	q	C20orf85	30007	IGR	shore	IGR - shore	NA	-0.0106666	0.973219
0.669825	cg06640374	1	207250784	q	PFKFB2	NA	3'UTR	open sea	3'UTR - open sea	NA	2.06356e-05	0.842107
0.66982	cg06395298	17	46651225	q	HOXB3	NA	5'UTR	shelf	5'UTR - shelf	NA	0.00634411	0.915593
0.669725	cg12303623	10	75335352	q	USP54	NA	1stExon	open sea	1stExon - open sea	NA	-0.0108493	0.767951
0.669527	cg24389585	7	27184125	p	HOXA5	NA	TSS1500	island	TSS1500 - island	NA	-0.0134081	0.990734
0.669465	cg06556218	1	39269537	p	RRAGC	-35478	IGR	shore	IGR - shore	NA	0.00440698	0.833551
0.669456	cg27229100	20	47897260	q	SNORD12	NA	Body	shelf	Body - shelf	NA	0.00106935	0.791086
0.669409	cg22717080	6	166959505	q	RPS6KA2	NA	Body	open sea	Body - open sea	NA	0.00216306	0.45991
0.669251	cg23851011	1	153585915	q	S100A16	NA	TSS1500	open sea	TSS1500 - open sea	NA	-0.00486491	0.602457
0.669234	cg06452184	4	62924397	q	LPHN3	NA	Body	open sea	Body - open sea	NA	-0.0022486	0.461256
0.669171	cg10319053	7	27143370	p	HOXA2	NA	TSS1500	island	TSS1500 - island	NA	0.02078	0.706716
0.669112	cg10005270	10	128210036	q	C10orf90	NA	TSS200	open sea	TSS200 - open sea	NA	0.0169052	0.697106
0.668963	cg25220979	17	47092272	q	IGF2BP1	NA	Body	shore	Body - shore	NA	0.0253769	0.744521
0.66894	cg13784283	6	33163627	p	RXRB	NA	Body	shelf	Body - shelf	NA	0.0709525	0.580783
0.668934	cg03425785	20	62221387	q	GMEB2	NA	3'UTR	island	3'UTR - island	NA	-0.000989928	0.45991
0.668925	cg05706061	9	115912974	q	SLC31A2	NA	TSS1500	shore	TSS1500 - shore	NA	0.00379205	0.854246
0.668912	cg08880115	6	108481559	q	NR2E1	-5656	IGR	shelf	IGR - shelf	NA	0.0269123	0.479255
0.668656	cg14285012	9	104357967	q	PPP3R2	NA	TSS1500	shore	TSS1500 - shore	NA	0.0326336	0.45991
0.668622	cg25360535	6	33969111	p	MIR1275	NA	TSS1500	open sea	TSS1500 - open sea	NA	0.00201372	0.798993
0.668607	cg06807650	11	125086049	q	PKNOX2	NA	5'UTR	open sea	5'UTR - open sea	NA	-0.000343889	0.45991
0.668562	cg03962217	7	154796431	q	LOC202781	NA	Body	shore	Body - shore	NA	0.00259442	0.616623
0.668484	cg14884929	17	46657656	q	MIR10A	NA	TSS1500	shore	TSS1500 - shore	NA	0.00578605	0.9203
0.668382	cg25965776	4	53823843	q	SCFD2	NA	Body	open sea	Body - open sea	NA	-0.00231307	0.679896
0.66836	cg22073332	4	72067135	q	SLC4A4	NA	5'UTR	open sea	5'UTR - open sea	NA	0.0399151	0.45991
0.668345	cg26471497	2	172974819	q	DLX2	10653	IGR	shore	IGR - shore	NA	0.0107807	0.985817
0.668293	cg16646054	5	150157726	q	C5orf62	NA	TSS200	shore	TSS200 - shore	NA	0.000673681	0.465406
0.668209	cg03165176	19	1456886	p	APC2	NA	Body	island	Body - island	V$PAX2_01	-0.00658603	0.762388
0.668045	cg04166544	2	230580574	q	DNER	NA	TSS1500	shore	TSS1500 - shore	NA	-0.00262958	0.748893
0.667643	cg03625141	16	2892769	p	TMPRSS8	NA	TSS200	island	TSS200 - island	NA	-0.00668499	0.698938
0.667408	cg09134760	5	60921084	q	C5orf64	-12552	IGR	shore	IGR - shore	NA	-0.0135055	0.678774
0.667393	cg24910352	8	11601603	p	GATA4	NA	Body	open sea	Body - open sea	NA	0.0200383	0.999414
0.667168	cg22535163	4	81075674	q	PRDM8	-30750	IGR	open sea	IGR - open sea	NA	-0.00588401	0.745279
0.667106	cg05636467	10	131669406	q	EBF3	NA	Body	shelf	Body - shelf	NA	-0.00930898	0.727727
0.666991	cg05555337	17	46669113	q	LOC404266	NA	TSS1500	shore	TSS1500 - shore	NA	1.75452e-05	0.687116
0.666824	cg07215003	5	133532149	q	PPP2CA	NA	3'UTR	open sea	3'UTR - open sea	NA	0.000732368	0.657986
0.666633	cg25057584	12	51745952	q	GALNT6	NA	3'UTR	open sea	3'UTR - open sea	NA	-0.00304296	0.998445
0.66658	cg20969194	2	223163175	q	PAX3	NA	Body	island	Body - island	NA	0.00111203	0.799772
0.666515	cg05782445	2	26915207	p	KCNK3	NA	TSS1500	shore	TSS1500 - shore	NA	-0.0102896	0.667104
0.666324	cg16177556	4	186876457	q	SORBS2	NA	5'UTR	open sea	5'UTR - open sea	NA	-0.00560238	0.813269
0.666176	cg26364947	12	130316058	q	TMEM132D	NA	Body	open sea	Body - open sea	NA	0.00691601	0.911579
0.66617	cg06087554	16	31151917	p	PRSS36	NA	Body	shore	Body - shore	NA	-0.00557797	0.973514
0.666144	cg23903597	17	61704154	q	MAP3K3	NA	Body	shelf	Body - shelf	NA	-0.0205695	0.804869
0.665919	cg04819760	10	22765645	p	LOC100499489	41291	IGR	island	IGR - island	NA	0.00747668	0.767321
0.665871	cg06932415	12	5627841	p	NTF3	24543	IGR	open sea	IGR - open sea	NA	0.0110958	0.986589
0.665801	cg08623383	1	28205926	p	C1orf38	NA	Body	open sea	Body - open sea	NA	0.0701927	0.85797
0.66578	cg13357341	1	150849964	q	ARNT	NA	TSS1500	shore	TSS1500 - shore	NA	-0.00218773	0.55686
0.665603	cg03476791	7	99067162	q	ZNF789	-3353	IGR	shelf	IGR - shelf	NA	0.00732743	0.45991
0.66556	cg25471923	7	27241279	p	HOTTIP	1239	IGR	shore	IGR - shore	NA	-0.00570684	0.579275
0.665537	cg03438754	22	25171162	q	PIWIL3	NA	TSS1500	open sea	TSS1500 - open sea	NA	0.0301087	0.63345
0.66553	cg11037918	14	105206380	q	ADSSL1	NA	Body	open sea	Body - open sea	NA	-0.00240643	0.648587
0.665449	cg06285727	11	72524028	q	ATG16L2	NA	TSS1500	shore	TSS1500 - shore	NA	0.0112649	0.999916
0.665437	cg08747963	5	150326862	q	LOC134466	NA	TSS1500	shore	TSS1500 - shore	NA	-0.0194038	0.72387
0.665344	cg07221258	10	30276523	p	KIAA1462	-25206	IGR	open sea	IGR - open sea	NA	0.000300823	0.491661
0.665319	cg16960758	2	169658992	q	NOSTRIN	NA	5'UTR	open sea	5'UTR - open sea	NA	-0.00460987	0.953389
0.665229	cg10947611	2	240220382	q	HDAC4	NA	Body	open sea	Body - open sea	NA	0.00370841	0.763916
0.665193	cg04027302	1	236685524	q	LGALS8	NA	TSS1500	shore	TSS1500 - shore	NA	0.000255171	0.485167
0.665048	cg16091952	5	178488100	q	ZNF354C	NA	5'UTR	shore	5'UTR - shore	NA	0.00133116	0.45991
0.664997	cg02329038	17	46710001	q	MIR196A1	NA	TSS200	shore	TSS200 - shore	NA	-0.0107597	0.460654
0.664985	cg22756386	5	176225714	q	HK3	-11846	IGR	open sea	IGR - open sea	NA	0.0101408	0.45991
0.664819	cg04337342	6	168858319	q	SMOC2	NA	Body	open sea	Body - open sea	NA	0	0.628495
0.664782	cg13491480	9	130880369	q	PTGES2	-2603	IGR	open sea	IGR - open sea	NA	0.0218398	0.462906
0.664723	cg25897043	10	33342522	p	NRP1	-123897	IGR	open sea	IGR - open sea	NA	0.0184784	0.860632
0.664676	cg23924526	2	45998548	p	PRKCE	NA	Body	open sea	Body - open sea	NA	0.00595493	0.970527
0.664643	cg13419925	3	158518910	q	MFSD1	NA	TSS1500	shore	TSS1500 - shore	NA	0	0.45991
0.664628	cg13257485	X	108778854	q	NXT2	NA	TSS200	shore	TSS200 - shore	NA	-0.00707823	0.637144
0.664534	cg26870936	17	73631785	q	RECQL5	NA	Body	shelf	Body - shelf	NA	-0.000801341	0.703447
0.66441	cg12081643	13	110802645	q	COL4A1	NA	3'UTR	open sea	3'UTR - open sea	NA	0.0213262	0.934778
0.664405	cg11401794	5	1016279	p	NKD2	NA	Body	open sea	Body - open sea	NA	0.0579986	0.616362
0.664373	cg13532463	9	101126107	q	GABBR2	NA	Body	open sea	Body - open sea	NA	0.018546	0.551227
0.664371	cg02606403	2	63276268	p	LOC100132215	NA	TSS1500	island	TSS1500 - island	NA	0.00916855	0.805173
0.664362	cg09271603	X	24482885	p	PDK3	NA	TSS1500	shore	TSS1500 - shore	NA	0.0294924	0.841651
0.66435	cg00081714	5	116306180	q	LINC00992	-445028	IGR	open sea	IGR - open sea	NA	0.0134674	0.770946
0.664237	cg15153264	10	65169511	q	JMJD1C	NA	Body	open sea	Body - open sea	NA	-0.000845914	0.769353
0.664144	cg09650180	20	62225654	q	GMEB2	NA	Body	shelf	Body - shelf	NA	-0.000512877	0.48538
0.663884	cg12140977	8	134513309	q	ST3GAL1	NA	5'UTR	open sea	5'UTR - open sea	NA	0.0111413	0.960342
0.663803	cg25650256	5	171538557	q	STK10	NA	Body	open sea	Body - open sea	NA	0.0336931	0.787255
0.663703	cg07262457	3	128777371	q	GP9	-2274	IGR	open sea	IGR - open sea	NA	0.010472	0.898299
0.663623	cg14778967	1	183436878	q	SMG7	-4628	IGR	shelf	IGR - shelf	NA	0.0458737	0.937615
0.663559	cg03897244	12	58116898	q	AGAP2-AS1	-1178	IGR	shelf	IGR - shelf	NA	0	0.465941
0.663509	cg21864961	12	1656337	p	FBXL14	-18822	IGR	open sea	IGR - open sea	NA	0.00233295	0.992087
0.663503	cg18413427	5	155596227	q	SGCD	-157540	IGR	open sea	IGR - open sea	NA	0.0560238	0.917696
0.6635	cg04882349	1	53098299	p	FAM159A	NA	TSS1500	shore	TSS1500 - shore	NA	-0.000994127	0.515894
0.663331	cg13387235	19	47633764	q	SAE1	NA	TSS1500	shore	TSS1500 - shore	NA	-0.00161047	0.45991
0.663299	cg05638439	16	711235	p	WDR90	NA	Body	island	Body - island	NA	0.0149592	0.507581
0.663265	cg09631192	20	23583594	p	CST9	NA	3'UTR	open sea	3'UTR - open sea	NA	0.0234845	0.490253
0.663066	cg26003455	13	20781125	q	GJB6	-14976	IGR	open sea	IGR - open sea	NA	0.0462535	0.978478
0.662937	cg05487507	17	46671861	q	LOC404266	NA	Body	shore	Body - shore	NA	-0.00223159	0.943272
0.662879	cg19945931	12	133022760	q	FBRSL1	-44397	IGR	island	IGR - island	NA	0.0132571	0.724295
0.662799	cg17410650	12	54324560	q	HOXC13-AS	-4552	IGR	shelf	IGR - shelf	NA	0.0166132	0.988212
0.662714	cg01171212	2	177036436	q	HOXD3	NA	Body	island	Body - island	NA	0.00417697	0.988557
0.66268	cg06874016	17	40177415	q	NKIRAS2	NA	3'UTR	open sea	3'UTR - open sea	NA	0.0461399	0.898795
0.662657	cg21619637	7	979643	p	ADAP1	NA	Body	shelf	Body - shelf	NA	0.0551081	0.727727
0.66252	cg14684716	4	89520253	q	HERC3	NA	5'UTR	open sea	5'UTR - open sea	NA	-0.000539558	0.478238
0.662483	cg20306265	1	118157624	p	FAM46C	NA	5'UTR	open sea	5'UTR - open sea	NA	-0.00375307	0.686428
0.662288	cg09545109	3	50388910	p	TUSC4	NA	TSS1500	shore	TSS1500 - shore	NA	0.0357798	0.898806
0.662221	cg25568061	2	71291953	p	NAGK	-3455	IGR	shelf	IGR - shelf	NA	0.0166031	0.957489
0.662221	cg03995300	17	5019989	p	ZNF232	NA	5'UTR	shore	5'UTR - shore	NA	0.0037523	0.762388
0.662217	cg26913248	2	239755455	q	TWIST2	NA	TSS1500	island	TSS1500 - island	NA	-0.0375424	0.746661
0.661966	cg08895590	1	91227319	p	BARHL2	49740	IGR	open sea	IGR - open sea	NA	0.00642595	0.876547
0.661815	cg16523655	6	30103301	p	TRIM40	NA	TSS1500	open sea	TSS1500 - open sea	NA	0.000760714	0.460523
0.661743	cg17181805	8	30408975	p	RBPMS	NA	Body	open sea	Body - open sea	NA	-0.00106493	0.491603
0.661737	cg18432414	17	8702486	p	MFSD6L	NA	5'UTR	island	5'UTR - island	NA	0.0125596	0.788221
0.661702	cg03658275	6	129285274	q	LAMA2	NA	Body	open sea	Body - open sea	NA	-0.0011906	0.45991
0.66167	cg24152511	1	208508894	q	PLXNA2	313306	IGR	open sea	IGR - open sea	NA	0.0261277	0.531499
0.661602	cg10189135	16	67516162	q	ATP6V0D1	NA	TSS1500	shore	TSS1500 - shore	NA	-0.0104263	0.843609
0.661586	cg17499212	1	6140589	p	KCNAB2	NA	Body	open sea	Body - open sea	NA	-0.0156518	0.981596
0.661474	cg22539356	15	87667434	q	LINC00052	-452726	IGR	open sea	IGR - open sea	NA	-0.00458571	0.808509
0.66146	cg15569052	4	2814122	p	SH3BP2	NA	1stExon	open sea	1stExon - open sea	NA	0.00574122	0.915177
0.661268	cg27580905	2	39335085	p	SOS1	NA	Body	open sea	Body - open sea	NA	0.0150782	0.547448
0.661134	cg26302190	2	147289516	q	PABPC1P2	-55109	IGR	open sea	IGR - open sea	NA	0.0240453	0.980413
0.661047	cg13451356	1	40598648	p	RLF	-28393	IGR	island	IGR - island	NA	0.0632306	0.667415
0.661016	cg13814351	9	136446836	q	FAM163B	NA	TSS1500	shelf	TSS1500 - shelf	NA	-0.00125178	0.464322
0.660976	cg09406856	3	66491863	p	LRIG1	NA	Body	open sea	Body - open sea	NA	0.00522734	0.953632
0.660903	cg09862509	1	181069576	q	IER5	11938	IGR	open sea	IGR - open sea	NA	-0.00554249	0.902594
0.660796	cg22230229	17	79372254	q	BAHCC1	NA	TSS1500	island	TSS1500 - island	NA	0.00213085	0.790026
0.660757	cg04730047	3	99979355	q	TBC1D23	NA	TSS1500	shore	TSS1500 - shore	NA	0.0175576	0.978525
0.660704	cg19328475	5	122430277	q	PRDM6	NA	Body	shore	Body - shore	V$HNF3B_01;V$FOXJ2_01;V$FREAC4_01;V$FOXD3_01;V$HFH1_01	0.00126629	0.724537
0.660688	cg02492207	1	1560894	p	MIB2	NA	Body	island	Body - island	V$CP2_01	0.00263553	0.583026
0.660669	cg03429569	2	176978289	q	HOXD10	-3203	IGR	shore	IGR - shore	NA	-0.00173455	0.780348
0.660602	cg00593404	6	52377740	p	TRAM2	NA	Body	open sea	Body - open sea	NA	-0.00148977	0.527241
0.660571	cg15754594	2	106184688	q	LOC285000	-24866	IGR	open sea	IGR - open sea	NA	-0.0104003	0.939399
0.660525	cg16788962	6	108061038	q	SCML4	NA	Body	open sea	Body - open sea	NA	3.12041e-05	0.45991
0.660422	cg02269978	6	32847585	p	PPP1R2P1	NA	Body	island	Body - island	NA	0.00907561	0.45991
0.66039	cg09156207	6	28058724	p	ZSCAN12L1	NA	TSS1500	open sea	TSS1500 - open sea	NA	-0.0266652	0.739088
0.660277	cg24272697	7	27159883	p	HOXA3	NA	5'UTR	shelf	5'UTR - shelf	NA	0.0287918	0.853571
0.659979	cg01990102	17	46646444	q	HOXB3	NA	5'UTR	open sea	5'UTR - open sea	NA	0.0353537	0.710498
0.659944	cg24162781	14	21089025	q	OR6S1	-19830	IGR	shelf	IGR - shelf	NA	0.062449	0.466975
0.659862	cg06444452	4	619635	p	PDE6B	NA	1stExon	island	1stExon - island	NA	0.000421313	0.557643
0.659539	cg13483882	3	128212476	q	GATA2	NA	TSS1500	shore	TSS1500 - shore	NA	-0.00735862	0.971371
0.659524	cg18088906	11	61281763	q	SYT7	575	IGR	shelf	IGR - shelf	NA	0.00522453	0.744351
0.659503	cg08229360	3	37904475	p	CTDSPL	NA	Body	shore	Body - shore	NA	-0.0101906	0.981243
0.659398	cg26746878	7	50470492	p	IKZF1	NA	3'UTR	shelf	3'UTR - shelf	NA	0.0629248	0.606184
0.659213	cg27512868	22	49766935	q	C22orf34	-246355	IGR	shore	IGR - shore	NA	-0.00859828	0.615918
0.659166	cg26883974	13	20768523	q	GJB2	NA	TSS1500	shore	TSS1500 - shore	NA	-0.00614251	0.755522
0.659056	cg00196983	16	23766648	p	CHP2	NA	Body	island	Body - island	NA	0.00110222	0.580927
0.65899	cg03225882	11	121987054	q	LOC399959	NA	Body	open sea	Body - open sea	NA	0.0171811	0.888194
0.658944	cg20405742	6	16933816	p	STMND1	-168673	IGR	open sea	IGR - open sea	NA	-0.000217106	0.832783
0.658844	cg17001464	7	130679521	q	FLJ43663	NA	Body	open sea	Body - open sea	NA	0.0117562	0.669312
0.658586	cg11049583	8	110158883	q	TRHR	59230	IGR	open sea	IGR - open sea	NA	0.0018332	0.704838
0.658574	cg20811988	20	29611924	q	FRG1B	NA	Body	island	Body - island	NA	-0.0169597	0.950348
0.658532	cg17750038	1	15573525	p	FHAD1	NA	TSS1500	shore	TSS1500 - shore	NA	0.0289925	0.572324
0.658376	cg24304318	7	25827440	p	MIR148A	-162099	IGR	open sea	IGR - open sea	NA	0.0102666	0.55427
0.658288	cg02439266	7	27150042	p	HOXA3	NA	5'UTR	island	5'UTR - island	NA	0.0226544	0.657549
0.658282	cg18981999	8	43406411	p	POTEA	258826	IGR	open sea	IGR - open sea	NA	0.00679862	0.510846
0.658279	cg12922751	14	26674046	q	NOVA1	-241043	IGR	shore	IGR - shore	NA	0.00317954	0.514246
0.658206	cg01724150	3	139397363	q	NMNAT3	NA	TSS1500	shore	TSS1500 - shore	NA	-0.00951928	0.688523
0.658128	cg03676578	10	14492026	p	MIR1265	13451	IGR	open sea	IGR - open sea	NA	-0.00234551	0.716571
0.658024	cg17185060	3	193990712	q	LINC00887	-28277	IGR	shelf	IGR - shelf	NA	-0.00554012	0.570341
0.657906	cg03389720	16	8780048	p	ABAT	NA	5'UTR	open sea	5'UTR - open sea	NA	0.00308536	0.514644
0.657861	cg22624147	8	41119723	p	SFRP1	NA	3'UTR	open sea	3'UTR - open sea	NA	0.000566974	0.501398
0.657822	cg22913996	12	53542686	q	CSAD	-8761	IGR	open sea	IGR - open sea	NA	0.023263	0.61053
0.657662	cg06663149	4	41457558	p	LIMCH1	NA	Body	open sea	Body - open sea	NA	-0.000668707	0.796451
0.657638	cg01914314	5	157117640	q	C5orf52	19079	IGR	island	IGR - island	NA	-0.00057589	0.829619
0.657228	cg06311920	16	84600051	q	COTL1	NA	3'UTR	open sea	3'UTR - open sea	NA	-0.0020684	0.9802
0.657144	cg21683069	1	147781600	q	MIR5087	-25003	IGR	shore	IGR - shore	NA	-0.00806649	0.849204
0.657046	cg07747553	22	35935982	q	RASD2	NA	TSS1500	island	TSS1500 - island	NA	-0.00401778	0.798699
0.65692	cg02715327	4	187981566	q	RP11-138B4.1	-243671	IGR	shelf	IGR - shelf	NA	0.08153	0.785569
0.656915	cg19547141	11	118313315	q	MLL	NA	Body	open sea	Body - open sea	NA	0.00280199	0.610994
0.656847	cg07618409	17	55742491	q	MSI2	NA	Body	open sea	Body - open sea	NA	0.0110669	0.464354
0.656721	cg26764761	16	87682142	q	JPH3	NA	Body	shelf	Body - shelf	NA	0.000409227	0.761263
0.656707	cg14888916	8	99951420	q	OSR2	-5211	IGR	shore	IGR - shore	NA	-0.00576433	0.83163
0.656544	cg03255783	1	6487540	p	ESPN	NA	Body	shelf	Body - shelf	NA	0.000373456	0.769496
0.656389	cg02104700	4	6698168	p	S100P	NA	Body	open sea	Body - open sea	NA	0.154643	0.835948
0.65635	cg17471365	6	32711889	p	HLA-DQA2	NA	Body	open sea	Body - open sea	NA	0.00149332	0.545113
0.656276	cg22171993	5	81818816	q	ATP6AP1L	217650	IGR	open sea	IGR - open sea	NA	-0.00147231	0.551045
0.65617	cg14362630	9	133308669	q	ASS1	-11425	IGR	island	IGR - island	NA	-0.0116596	0.840791
0.655975	cg19374523	15	77897134	q	LINGO1	-8235	IGR	open sea	IGR - open sea	NA	0.0168204	0.45991
0.655761	cg22747076	12	54447873	q	HOXC4	NA	1stExon	island	1stExon - island	V$CMYB_01;V$NGFIC_01	-0.00291651	0.922019
0.655753	cg22635402	5	170210611	q	GABRP	NA	TSS200	open sea	TSS200 - open sea	NA	0.0356363	0.622158
0.655664	cg00377074	6	134159127	q	MGC34034	NA	Body	island	Body - island	NA	0.0442048	0.995487
0.655552	cg27391127	10	104415919	q	TRIM8	NA	Body	shore	Body - shore	NA	0.0112714	0.619121
0.655544	cg01473983	16	85233147	q	LOC400548	62391	IGR	open sea	IGR - open sea	NA	-0.000478073	0.45991
0.655493	cg20710697	5	149601938	q	CAMK2A	NA	3'UTR	open sea	3'UTR - open sea	NA	-0.00516059	0.50388
0.655475	cg24690314	6	144018564	q	PHACTR2	NA	Body	open sea	Body - open sea	NA	-0.0314726	0.799785
0.65544	cg18645493	1	154167437	q	MIR190B	NA	TSS1500	open sea	TSS1500 - open sea	NA	0.00506751	0.910652
0.655429	cg00061629	11	44325258	p	ALX4	NA	Body	shore	Body - shore	V$GRE_C	0.0310962	0.45991
0.655382	cg22955798	2	165070982	q	GRB14	-278341	IGR	open sea	IGR - open sea	NA	0.018235	0.591044
0.655377	cg23626986	6	11487376	p	TMEM170B	-51135	IGR	open sea	IGR - open sea	NA	-0.00769422	0.557154
0.655209	cg13753527	9	37040454	p	LOC100506710	-39439	IGR	shelf	IGR - shelf	NA	0.00293292	0.727071
0.655135	cg21044572	2	219766752	q	WNT10A	21497	IGR	shelf	IGR - shelf	NA	-0.0138639	0.582019
0.65507	cg09525112	8	63160256	q	NKAIN3	NA	TSS1500	shore	TSS1500 - shore	NA	0.0320106	0.743909
0.655024	cg23085143	7	138349443	q	SVOPL	NA	Body	island	Body - island	NA	-0.00177464	0.949116
0.654982	cg19914919	2	161992878	q	TANK	NA	TSS1500	open sea	TSS1500 - open sea	NA	0.00437676	0.682589
0.654917	cg15845525	10	33665698	p	NRP1	179151	IGR	open sea	IGR - open sea	NA	-0.00165766	0.45991
0.65486	cg06619938	12	54376127	q	HOXC10	-2819	IGR	shelf	IGR - shelf	NA	-0.00484428	0.696804
0.654835	cg17288560	17	37720009	q	NEUROD2	-40012	IGR	open sea	IGR - open sea	NA	-0.0104561	0.782789
0.654823	cg20188739	8	67834756	q	SNORD87	NA	Body	shelf	Body - shelf	NA	-0.010205	0.986766
0.654798	cg00248828	17	34087579	q	C17orf50	NA	TSS1500	shelf	TSS1500 - shelf	NA	0.00856149	0.45991
0.654664	cg18881440	2	176470789	q	KIAA1715	-319621	IGR	open sea	IGR - open sea	NA	-0.00290179	0.995967
0.654661	cg12494683	12	117036721	q	MAP1LC3B2	39535	IGR	open sea	IGR - open sea	NA	0.00202902	0.45991
0.654567	cg07009284	8	76318515	q	HNF4G	-133688	IGR	shore	IGR - shore	NA	-0.00764468	0.853796
0.654522	cg07034255	5	32297979	p	MTMR12	NA	Body	open sea	Body - open sea	NA	-0.00389434	0.799295
0.654505	cg03236328	15	75101344	q	LMAN1L	-3850	IGR	open sea	IGR - open sea	NA	-0.000447016	0.45991
0.654451	cg04672103	19	16396929	p	KLF2	-38722	IGR	shelf	IGR - shelf	NA	-0.00182621	0.490688
0.654408	cg15254559	7	27292145	p	EVX1	9981	IGR	island	IGR - island	NA	0.00901186	0.462057
0.654399	cg03075156	2	45986586	p	PRKCE	NA	Body	open sea	Body - open sea	NA	0.0211316	0.45991
0.654246	cg08309529	7	156797833	q	MNX1	NA	3'UTR	island	3'UTR - island	NA	-0.0198735	0.679352
0.654225	cg23200634	11	68709832	q	MRGPRD	-37658	IGR	open sea	IGR - open sea	NA	0.00939111	0.856389
0.654217	cg26249852	19	17392298	p	ANKLE1	NA	TSS200	shore	TSS200 - shore	NA	0.0124693	0.752949
0.654119	cg24734184	12	80321176	q	PPP1R12A	NA	Body	open sea	Body - open sea	NA	0.0151199	0.45991
0.654106	cg11327659	7	150037044	q	RARRES2	NA	Body	shore	Body - shore	NA	0.00708968	0.523884
0.654069	cg09938213	8	30249847	p	RBPMS	NA	Body	open sea	Body - open sea	NA	0.0153504	0.696833
0.653963	cg16974873	10	60821842	q	FAM13C	-114506	IGR	open sea	IGR - open sea	NA	-0.00845637	0.583388
0.653751	cg08692006	19	4639992	p	TNFAIP8L1	NA	TSS200	shore	TSS200 - shore	NA	-0.00340291	0.578506
0.653725	cg07823562	17	76743501	q	CYTH1	NA	Body	open sea	Body - open sea	NA	-0.00639172	0.82927
0.653663	cg12656272	3	100328186	q	GPR128	NA	TSS1500	open sea	TSS1500 - open sea	NA	-0.0243596	0.923829
0.653614	cg17821664	15	65337917	q	OSTBETA	NA	1stExon	open sea	1stExon - open sea	NA	0.0146997	0.973451
0.653583	cg10986125	2	213011058	q	ERBB4	NA	Body	open sea	Body - open sea	NA	0.0122628	0.741743
0.653564	cg13232525	12	6432208	p	PLEKHG6	NA	Body	open sea	Body - open sea	NA	0.00710574	0.812038
0.653523	cg06989610	12	54451877	q	FLJ12825	NA	TSS200	shelf	TSS200 - shelf	NA	-0.00072412	0.886709
0.653481	cg12209946	3	14987434	p	FGD5-AS1	-1802	IGR	shore	IGR - shore	NA	-0.00123606	0.641622
0.653408	cg09403559	16	56334857	q	GNAO1	NA	Body	open sea	Body - open sea	NA	-0.0357365	0.706427
0.653285	cg13360526	1	224444519	q	NVL	NA	Body	open sea	Body - open sea	NA	-0.0019178	0.915927
0.653239	cg27352123	5	92353980	q	NR2F1-AS1	-391085	IGR	open sea	IGR - open sea	NA	0.000353018	0.5646
0.653116	cg12667125	1	36181447	p	C1orf216	NA	Body	shelf	Body - shelf	NA	0.0302638	0.664741
0.652986	cg15898414	1	58713367	p	DAB1	NA	5'UTR	shore	5'UTR - shore	NA	-0.00226909	0.897519
0.652937	cg07368396	5	132945815	q	FSTL4	NA	5'UTR	shore	5'UTR - shore	NA	-0.010854	0.474621
0.652846	cg26794871	20	44934712	q	SLC35C2	-43465	IGR	shore	IGR - shore	NA	-0.0101858	0.692419
0.652778	cg15410402	X	46306463	p	ZNF673	NA	TSS200	island	TSS200 - island	NA	0.000628199	0.945029
0.652721	cg19082359	13	105791890	q	DAOA	-319516	IGR	open sea	IGR - open sea	NA	-0.000953566	0.847878
0.652655	cg15912732	14	105255285	q	AKT1	NA	Body	shelf	Body - shelf	NA	-0.0205147	0.8111
0.65262	cg21160290	9	136149941	q	ABO	NA	Body	shore	Body - shore	NA	-0.0103046	0.982647
0.652483	cg09197279	2	196966508	q	STK17B	-31799	IGR	open sea	IGR - open sea	NA	0.00332329	0.895693
0.652425	cg19896129	1	63156450	p	ANGPTL3	93263	IGR	shelf	IGR - shelf	NA	-0.0113897	0.718071
0.652294	cg26721627	11	1319713	p	TOLLIP	NA	Body	shelf	Body - shelf	NA	0.0400472	0.799652
0.65229	cg02275418	3	15372726	p	SH3BP5	NA	Body	shore	Body - shore	NA	-0.00879805	0.783214
0.652264	cg10894318	6	160389536	q	IGF2R	NA	TSS1500	shore	TSS1500 - shore	NA	-0.0131506	0.481442
0.652219	cg06372151	12	49340730	q	ARF3	NA	5'UTR	open sea	5'UTR - open sea	NA	-0.00114942	0.464203
0.652139	cg04663842	7	73242001	q	CLDN4	-3192	IGR	shelf	IGR - shelf	NA	0.000135828	0.883732
0.652089	cg12899747	3	25391527	p	RARB	-78227	IGR	open sea	IGR - open sea	NA	-0.00106193	0.48538
0.651905	cg20299414	3	29447628	p	RBMS3	NA	Body	open sea	Body - open sea	NA	0.00453565	0.74377
0.651903	cg22793142	1	207995752	q	LOC148696	NA	Body	open sea	Body - open sea	NA	-0.00599194	0.949638
0.651881	cg07418892	6	52150456	p	MCM3	NA	TSS1500	shore	TSS1500 - shore	NA	0.0229016	0.601707
0.651837	cg27328673	5	140625750	q	PCDHB15	NA	1stExon	shore	1stExon - shore	NA	-0.00163593	0.953245
0.65163	cg09578568	4	113432770	q	NEUROG2	-1902	IGR	shore	IGR - shore	NA	0.0509517	0.885394
0.651589	cg10583651	4	123538969	q	IL21	NA	Body	open sea	Body - open sea	NA	-0.00154738	0.888955
0.651441	cg07195118	8	145162905	q	KIAA1875	NA	Body	shore	Body - shore	NA	-0.00648506	0.729998
0.651432	cg18049365	18	30349476	q	KLHL14	NA	Body	shore	Body - shore	NA	0.00560664	0.769908
0.651329	cg17288142	5	140501451	q	PCDHB4	NA	TSS200	shore	TSS200 - shore	NA	0.0857953	0.632668
0.65131	cg08772837	5	140344290	q	PCDHA7	NA	Body	shore	Body - shore	NA	0.0242309	0.514756
0.651281	cg00027674	11	87908897	q	RAB38	NA	TSS1500	shore	TSS1500 - shore	NA	-0.00866388	0.827513
0.65126	cg10997785	9	128004697	q	HSPA5	NA	TSS1500	shore	TSS1500 - shore	NA	-0.00104756	0.942576
0.651243	cg19138538	11	60623415	q	GPR44	NA	5'UTR	shelf	5'UTR - shelf	NA	-0.0268869	0.685671
0.651166	cg11891377	11	554714	p	LRRC56	NA	3'UTR	island	3'UTR - island	NA	0.025043	0.826598
0.651045	cg17176016	6	108441207	q	NR2E1	-46008	IGR	island	IGR - island	NA	-0.0106374	0.73449
0.651018	cg17017210	4	1570606	p	FAM53A	-71002	IGR	island	IGR - island	NA	0.00626097	0.45991
0.650585	cg08969855	16	23417536	p	COG7	NA	Body	open sea	Body - open sea	NA	-0.00882033	0.770268
0.650583	cg15688324	4	8102944	p	ABLIM2	NA	Body	shelf	Body - shelf	NA	0.0793657	0.52497
0.650551	cg17315014	5	138211155	q	CTNNA1	NA	Body	open sea	Body - open sea	NA	0.00559676	0.522783
0.650526	cg25364972	2	217075573	q	PKI55	-6039	IGR	open sea	IGR - open sea	NA	0.00489273	0.470407
0.65027	cg05548952	X	129068271	q	UTP14A	28174	IGR	shore	IGR - shore	NA	-0.00114254	0.615361
0.650254	cg26214742	5	134735914	q	H2AFY	NA	TSS1500	shore	TSS1500 - shore	NA	-0.00815322	0.652626
0.65025	cg15199622	11	129183190	q	BARX2	-62691	IGR	open sea	IGR - open sea	NA	-1.11483e-05	0.45991
0.650248	cg01741688	2	109781768	q	SH3RF3	NA	Body	open sea	Body - open sea	NA	0.018711	0.45991
0.650152	cg07900444	21	46419208	q	NCRNA00162	NA	Body	shelf	Body - shelf	NA	-0.00397211	0.661718
0.649834	cg02081006	5	122430434	q	PRDM6	NA	Body	shore	Body - shore	NA	-0.00112343	0.945199
0.649633	cg25079915	2	120192027	q	TMEM37	NA	Body	shore	Body - shore	NA	0.012495	0.994901
0.649588	cg02115117	2	24398668	p	C2orf84	NA	Body	island	Body - island	NA	0.00805181	0.549966
0.649465	cg25536014	5	5139458	p	ADAMTS16	NA	TSS1500	island	TSS1500 - island	NA	0.0150548	0.610994
0.649455	cg26116551	19	30863260	q	ZNF536	NA	TSS200	shelf	TSS200 - shelf	NA	0.0199863	0.851865
0.64936	cg02740861	16	71061931	q	HYDIN	NA	Body	open sea	Body - open sea	NA	-0.00148545	0.913229
0.649313	cg14495514	9	974533	p	DMRT3	-2431	IGR	shore	IGR - shore	NA	-0.00496731	0.898612
0.649215	cg00688681	X	53030043	p	GPR173	-48463	IGR	island	IGR - island	NA	-0.0464992	0.474471
0.649119	cg02560388	2	11969958	p	MIR4262	-7101	IGR	open sea	IGR - open sea	NA	0.0084403	0.845029
0.649088	cg02344636	12	122269184	q	SETD1B	NA	3'UTR	shelf	3'UTR - shelf	NA	0	0.45991
0.648959	cg01232717	8	74871056	q	TCEB1	NA	Body	open sea	Body - open sea	NA	0.0149446	0.79878
0.648927	cg18250846	2	119592603	q	EN1	-7144	IGR	island	IGR - island	NA	-2.81976e-05	0.899816
0.648904	cg00095523	12	115105485	q	TBX3	-2574	IGR	island	IGR - island	NA	0.0176268	0.816011
0.648796	cg11524454	12	93129167	q	PLEKHG7	NA	TSS1500	open sea	TSS1500 - open sea	NA	-0.00727285	0.826037
0.648788	cg01522083	16	1400861	p	C16orf42	NA	Body	shore	Body - shore	NA	0.0517696	0.524122
0.648564	cg21092808	2	177029850	q	HOXD3	NA	5'UTR	island	5'UTR - island	V$EGR3_01	-0.00411607	0.87838
0.648529	cg20044443	15	68345880	q	PIAS1	NA	TSS1500	shore	TSS1500 - shore	NA	-0.0271934	0.700084
0.648511	cg02836764	10	134499364	q	INPP5A	NA	Body	open sea	Body - open sea	NA	0.00216341	0.45991
0.64845	cg07619672	15	64338028	q	DAPK2	NA	5'UTR	shore	5'UTR - shore	NA	-0.0330122	0.830541
0.648437	cg00137840	4	124301236	q	SPRY1	-16714	IGR	open sea	IGR - open sea	NA	-0.000794319	0.983389
0.648259	cg06339171	3	61873593	p	PTPRG	NA	Body	open sea	Body - open sea	NA	-0.0036527	0.472891
0.648258	cg19382136	15	52408529	q	GNB5	-4594	IGR	shelf	IGR - shelf	NA	0.0352176	0.920211
0.648246	cg13622450	9	91147514	q	NXNL2	-2502	IGR	shelf	IGR - shelf	NA	-0.00930042	0.721784
0.648195	cg01949461	20	18774560	p	HSPC072	NA	Body	open sea	Body - open sea	NA	8.19122e-05	0.870521
0.64814	cg06758827	5	14492774	p	TRIO	NA	Body	open sea	Body - open sea	NA	-0.00488276	0.787765
0.648003	cg13468624	6	31146889	p	PSORS1C3	NA	TSS1500	shore	TSS1500 - shore	NA	0	0.472812
0.647998	cg02836478	17	46652501	q	HOXB3	NA	TSS1500	shore	TSS1500 - shore	NA	0.0019858	0.911566
0.64799	cg06114987	16	86611714	q	FOXL1	NA	TSS1500	shore	TSS1500 - shore	NA	0.0354154	0.6438
0.64791	cg15813011	12	131872163	q	RP11-638F5.1	222607	IGR	open sea	IGR - open sea	NA	-0.000357598	0.45991
0.647904	cg06048436	13	43938637	q	ENOX1	NA	Body	open sea	Body - open sea	NA	0.114111	0.668166
0.647702	cg16353800	18	72917943	q	ZADH2	NA	Body	shore	Body - shore	NA	-0.000223394	0.633618
0.647679	cg03606020	16	86868192	q	FOXL1	256077	IGR	shore	IGR - shore	NA	0.000457399	0.789566
0.647674	cg21212505	7	117228958	q	CFTR	NA	Body	open sea	Body - open sea	NA	-0.00379964	0.760393
0.647484	cg03472888	20	58662458	q	C20orf197	31478	IGR	island	IGR - island	NA	0.0151157	0.998284
0.647273	cg24879560	3	65342971	p	MAGI1	NA	Body	shore	Body - shore	NA	-0.00908932	0.919149
0.647184	cg20116805	12	54363054	q	HOTAIR	NA	TSS1500	shelf	TSS1500 - shelf	NA	0.00511407	0.518632
0.647174	cg18109289	7	73457810	q	ELN	NA	Body	open sea	Body - open sea	NA	0.00908892	0.814734
0.647071	cg01730064	1	235362916	q	ARID4B	NA	Body	open sea	Body - open sea	NA	0.0134343	0.914937
0.64704	cg06485706	16	28996270	p	LAT	NA	Body	open sea	Body - open sea	NA	0.000828327	0.911597
0.64699	cg24718015	17	40489721	q	STAT3	NA	Body	open sea	Body - open sea	NA	-0.0130745	0.910402
0.646921	cg21991630	19	55731637	q	TMEM86B	-6365	IGR	shelf	IGR - shelf	NA	0.00629389	0.484527
0.646909	cg04685962	16	50583729	q	NKD1	NA	Body	shore	Body - shore	NA	-0.0104931	0.638951
0.64667	cg06443034	17	78417973	q	NPTX1	-22660	IGR	island	IGR - island	NA	-0.00201253	0.639709
0.646603	cg21000841	20	23419162	p	CSTL1	NA	TSS1500	open sea	TSS1500 - open sea	NA	0.00362348	0.784136
0.646601	cg19430473	3	156468708	q	PA2G4P4	3576	IGR	open sea	IGR - open sea	NA	0.00348844	0.503788
0.646594	cg05634495	6	122364658	q	HSF2	-356038	IGR	open sea	IGR - open sea	NA	-0.00638119	0.934596
0.64654	cg14276286	11	111782364	q	HSPB2	NA	TSS1500	open sea	TSS1500 - open sea	NA	0.0440556	0.684607
0.64653	cg06748434	3	27761408	p	EOMES	NA	Body	shore	Body - shore	NA	-0.000949146	0.497584
0.646512	cg08543028	12	31902503	p	H3F3C	-41616	IGR	open sea	IGR - open sea	NA	0.00401611	0.975479
0.646508	cg19426522	3	27766009	p	EOMES	8123	IGR	shore	IGR - shore	NA	0.000761758	0.472363
0.646466	cg14896948	7	51096885	p	COBL	NA	Body	open sea	Body - open sea	NA	0.00223088	0.45991
0.646302	cg20263165	12	54472008	q	FLJ12825	NA	Body	shore	Body - shore	NA	-0.000923319	0.843139
0.646296	cg03651493	5	32714243	p	NPR3	NA	Body	island	Body - island	NA	-0.00508582	0.659571
0.646284	cg05314394	15	96957070	q	NR2F2	80501	IGR	shelf	IGR - shelf	NA	-0.0102095	0.623857
0.646182	cg01407477	8	99951151	q	OSR2	-5480	IGR	shore	IGR - shore	NA	-0.00261783	0.675252
0.646172	cg15548198	5	140588139	q	PCDHB12	NA	TSS200	shore	TSS200 - shore	NA	-0.00156197	0.887202
0.645881	cg18364858	14	103227298	q	TRAF3	-16518	IGR	open sea	IGR - open sea	NA	0.0144916	0.593057
0.645876	cg05329352	10	112838983	q	ADRA2A	NA	1stExon	island	1stExon - island	NA	0.0366846	0.826725
0.645875	cg23432932	3	43020112	p	FAM198A	NA	TSS1500	shore	TSS1500 - shore	NA	0.000286954	0.552444
0.645741	cg13946929	1	205477308	q	CDK18	NA	5'UTR	shelf	5'UTR - shelf	NA	0.000632234	0.561908
0.645732	cg10042532	11	80653256	q	MIR4300	-948527	IGR	open sea	IGR - open sea	NA	-0.00588931	0.735593
0.64562	cg08726667	16	28573379	p	CCDC101	NA	5'UTR	open sea	5'UTR - open sea	NA	0.0348706	0.869578
0.645489	cg14008686	11	64183154	q	MIR1237	47080	IGR	open sea	IGR - open sea	NA	0.00209948	0.45991
0.645283	cg24616296	11	92597242	q	FAT3	NA	Body	shelf	Body - shelf	NA	0.0158603	0.704848
0.645259	cg21196839	9	116358024	q	RGS3	NA	Body	open sea	Body - open sea	NA	0.00346328	0.828972
0.644958	cg17129188	8	134307597	q	NDRG1	NA	5'UTR	shore	5'UTR - shore	NA	0.0486608	0.89425
0.64494	cg13048147	17	73044542	q	ATP5H	NA	TSS1500	shore	TSS1500 - shore	NA	-0.00583984	0.695147
0.644893	cg16115513	6	72298527	q	LINC00472	174378	IGR	island	IGR - island	NA	-0.0220892	0.836144
0.644704	cg04346128	5	143584488	q	KCTD16	NA	5'UTR	shore	5'UTR - shore	NA	0.000212233	0.473407
0.644638	cg15065049	17	46629018	q	HOXB3	NA	Body	shore	Body - shore	NA	0.00947918	0.892178
0.64463	cg20757748	5	72593606	q	TMEM174	124583	IGR	shore	IGR - shore	NA	0.00253498	0.45991
0.644471	cg09896131	22	18231825	q	BID	NA	Body	shore	Body - shore	NA	0.00156782	0.45991
0.644301	cg13929658	12	6304728	p	CD9	-4754	IGR	open sea	IGR - open sea	NA	-0.00251092	0.997992
0.644162	cg04236178	1	217310572	q	ESRRG	NA	5'UTR	shore	5'UTR - shore	NA	0.0653615	0.64997
0.644159	cg07959609	1	16466380	p	EPHA2	NA	Body	shore	Body - shore	NA	-0.00269457	0.812595
0.643885	cg12105450	2	202048100	q	CASP10	NA	5'UTR	open sea	5'UTR - open sea	NA	0.0057865	0.913161
0.643872	cg12604490	6	99373813	q	FBXL4	NA	Body	open sea	Body - open sea	NA	0.023136	0.45991
0.643813	cg22608507	12	123379308	q	VPS37B	NA	Body	shore	Body - shore	NA	-0.00128385	0.978022
0.643661	cg09240515	2	46605834	p	EPAS1	NA	Body	open sea	Body - open sea	NA	0	0.46771
0.643616	cg05664352	10	3441404	p	PITRM1-AS1	257611	IGR	open sea	IGR - open sea	NA	-0.000587015	0.45991
0.643571	cg11222053	17	48132102	q	ITGA3	NA	TSS1500	shore	TSS1500 - shore	NA	0.00211491	0.476976
0.643548	cg08985063	4	4866800	p	MSX1	5408	IGR	island	IGR - island	NA	0.0433476	0.915037
0.643503	cg03828328	5	140744556	q	PCDHGA4	NA	Body	island	Body - island	NA	-0.00654898	0.603002
0.643474	cg23299469	12	44156386	q	IRAK4	NA	5'UTR	shelf	5'UTR - shelf	NA	0.0134801	0.903921
0.643449	cg02002164	11	19223517	p	CSRP3	NA	1stExon	open sea	1stExon - open sea	NA	-4.20319e-05	0.460654
0.643428	cg05099576	16	55362342	q	IRX6	NA	Body	shore	Body - shore	NA	0.000599325	0.45991
0.643391	cg23338773	7	44183642	p	GCK	-228	IGR	shore	IGR - shore	NA	-0.0140108	0.620422
0.64327	cg11032623	5	10905182	p	CTNND2	-66770	IGR	open sea	IGR - open sea	NA	-0.00580132	0.675427
0.643259	cg04907173	11	65060386	q	POLA2	NA	Body	open sea	Body - open sea	NA	0.0467639	0.923407
0.643232	cg24778683	17	18897250	p	SLC5A10	NA	Body	open sea	Body - open sea	NA	0.0030271	0.930707
0.643197	cg00592411	22	19787329	q	GNB1L	NA	Body	open sea	Body - open sea	NA	0.0168134	0.45991
0.643188	cg14137625	9	136776390	q	VAV2	NA	Body	open sea	Body - open sea	NA	-0.000759058	0.503983
0.643176	cg09088576	1	36947785	p	CSF3R	NA	5'UTR	open sea	5'UTR - open sea	NA	0.00503219	0.873703
0.643123	cg19681842	14	93672832	q	UBR7	NA	TSS1500	shore	TSS1500 - shore	NA	0.0055658	0.839444
0.643113	cg26944426	7	19182017	p	FERD3L	-2388	IGR	shelf	IGR - shelf	NA	-0.00271184	0.842466
0.643033	cg02299328	17	38346960	q	RAPGEFL1	NA	Body	shore	Body - shore	NA	0.00351614	0.468216
0.643032	cg02634454	3	48004832	p	MAP4	NA	Body	open sea	Body - open sea	NA	0.0205609	0.993258
0.643028	cg08305575	5	158018481	q	EBF1	-104442	IGR	open sea	IGR - open sea	NA	-0.00327775	0.868217
0.642853	cg22427313	7	55098896	p	EGFR	NA	Body	open sea	Body - open sea	NA	0.000437503	0.798227
0.642837	cg10424681	6	4079350	p	C6orf201	NA	TSS200	island	TSS200 - island	NA	0	0.529468
0.642801	cg17126435	1	245663483	q	KIF26B	NA	Body	open sea	Body - open sea	NA	-0.022632	0.45991
0.642736	cg16892553	17	46035108	q	PRR15L	NA	1stExon	open sea	1stExon - open sea	NA	-0.00103602	0.587303
0.642239	cg26207568	5	14173773	p	TRIO	NA	Body	open sea	Body - open sea	NA	0.00908001	0.632504
0.642235	cg27257822	3	184292880	q	EPHB3	NA	Body	shore	Body - shore	NA	-0.000217511	0.663344
0.642116	cg02184644	7	150677125	q	ATG9B	-11019	IGR	shore	IGR - shore	NA	0.0522913	0.598067
0.642088	cg13942782	7	120454411	q	TSPAN12	NA	Body	open sea	Body - open sea	NA	0.000391867	0.472651
0.642076	cg15761414	19	35801014	q	MAG	NA	Body	island	Body - island	NA	-0.000190493	0.501334
0.642008	cg26273310	21	38104779	q	SIM2	NA	Body	open sea	Body - open sea	NA	0.000566428	0.45991
0.641991	cg01882871	17	32575548	q	CCL2	-6748	IGR	open sea	IGR - open sea	NA	0.00136294	0.45991
0.641946	cg00120783	17	1472873	p	SLC43A2	-4823	IGR	open sea	IGR - open sea	NA	-0.000765885	0.513177
0.64191	cg23385248	15	93579332	q	RGMA	-7304	IGR	open sea	IGR - open sea	NA	-0.000948448	0.532524
0.641878	cg21230503	5	139085173	q	CXXC5	56872	IGR	shelf	IGR - shelf	NA	0.000247287	0.462838
0.64178	cg19164335	12	49485151	q	DHH	NA	Body	island	Body - island	NA	-0.0333697	0.916808
0.641607	cg05905699	2	179660605	q	TTN	NA	Body	open sea	Body - open sea	NA	0.0256297	0.676844
0.641402	cg20683802	5	172982489	q	LOC285593	-24157	IGR	open sea	IGR - open sea	NA	0.00262301	0.45991
0.641008	cg05315365	16	82096597	q	HSD17B2	NA	Body	open sea	Body - open sea	NA	-0.0188041	0.806927
0.640911	cg00734629	7	128471146	q	FLNC	NA	Body	island	Body - island	NA	0.000322943	0.490748
0.640909	cg22994198	19	1508528	p	ADAMTSL5	NA	Body	shore	Body - shore	NA	0.0294693	0.81632
0.640797	cg13582959	10	134462849	q	INPP5A	NA	Body	shelf	Body - shelf	NA	-0.000249007	0.45991
0.640631	cg14591340	9	99416629	q	C9orf21	NA	Body	shore	Body - shore	NA	0.0462912	0.462464
0.640621	cg00517511	12	115115415	q	TBX3	NA	Body	shelf	Body - shelf	NA	-0.0139229	0.45991
0.640537	cg25103417	3	157812018	q	SHOX2	-1782	IGR	shore	IGR - shore	NA	-0.008219	0.668406
0.640531	cg09010699	3	195171693	q	PPP1R2	-69528	IGR	open sea	IGR - open sea	NA	-0.00193821	0.800532
0.640506	cg26742770	17	18026502	p	MYO15A	NA	Body	shore	Body - shore	NA	-0.00432486	0.557779
0.640412	cg01088382	10	23464290	p	PTF1A	-17170	IGR	shore	IGR - shore	NA	0.0321758	0.990238
0.64034	cg01862688	5	140480872	q	PCDHB3	NA	1stExon	shore	1stExon - shore	NA	0.0209274	0.716244
0.640328	cg17464982	8	24908152	p	NEFL	99683	IGR	open sea	IGR - open sea	NA	0.00226466	0.465465
0.640269	cg05265020	6	6002865	p	NRN1	NA	Body	island	Body - island	NA	-0.00580452	0.736527
0.640191	cg16259355	X	85402643	q	DACH2	NA	TSS1500	shore	TSS1500 - shore	NA	0.0389626	0.918367
0.640111	cg05443795	16	87682572	q	JPH3	NA	Body	shelf	Body - shelf	NA	-0.00390407	0.494474
0.640041	cg09529871	19	14911130	p	OR7C1	NA	TSS200	open sea	TSS200 - open sea	NA	-0.0207619	0.750614
0.639999	cg19779488	5	171679572	q	UBTD2	NA	Body	shelf	Body - shelf	NA	-0.00162923	0.45991
0.639968	cg12160586	12	103349994	q	ASCL1	NA	TSS1500	shore	TSS1500 - shore	NA	0.00776567	0.910167
0.639774	cg23671279	8	140969608	q	TRAPPC9	NA	Body	shore	Body - shore	NA	0.00042724	0.45991
0.639526	cg25925896	19	8468673	p	RAB11B	NA	3'UTR	island	3'UTR - island	NA	0.0362059	0.45991
0.639505	cg08211301	16	31216531	p	PYCARD	3724	IGR	shelf	IGR - shelf	NA	0	0.473258
0.6395	cg07138454	10	129173878	q	DOCK1	NA	Body	open sea	Body - open sea	NA	-0.00260875	0.59426
0.639499	cg02821464	11	1945607	p	TNNT3	NA	Body	shore	Body - shore	NA	-0.000455208	0.71368
0.639473	cg08389814	20	61732569	q	HAR1B	NA	Body	shore	Body - shore	NA	0.0131921	0.920833
0.639458	cg18449879	19	16045054	p	CYP4F11	NA	1stExon	open sea	1stExon - open sea	NA	-0.00158577	0.667081
0.639434	cg26067096	7	123252579	q	ASB15	NA	5'UTR	open sea	5'UTR - open sea	NA	0.00121263	0.962707
0.639409	cg06575425	20	34195484	q	FER1L4	NA	TSS200	open sea	TSS200 - open sea	NA	-0.00723977	0.855973
0.639345	cg27192708	4	74854148	q	PPBP	NA	TSS1500	open sea	TSS1500 - open sea	NA	-0.00696067	0.755624
0.639342	cg03761894	X	71527796	q	CITED1	NA	TSS1500	shore	TSS1500 - shore	NA	-0.00196399	0.858666
0.639222	cg02909570	16	11410036	p	RMI2	-29275	IGR	open sea	IGR - open sea	NA	0.00583109	0.967887
0.639116	cg00376979	21	34350727	q	OLIG2	-47489	IGR	island	IGR - island	NA	0.0448064	0.472277
0.639081	cg20762480	12	39538854	q	KIF21A	-148176	IGR	island	IGR - island	NA	-0.00166469	0.45991
0.638937	cg15055553	12	1697406	p	FBXL14	NA	Body	open sea	Body - open sea	NA	-0.00263093	0.726
0.638911	cg07166171	15	94346817	q	MCTP2	-494613	IGR	open sea	IGR - open sea	NA	0.00443374	0.728118
0.63882	cg19331988	2	88771031	p	FOXI3	23305	IGR	open sea	IGR - open sea	NA	0.0282949	0.474163
0.638797	cg02576915	1	40769669	p	COL9A2	NA	Body	island	Body - island	NA	0.00671507	0.705597
0.638796	cg12245717	20	22555206	p	C20orf56	NA	Body	shelf	Body - shelf	NA	0.0752373	0.4966
0.638781	cg19822640	17	66203829	q	LOC440461	9028	IGR	shore	IGR - shore	NA	0.00376286	0.45991
0.63861	cg25211566	17	38808304	q	KRT222	-3568	IGR	shelf	IGR - shelf	NA	-0.00450131	0.807024
0.638596	cg20790367	1	31492493	p	PUM1	NA	Body	open sea	Body - open sea	NA	0.0190697	0.976702
0.638533	cg17966344	7	102071463	q	ALKBH4	-2533	IGR	shelf	IGR - shelf	NA	0.00140979	0.822637
0.638524	cg26371913	5	172740954	q	STC2	-772	IGR	open sea	IGR - open sea	NA	0.000837254	0.485789
0.63849	cg22353551	1	156357839	q	C1orf61	-16216	IGR	shore	IGR - shore	NA	-0.00711468	0.687933
0.63846	cg10725768	11	17097511	p	RPS13	NA	Body	shore	Body - shore	NA	-0.00547904	0.742193
0.638442	cg06076512	2	3063671	p	TSSC1	-129070	IGR	island	IGR - island	NA	0.0859522	0.45991
0.638382	cg09867268	5	956521	p	LOC100506688	-31904	IGR	shelf	IGR - shelf	NA	0.00407708	0.464462
0.638317	cg01144965	8	1811760	p	ARHGEF10	NA	Body	open sea	Body - open sea	NA	0.00230748	0.853596
0.638277	cg07582993	20	3137766	p	UBOX5	NA	5'UTR	shelf	5'UTR - shelf	NA	-0.00514795	0.86571
0.63826	cg00466402	1	205423263	q	MIR135B	5833	IGR	shore	IGR - shore	NA	0.0262115	0.576404
0.638055	cg10909840	11	10737332	p	CTR9	-35479	IGR	open sea	IGR - open sea	NA	-0.00434811	0.993157
0.638011	cg12688965	8	144582077	q	ZC3H3	NA	Body	open sea	Body - open sea	NA	0.00234877	0.752001
0.638002	cg15058894	11	9685109	p	SWAP70	NA	TSS1500	shore	TSS1500 - shore	NA	-0.00322363	0.99884
0.637985	cg15910301	14	71632612	q	SNORD56B	-232442	IGR	open sea	IGR - open sea	NA	0.00317613	0.898782
0.637935	cg08692541	3	14716288	p	C3orf20	NA	TSS1500	open sea	TSS1500 - open sea	NA	0.0260791	0.462075
0.637753	cg03207666	7	27183950	p	HOXA5	NA	TSS1500	island	TSS1500 - island	NA	-0.00377001	0.981413
0.637712	cg19761110	2	236774071	q	AGAP1	NA	Body	island	Body - island	NA	-0.00360727	0.890648
0.637664	cg12078229	19	19245687	p	TMEM161A	NA	Body	shelf	Body - shelf	NA	0.0138136	0.478337
0.637649	cg08299259	4	177208068	q	SPCS3	-33022	IGR	open sea	IGR - open sea	NA	0.0228101	0.948887
0.637591	cg15018704	19	1908132	p	ADAT3	NA	5'UTR	island	5'UTR - island	NA	0.0174628	0.680819
0.637563	cg17347941	15	79387269	q	ANKRD34C	-96780	IGR	shelf	IGR - shelf	NA	0.0351396	0.45991
0.637528	cg08592890	16	30907246	p	CTF1	NA	TSS1500	shore	TSS1500 - shore	NA	0.0133688	0.45991
0.637502	cg26060535	6	29948514	p	MIR548AI	5622	IGR	shelf	IGR - shelf	NA	-0.00245596	0.83606
0.637336	cg15382568	22	25800078	q	CRYBB2P1	-43976	IGR	shore	IGR - shore	NA	-0.00233758	0.971212
0.637299	cg15372218	7	156837707	q	MNX1-AS1	34156	IGR	open sea	IGR - open sea	NA	0.00504361	0.45991
0.637079	cg23248729	1	60186076	p	FGGY	NA	Body	open sea	Body - open sea	NA	-0.00139832	0.971242
0.637056	cg05530641	2	67853677	p	ETAA1	229235	IGR	open sea	IGR - open sea	NA	-0.00114221	0.668728
0.636971	cg03422446	6	14696081	p	JARID2	-550125	IGR	open sea	IGR - open sea	NA	-0.00119084	0.795558
0.636837	cg12892666	4	10299145	p	ZNF518B	-142359	IGR	open sea	IGR - open sea	NA	-0.00994895	0.629373
0.636798	cg24399474	X	102348039	q	NXF3	NA	TSS200	open sea	TSS200 - open sea	NA	0.0037941	0.51005
0.636636	cg07839313	19	17514600	p	BST2	NA	Body	open sea	Body - open sea	NA	-0.00016009	0.528362
0.636625	cg13644239	5	891886	p	TRIP13	NA	TSS1500	shore	TSS1500 - shore	NA	0	0.480693
0.636524	cg02546477	12	15082052	p	ERP27	NA	Body	open sea	Body - open sea	NA	0.0212684	0.721666
0.636505	cg16887422	2	240035107	q	HDAC4	NA	Body	shore	Body - shore	NA	-0.00166705	0.977514
0.636492	cg26953727	6	134176231	q	MGC34034	33946	IGR	open sea	IGR - open sea	NA	-0.00323334	0.942128
0.636482	cg13975404	9	91609272	q	C9orf47	NA	3'UTR	shelf	3'UTR - shelf	NA	0.0239049	0.460523
0.636395	cg25979994	10	134647259	q	TTC40	25363	IGR	open sea	IGR - open sea	NA	-0.00367846	0.578209
0.636374	cg06961278	2	113914442	q	PSD4	-17118	IGR	shore	IGR - shore	NA	-0.0178503	0.624708
0.636281	cg01372898	6	31093165	p	PSORS1C1	NA	5'UTR	open sea	5'UTR - open sea	NA	4.10402e-05	0.574319
0.636166	cg21873967	19	58179955	q	ZSCAN4	NA	TSS1500	shelf	TSS1500 - shelf	NA	0.0212679	0.45991
0.635866	cg05619785	6	32078574	p	TNXB	NA	TSS1500	open sea	TSS1500 - open sea	NA	0.00452262	0.954114
0.635683	cg18313013	14	105052560	q	C14orf180	NA	5'UTR	shelf	5'UTR - shelf	NA	-0.00489217	0.80466
0.635635	cg00528902	8	9760528	p	LOC157627	NA	Body	shore	Body - shore	NA	-0.0122468	0.746937
0.635593	cg05496768	10	77872288	q	C10orf11	NA	Body	island	Body - island	V$ARP1_01	0.0229327	0.511637
0.635531	cg06146977	13	43469464	q	EPSTI1	NA	Body	open sea	Body - open sea	NA	-0.00309461	0.464203
0.635397	cg21236593	15	75287447	q	SCAMP5	NA	TSS1500	shore	TSS1500 - shore	NA	-0.00149564	0.528362
0.63529	cg01374735	3	9623992	p	MTMR14	-67125	IGR	open sea	IGR - open sea	NA	0.0182819	0.971064
0.635245	cg06141780	2	73407093	p	NOTO	-22293	IGR	shelf	IGR - shelf	NA	-0.000741431	0.781884
0.635229	cg24427895	11	20230313	p	DBX1	52553	IGR	open sea	IGR - open sea	NA	0.00122295	0.740724
0.635229	cg03946707	1	33214603	p	KIAA1522	NA	Body	open sea	Body - open sea	NA	-0.000553844	0.505958
0.635081	cg17487741	13	50107026	q	RCBTB1	NA	3'UTR	open sea	3'UTR - open sea	NA	0.0214779	0.927071
0.635069	cg00035673	6	33287504	p	DAXX	NA	Body	shore	Body - shore	NA	0.0672602	0.45991
0.634968	cg13442709	9	71334425	q	PIP5K1B	NA	5'UTR	open sea	5'UTR - open sea	NA	0.00791827	0.76674
0.634754	cg20514973	8	102387937	q	NACAP1	6816	IGR	open sea	IGR - open sea	NA	0.0195136	0.785809
0.634724	cg25520440	7	1734190	p	ELFN1	-14608	IGR	open sea	IGR - open sea	NA	0.0040017	0.803545
0.634705	cg08096062	2	56410509	p	CCDC85A	NA	TSS1500	shore	TSS1500 - shore	NA	0.000121028	0.473581
0.634701	cg16036471	5	72716122	q	FOXD1	-25963	IGR	shore	IGR - shore	NA	0.00393086	0.965925
0.634516	cg21158815	14	75988735	q	BATF	NA	TSS200	open sea	TSS200 - open sea	NA	-0.00537019	0.969735
0.634404	cg20863321	2	242250819	q	HDLBP	NA	5'UTR	shelf	5'UTR - shelf	NA	0.0230028	0.585279
0.6344	cg05206294	X	118708375	q	UBE2A	NA	TSS200	island	TSS200 - island	NA	-0.0112193	0.963186
0.634163	cg25531857	20	47897451	q	C20orf199	NA	Body	shelf	Body - shelf	NA	0.0311298	0.881995
0.634144	cg18866281	1	246948597	q	LOC149134	-4322	IGR	shelf	IGR - shelf	NA	0.0303207	0.847723
0.634005	cg24232510	2	240582629	q	LOC150935	-101925	IGR	open sea	IGR - open sea	NA	0.00406751	0.914609
0.633967	cg02571636	4	188953906	q	ZFP42	36981	IGR	open sea	IGR - open sea	NA	0.0225201	0.893068
0.633772	cg02095290	11	17008895	p	PLEKHA7	NA	Body	open sea	Body - open sea	NA	0.0497017	0.927179
0.63376	cg00667789	1	59042065	p	TACSTD2	NA	1stExon	island	1stExon - island	NA	0.0251219	0.881198
0.633732	cg00147788	6	125855365	q	RP1-293L8.2	-140134	IGR	open sea	IGR - open sea	NA	-0.00508328	0.964124
0.633728	cg19790323	14	22471111	q	OR4E2	337814	IGR	open sea	IGR - open sea	NA	-0.0011174	0.882654
0.633721	cg14707231	5	43001138	p	LOC648987	-13693	IGR	shore	IGR - shore	NA	0.000646386	0.534608
0.63365	cg23165500	5	152949095	q	GRIA1	NA	Body	open sea	Body - open sea	NA	-0.00304428	0.601485
0.633619	cg17741539	1	3394478	p	ARHGEF16	NA	Body	shore	Body - shore	NA	-0.000534822	0.622881
0.633533	cg04817908	11	124608371	q	NRGN	NA	TSS1500	shore	TSS1500 - shore	NA	0.00255049	0.569461
0.633462	cg04229487	18	10471866	p	APCDD1	NA	Body	island	Body - island	NA	0.000407985	0.505349
0.63345	cg06874172	1	156901141	q	C1orf92	NA	Body	shelf	Body - shelf	NA	-0.00282671	0.613417
0.633428	cg14321539	8	53326384	q	FAM150A	-120213	IGR	open sea	IGR - open sea	NA	-0.0562773	0.718162
0.63341	cg15708148	17	19616016	p	SLC47A2	NA	Body	shore	Body - shore	NA	0.0138842	0.547298
0.633335	cg14058329	7	27183946	p	HOXA5	NA	TSS1500	island	TSS1500 - island	NA	-0.000146076	0.933336
0.633323	cg10658197	22	40290752	q	ENTHD1	NA	TSS1500	open sea	TSS1500 - open sea	NA	-0.00902702	0.594738
0.633264	cg23105697	2	176983519	q	HOXD10	NA	Body	shore	Body - shore	NA	-0.0102838	0.916902
0.633132	cg01971181	3	158518888	q	MFSD1	NA	TSS1500	shore	TSS1500 - shore	NA	-0.0486118	0.45991
0.633125	cg24996565	14	96180643	q	TCL1A	NA	TSS200	island	TSS200 - island	NA	-0.00333999	0.594452
0.633093	cg20637688	12	117036703	q	MAP1LC3B2	39517	IGR	open sea	IGR - open sea	NA	-0.00147733	0.45991
0.632852	cg06824423	6	157505631	q	ARID1B	NA	Body	open sea	Body - open sea	NA	-0.00387627	0.800863
0.632825	cg10366797	12	54441509	q	HOXC4	NA	5'UTR	island	5'UTR - island	NA	-0.00544045	0.809921
0.632807	cg08299265	12	54354414	q	HOTAIR	-1678	IGR	shore	IGR - shore	NA	0.0115235	0.706096
0.632806	cg18471664	3	5028143	p	BHLHE40	7046	IGR	shore	IGR - shore	NA	0.0556946	0.718225
0.632604	cg12182937	6	33215649	p	HCG25	-1664	IGR	shore	IGR - shore	NA	-0.000410852	0.45991
0.632577	cg06271087	3	65342546	p	MAGI1	NA	Body	island	Body - island	NA	0.0157453	0.858279
0.632478	cg23792308	17	14104659	p	COX10	NA	Body	open sea	Body - open sea	NA	0.00593596	0.8228
0.632464	cg15228492	3	183415124	q	YEATS2	NA	TSS1500	shore	TSS1500 - shore	NA	0.00143556	0.735315
0.632342	cg25076325	11	118135407	q	MPZL2	NA	TSS1500	open sea	TSS1500 - open sea	NA	-0.00392069	0.632031
0.632291	cg01182171	6	106252695	q	PRDM1	-281500	IGR	open sea	IGR - open sea	NA	0.00816922	0.464054
0.632207	cg07937453	6	89296807	q	RNGTT	-23182	IGR	open sea	IGR - open sea	NA	0.000342634	0.494877
0.632085	cg04233201	8	33937768	p	DUSP26	488914	IGR	open sea	IGR - open sea	NA	0.00622713	0.45991
0.631924	cg23786152	10	105610562	q	SH3PXD2A	NA	Body	shelf	Body - shelf	NA	0.00065792	0.528954
0.631865	cg23226631	6	135174920	q	ALDH8A1	-63608	IGR	open sea	IGR - open sea	NA	-0.00523023	0.93786
0.631847	cg00874480	12	16512895	p	MGST1	NA	Body	open sea	Body - open sea	NA	-9.92104e-05	0.841113
0.63162	cg20566657	4	10021355	p	SLC2A9	NA	Body	shore	Body - shore	NA	0.00124386	0.468284
0.631571	cg06967228	X	68525725	q	PJA1	145144	IGR	island	IGR - island	V$NKX61_01	0.00300243	0.45991
0.631488	cg04086394	1	193082764	q	MIR1278	-8324	IGR	open sea	IGR - open sea	NA	-0.00185574	0.514801
0.631381	cg07488576	2	192711481	q	SDPR	NA	1stExon	open sea	1stExon - open sea	NA	-0.00700148	0.578376
0.631308	cg01382072	16	86787277	q	FOXL1	175162	IGR	open sea	IGR - open sea	NA	-8.20514e-05	0.45991
0.631169	cg08642198	8	2419444	p	RNF5P1	-373431	IGR	island	IGR - island	NA	0.0105352	0.518058
0.631081	cg11524773	6	85715849	q	TBX18	271692	IGR	open sea	IGR - open sea	NA	0.027002	0.524271
0.630955	cg19802981	19	8654808	p	ADAMTS10	NA	Body	shore	Body - shore	V$ISRE_01	0.00328941	0.747272
0.630907	cg16421090	14	52539774	q	NID2	68254	IGR	shelf	IGR - shelf	NA	0.000754329	0.490815
0.630836	cg11721177	1	22919873	p	EPHA8	NA	Body	island	Body - island	NA	-0.0056703	0.886586
0.630752	cg21251230	9	129566665	q	ZBTB43	NA	TSS1500	shore	TSS1500 - shore	NA	0.0240766	0.790689
0.630711	cg27532318	7	32358331	p	LOC100130673	-138179	IGR	open sea	IGR - open sea	NA	0.0185036	0.481124
0.630668	cg09994323	2	48584360	p	FOXN2	NA	Body	open sea	Body - open sea	NA	-0.00771391	0.846195
0.630626	cg20214734	10	5683835	p	ASB13	NA	Body	island	Body - island	NA	0.0142392	0.644068
0.630586	cg14377059	1	59183881	p	JUN	-62582	IGR	open sea	IGR - open sea	NA	-0.0180875	0.845531
0.630579	cg24613558	17	65471347	q	PITPNC1	NA	Body	open sea	Body - open sea	NA	0.000137337	0.45991
0.630435	cg13124801	17	4439623	p	SPNS2	NA	Body	island	Body - island	NA	0.0476584	0.626483
0.630322	cg16669485	7	86497039	q	KIAA1324L	-9184	IGR	open sea	IGR - open sea	NA	-0.00658589	0.790095
0.630291	cg11514338	1	164543254	q	PBX1	NA	Body	shelf	Body - shelf	NA	0.14548	0.45991
0.63014	cg19608003	20	57328883	q	STX16-NPEPL1	61021	IGR	shelf	IGR - shelf	NA	-0.00618626	0.638571
0.630106	cg26504529	5	149999033	q	SYNPO	NA	Body	open sea	Body - open sea	NA	-0.0051734	0.85761
0.63007	cg17391672	12	83178545	q	TMTC2	NA	Body	open sea	Body - open sea	NA	-0.000543088	0.45991
0.630009	cg07755735	2	20870362	p	GDF7	NA	Body	island	Body - island	NA	-0.00841643	0.743632
0.629965	cg04972513	17	42433041	q	FAM171A2	NA	Body	shore	Body - shore	NA	-0.00939871	0.835067
0.629954	cg06247837	17	37820135	q	TCAP	NA	TSS1500	shelf	TSS1500 - shelf	NA	0.00333384	0.799729
0.629943	cg01300852	6	166955885	q	RPS6KA2	NA	Body	open sea	Body - open sea	NA	-0.0042531	0.845684
0.629873	cg00044665	16	66400411	q	CDH5	NA	TSS200	open sea	TSS200 - open sea	NA	-0.00529387	0.765347
0.629783	cg15693572	3	22412385	p	UBE2E2	-832399	IGR	shore	IGR - shore	NA	-0.00693318	0.686469
0.629666	cg13454846	1	16068375	p	TMEM82	NA	TSS1500	shelf	TSS1500 - shelf	NA	0.00468745	0.847885
0.629595	cg17282836	1	1397524	p	ATAD3C	NA	Body	shore	Body - shore	NA	0.0107271	0.554066
0.629573	cg04730768	10	50816262	q	CHAT	NA	TSS1500	shore	TSS1500 - shore	NA	0.13837	0.45991
0.629559	cg27161027	10	29089378	p	LINC00837	11138	IGR	open sea	IGR - open sea	NA	0.00886248	0.659126
0.629553	cg08596000	11	104035204	q	PDGFD	NA	TSS200	shore	TSS200 - shore	NA	0.00210212	0.92003
0.629395	cg10448808	16	86599745	q	FOXC2	NA	TSS1500	island	TSS1500 - island	NA	-0.00219997	0.504841
0.629354	cg05397738	X	118369571	q	PGRMC1	NA	TSS1500	shore	TSS1500 - shore	NA	-0.003183	0.505451
0.629315	cg13959207	3	194188988	q	ATP13A3	NA	TSS200	open sea	TSS200 - open sea	NA	0.0237856	0.460654
0.629151	cg19880608	5	112568208	q	MCC	NA	Body	open sea	Body - open sea	NA	-0.00644019	0.775712
0.629007	cg13612055	5	80687790	q	RNU5E	NA	Body	shelf	Body - shelf	NA	0.00349729	0.999099
0.628897	cg03451204	16	75282783	q	BCAR1	NA	Body	shore	Body - shore	NA	-0.00572314	0.919883
0.628847	cg02281489	2	239799825	q	TWIST2	NA	3'UTR	open sea	3'UTR - open sea	NA	0.028972	0.557046
0.628678	cg04676799	5	115152938	q	CDO1	NA	TSS1500	shore	TSS1500 - shore	NA	-0.000295676	0.52601
0.628669	cg07264818	17	7808598	p	CHD3	NA	Body	open sea	Body - open sea	NA	0.0266948	0.45991
0.628653	cg07577121	3	31207056	p	STT3B	-367435	IGR	open sea	IGR - open sea	NA	-0.00154744	0.45991
0.628458	cg12040201	8	114450647	q	CSMD3	NA	TSS1500	open sea	TSS1500 - open sea	NA	-0.0136536	0.825898
0.628424	cg03537591	10	72727859	q	PCBD1	84592	IGR	open sea	IGR - open sea	NA	0.0213571	0.854641
0.628421	cg14016057	4	54975250	q	GSX2	9002	IGR	shore	IGR - shore	NA	0.00637347	0.55186
0.628401	cg14252944	18	77540587	q	KCNG2	-83081	IGR	shelf	IGR - shelf	NA	-0.00660939	0.617391
0.628381	cg12926341	2	70330714	p	PCBP1	16129	IGR	open sea	IGR - open sea	NA	0.00381215	0.775027
0.628373	cg23479065	3	3843811	p	LRRN1	NA	5'UTR	shore	5'UTR - shore	NA	0.000724723	0.588781
0.628324	cg02914397	12	49951757	q	KCNH3	NA	3'UTR	open sea	3'UTR - open sea	NA	-0.000766961	0.730225
0.628072	cg12709669	18	12287173	p	TUBB6	-21084	IGR	shore	IGR - shore	NA	-0.0028946	0.45991
0.627803	cg27136023	6	30174651	p	TRIM26	NA	5'UTR	open sea	5'UTR - open sea	NA	0.00835888	0.810619
0.627771	cg07445246	14	96180653	q	TCL1A	NA	TSS200	island	TSS200 - island	NA	-0.00601847	0.628628
0.62775	cg13964431	22	32571022	q	RFPL2	-15400	IGR	shore	IGR - shore	NA	0.0184133	0.463059
0.627733	cg20485781	14	104018735	q	BAG5	-4146	IGR	open sea	IGR - open sea	NA	0.0194106	0.947091
0.627701	cg25900614	7	126079083	q	GRM8	NA	3'UTR	open sea	3'UTR - open sea	NA	0.0225554	0.45991
0.627668	cg21063500	7	100208785	q	MOSPD3	NA	TSS1500	shore	TSS1500 - shore	NA	-0.0221297	0.628266
0.627515	cg27651070	11	46391669	p	DGKZ	NA	Body	shelf	Body - shelf	NA	0.00531137	0.503768
0.627482	cg18905039	14	102452473	q	DYNC1H1	NA	Body	open sea	Body - open sea	NA	0.0235904	0.647283
0.627398	cg23210109	4	3250690	p	C4orf44	NA	TSS200	island	TSS200 - island	NA	0.00389521	0.45991
0.627374	cg02106682	7	27184461	p	HOXA5	NA	TSS1500	island	TSS1500 - island	NA	-0.000192308	0.749569
0.627347	cg13861244	1	18214635	p	ACTL8	132827	IGR	open sea	IGR - open sea	NA	0.0074259	0.470407
0.627204	cg02388416	10	133796348	q	BNIP3	NA	TSS1500	island	TSS1500 - island	NA	-0.00147185	0.516656
0.627014	cg11528328	21	36041683	q	CLIC6	NA	TSS200	island	TSS200 - island	NA	-0.00104122	0.496308
0.627012	cg11751545	11	126434315	q	KIRREL3	NA	Body	open sea	Body - open sea	NA	0.0174342	0.67406
0.626997	cg05262829	1	226921576	q	ITPKB	NA	Body	shelf	Body - shelf	NA	0.0354984	0.791916
0.626737	cg11558705	12	113624596	q	DDX54	NA	TSS1500	shore	TSS1500 - shore	NA	-0.00577653	0.824759
0.62667	cg00865973	4	102709336	q	BANK1	-2428	IGR	shelf	IGR - shelf	NA	-0.00308043	0.985832
0.626582	cg13972661	9	99776416	q	HIATL2	NA	TSS1500	shore	TSS1500 - shore	NA	0.00492409	0.496018
0.626446	cg16206504	13	114917223	q	CDC16	-83139	IGR	shelf	IGR - shelf	NA	0.00363995	0.979696
0.626437	cg11553183	6	30122200	p	TRIM10	NA	Body	open sea	Body - open sea	NA	-0.0125185	0.649729
0.626362	cg00777063	17	45855553	q	OSBPL7	-29180	IGR	island	IGR - island	NA	0.0379187	0.657739
0.62627	cg20972917	7	151330066	q	PRKAG2	NA	Body	open sea	Body - open sea	NA	-1.97052e-05	0.737896
0.626252	cg17475733	1	96830030	p	PTBP2	-357145	IGR	open sea	IGR - open sea	NA	0.011601	0.989915
0.626241	cg27656658	17	46628224	q	HOXB3	NA	Body	island	Body - island	NA	0.00250481	0.991662
0.626054	cg16146718	8	145537915	q	HSF1	NA	Body	open sea	Body - open sea	NA	0.00499287	0.508052
0.62605	cg05645904	5	33300514	p	TARS	-140288	IGR	open sea	IGR - open sea	NA	0.00271603	0.832059
0.62605	cg05678033	12	115104591	q	TBX3	-3468	IGR	shore	IGR - shore	NA	0.029298	0.599371
0.626013	cg24478765	17	32919301	q	TMEM132E	NA	Body	open sea	Body - open sea	NA	-0.00362873	0.739815
0.625941	cg00637047	10	38384101	p	ZNF37A	NA	5'UTR	shore	5'UTR - shore	NA	-0.00314947	0.998548
0.625724	cg13929206	X	23927059	p	CXorf58	NA	5'UTR	shore	5'UTR - shore	NA	-0.00845031	0.760744
0.625554	cg08091328	12	54376563	q	HOXC10	-2383	IGR	shelf	IGR - shelf	NA	-0.00905726	0.722165
0.625519	cg17794320	15	90190822	q	KIF7	NA	Body	shore	Body - shore	NA	-0.00734617	0.931795
0.625447	cg12480053	13	105792346	q	DAOA	-319060	IGR	open sea	IGR - open sea	NA	-0.0286231	0.736894
0.625436	cg00445443	7	27143478	p	HOXA2	NA	TSS1500	island	TSS1500 - island	NA	-0.00841524	0.616334
0.625319	cg10890644	10	5446942	p	TUBAL3	NA	TSS200	open sea	TSS200 - open sea	NA	0.000280389	0.845531
0.625032	cg00590039	6	111888683	q	TRAF3IP2	NA	Body	open sea	Body - open sea	NA	-0.000647459	0.495983
0.625001	cg06302877	17	45930106	q	SP6	NA	5'UTR	shore	5'UTR - shore	NA	-0.00193954	0.45991
0.624889	cg26950756	15	78707683	q	IREB2	-22835	IGR	open sea	IGR - open sea	NA	0.0289439	0.765551
0.624879	cg06727065	2	132286996	q	CCDC74A	NA	Body	shore	Body - shore	NA	0	0.45991
0.624793	cg03151810	8	144371745	q	ZNF696	-1814	IGR	island	IGR - island	NA	-0.00298954	0.675369
0.624736	cg20976787	6	43064460	p	PTK7	NA	Body	open sea	Body - open sea	NA	0.0544416	0.750162
0.624392	cg26370078	1	20831674	p	MUL1	NA	Body	shelf	Body - shelf	NA	-0.00859798	0.45991
0.624371	cg18764836	4	6306335	p	PPP2R2C	-15970	IGR	shelf	IGR - shelf	NA	0	0.649421
0.624252	cg08276755	20	30196714	q	MIR3193	1725	IGR	shore	IGR - shore	NA	0.000996225	0.874565
0.624204	cg22063369	2	101504017	q	NPAS2	NA	5'UTR	open sea	5'UTR - open sea	NA	-0.0420223	0.854884
0.624181	cg01680782	21	33956498	q	TCP10L	NA	Body	open sea	Body - open sea	NA	-0.00117154	0.45991
0.624179	cg07048504	1	55829278	p	MIR5095	-83935	IGR	open sea	IGR - open sea	NA	0.00375645	0.793397
0.624171	cg17137186	2	101928209	q	MIR5696	2297	IGR	shelf	IGR - shelf	NA	-0.00373502	0.804587
0.624073	cg13748799	10	11056954	p	CUGBP2	NA	Body	shelf	Body - shelf	NA	-0.0152078	0.763937
0.623924	cg08733482	4	111395729	q	ENPEP	NA	TSS1500	shore	TSS1500 - shore	NA	8.25331e-05	0.993805
0.623793	cg10977770	1	217309906	q	ESRRG	NA	5'UTR	shore	5'UTR - shore	NA	0.00102994	0.978401
0.623778	cg03450593	15	55968870	q	PRTG	NA	Body	open sea	Body - open sea	NA	0.00698127	0.913473
0.623606	cg10811880	21	47536647	q	COL6A2	NA	Body	shelf	Body - shelf	NA	-0.00235473	0.470013
0.623573	cg19936157	1	113287238	p	FAM19A3	24049	IGR	shore	IGR - shore	NA	-0.00362541	0.48885
0.623433	cg03485840	9	6328386	p	TPD52L3	NA	5'UTR	open sea	5'UTR - open sea	NA	-0.00337155	0.501444
0.623432	cg04156607	19	47923653	q	MEIS3	NA	TSS1500	shore	TSS1500 - shore	NA	0.0216111	0.989374
0.623432	cg14960007	8	100903122	q	COX6C	NA	Body	shelf	Body - shelf	NA	-0.000710303	0.546871
0.623431	cg01307174	3	35722556	p	ARPP-21	NA	5'UTR	open sea	5'UTR - open sea	NA	-0.00239386	0.665118
0.623416	cg00858483	12	123238275	q	DENR	NA	Body	shore	Body - shore	NA	0.00507026	0.545991
0.623365	cg03078269	12	54354974	q	HOTAIR	-1118	IGR	island	IGR - island	NA	0.00465317	0.81577
0.623355	cg03501387	20	48601882	q	SNAI1	NA	Body	shelf	Body - shelf	NA	-0.00858424	0.895382
0.623327	cg25054777	13	79756418	q	RBM26	-137682	IGR	open sea	IGR - open sea	NA	0.0273246	0.631725
0.623316	cg26445985	7	140263173	q	DENND2A	NA	Body	open sea	Body - open sea	NA	-0.00129867	0.856906
0.623281	cg06224766	8	120499470	q	ENPP2	-69847	IGR	open sea	IGR - open sea	NA	0.0140476	0.707204
0.62326	cg21742071	12	76571364	q	NAP1L1	132692	IGR	open sea	IGR - open sea	NA	-0.0131354	0.691447
0.623218	cg02930888	10	112402954	q	RBM20	NA	TSS1500	island	TSS1500 - island	NA	0.00305842	0.485409
0.623166	cg15081825	6	119105122	q	LOC100287632	1251	IGR	open sea	IGR - open sea	NA	0.0190275	0.475533
0.623133	cg16133244	16	1400833	p	C16orf42	NA	Body	shore	Body - shore	NA	-0.000366854	0.485409
0.623109	cg20120351	11	62697247	q	CHRM1	21096	IGR	shelf	IGR - shelf	NA	0.00176117	0.45991
0.622945	cg24429974	1	161195180	q	TOMM40L	NA	TSS1500	open sea	TSS1500 - open sea	NA	-0.0168245	0.966067
0.622908	cg04692454	6	99275305	q	POU3F2	-7275	IGR	shore	IGR - shore	NA	0.00756866	0.602606
0.622812	cg08594554	17	72231318	q	TTYH2	NA	Body	open sea	Body - open sea	NA	-0.00289613	0.539815
0.62278	cg13354414	7	88425139	q	ZNF804B	NA	Body	open sea	Body - open sea	NA	0.0281597	0.499152
0.622759	cg19396666	10	125866280	q	CHST15	87111	IGR	open sea	IGR - open sea	NA	-0.00270168	0.909842
0.622713	cg20003179	1	159175295	q	DARC	NA	Body	open sea	Body - open sea	NA	0.00288786	0.517912
0.622649	cg24165517	6	32009283	p	CYP21A2	NA	3'UTR	open sea	3'UTR - open sea	NA	0.0080982	0.45991
0.622607	cg21215218	1	19011172	p	PAX7	NA	Body	open sea	Body - open sea	NA	0.0474678	0.615308
0.622513	cg13318256	11	67885605	q	CHKA	NA	Body	shelf	Body - shelf	NA	0.000365229	0.804707
0.622466	cg07091481	10	82169149	q	C10orf58	NA	5'UTR	shore	5'UTR - shore	NA	-0.00247308	0.840312
0.622421	cg14845020	20	55833416	q	BMP7	NA	Body	open sea	Body - open sea	NA	0.0146312	0.920912
0.622412	cg15949553	5	141879669	q	FGF1	-92074	IGR	open sea	IGR - open sea	NA	0.00569205	0.720318
0.622352	cg01734772	7	65723664	q	TPST1	NA	Body	open sea	Body - open sea	NA	0.00835213	0.846663
0.622254	cg08140255	11	57467618	q	ZDHHC5	NA	3'UTR	open sea	3'UTR - open sea	NA	-0.000104165	0.45991
0.622091	cg00448814	6	28227482	p	NKAPL	NA	1stExon	island	1stExon - island	NA	0.000844862	0.70616
0.621988	cg05652569	2	74750704	p	DQX1	NA	Body	open sea	Body - open sea	NA	0.0203363	0.903345
0.621831	cg08326515	4	111564605	q	PITX2	26025	IGR	shelf	IGR - shelf	NA	0.0206112	0.45991
0.62183	cg08992581	2	176983949	q	HOXD10	NA	Body	shore	Body - shore	NA	0.034264	0.8265
0.621734	cg12751277	1	231954287	q	TSNAX-DISC1	NA	Body	open sea	Body - open sea	NA	-0.00613887	0.810186
0.621708	cg25102726	5	6143809	p	FLJ33360	-166745	IGR	open sea	IGR - open sea	NA	-0.0134577	0.988597
0.621605	cg22263591	17	71089168	q	SLC39A11	NA	TSS1500	open sea	TSS1500 - open sea	NA	0.00326324	0.885121
0.621572	cg06667732	6	27390647	p	ZNF184	-27874	IGR	open sea	IGR - open sea	NA	-0.00210333	0.976455
0.621495	cg11433866	12	115126908	q	TBX3	18849	IGR	shore	IGR - shore	NA	0.00172466	0.45991
0.621473	cg04759114	11	2828274	p	KCNQ1	NA	Body	shore	Body - shore	NA	0.00892686	0.45991
0.62143	cg13603332	9	108053809	q	SLC44A1	NA	Body	open sea	Body - open sea	NA	-0.000116307	0.988613
0.621249	cg06104975	16	2262804	p	PGP	NA	3'UTR	shore	3'UTR - shore	NA	0.00209404	0.534431
0.621245	cg01689239	12	48592635	q	OR10AD1	-3487	IGR	island	IGR - island	NA	-0.00736336	0.868431
0.621048	cg21735668	15	67072353	q	SMAD6	NA	Body	shore	Body - shore	NA	0.0176723	0.98739
0.620983	cg02395917	8	139613712	q	COL22A1	NA	Body	open sea	Body - open sea	NA	0.000977844	0.45991
0.620836	cg24699914	1	53878650	p	SLC25A3P1	-25393	IGR	open sea	IGR - open sea	NA	-0.0072801	0.508892
0.620819	cg26530045	1	23487055	p	LUZP1	NA	5'UTR	open sea	5'UTR - open sea	NA	0.00554264	0.951771
0.620789	cg18020480	1	174186816	q	RABGAP1L	NA	5'UTR	open sea	5'UTR - open sea	NA	0.00202395	0.539749
0.620761	cg01626707	14	105946891	q	CRIP2	3308	IGR	shore	IGR - shore	NA	0.0111162	0.714941
0.620435	cg10935175	5	140614727	q	PCDHB18	NA	Body	shore	Body - shore	NA	-0.00863692	0.853008
0.620408	cg26972554	5	126409454	q	FLJ44606	NA	TSS1500	shore	TSS1500 - shore	NA	-0.00838307	0.45991
0.620322	cg01626885	15	45937757	q	SQRDL	NA	5'UTR	open sea	5'UTR - open sea	NA	0.00170151	0.835533
0.62028	cg10831285	19	17918927	p	B3GNT3	NA	Body	island	Body - island	NA	-0.00923499	0.96889
0.620228	cg09075558	1	228246780	q	WNT3A	NA	Body	island	Body - island	NA	-0.00150335	0.725624
0.620131	cg05207107	12	56495114	q	ERBB3	NA	Body	shelf	Body - shelf	NA	-0.00615901	0.794301
0.619904	cg27426220	7	143106126	q	EPHA1	NA	TSS200	open sea	TSS200 - open sea	NA	-0.0178398	0.666648
0.619888	cg19047226	19	3161538	p	GNA15	NA	Body	shore	Body - shore	NA	-0.0188017	0.750522
0.619828	cg15318546	12	133069091	q	FBRSL1	NA	Body	shore	Body - shore	NA	0.000271616	0.658091
0.619706	cg14780276	4	148743200	q	ARHGAP10	NA	Body	open sea	Body - open sea	NA	0.0041156	0.617456
0.619638	cg22261207	4	142049332	q	RNF150	NA	Body	shelf	Body - shelf	NA	-0.021755	0.858666
0.619562	cg08151442	2	238632428	q	LRRFIP1	NA	Body	open sea	Body - open sea	NA	-0.000677747	0.95961
0.619475	cg17669581	4	54968251	q	GSX2	2003	IGR	shore	IGR - shore	NA	0.0541533	0.664732
0.619391	cg19697239	12	752646	p	NINJ2	NA	Body	island	Body - island	NA	-0.0243472	0.841229
0.619347	cg16864365	X	48959149	p	WDR45	NA	TSS1500	shore	TSS1500 - shore	NA	0.000498432	0.640379
0.619241	cg21911301	12	43946518	q	ADAMTS20	NA	TSS1500	shore	TSS1500 - shore	NA	0.0531058	0.640032
0.619225	cg24959335	10	15760373	p	ITGA8	NA	Body	shore	Body - shore	NA	0.0145291	0.641972
0.619184	cg09037777	1	155265378	q	PKLR	NA	Body	island	Body - island	NA	0.000204017	0.906165
0.619161	cg14364212	10	15760690	p	ITGA8	NA	Body	shore	Body - shore	NA	-0.0038171	0.760794
0.619138	cg25123266	6	35992520	p	SLC26A8	NA	TSS1500	shelf	TSS1500 - shelf	NA	-0.0045669	0.814297
0.619065	cg09682128	13	100613240	q	ZIC5	-2035	IGR	shore	IGR - shore	NA	0	0.469434
0.619004	cg10865436	4	11911016	p	HS3ST1	511028	IGR	open sea	IGR - open sea	NA	-0.00197688	0.646039
0.618965	cg08771171	5	138211084	q	CTNNA1	NA	Body	open sea	Body - open sea	V$HTF_01;V$XBP1_01	-0.00280514	0.727058
0.618881	cg10612011	20	1289571	p	SNPH	NA	3'UTR	shelf	3'UTR - shelf	NA	-0.00721908	0.559632
0.6188	cg04834436	16	55362754	q	IRX6	NA	Body	island	Body - island	NA	0.000838076	0.521567
0.618697	cg26814835	20	30195969	q	MIR3193	980	IGR	shore	IGR - shore	NA	0.0226867	0.67781
0.618629	cg06158184	11	107863172	q	CUL5	-16236	IGR	open sea	IGR - open sea	NA	-0.00503389	0.825046
0.618418	cg08594936	7	31726704	p	C7orf16	NA	TSS200	open sea	TSS200 - open sea	NA	-0.000275312	0.45991
0.618307	cg10024730	12	123402350	q	ABCB9	-3148	IGR	open sea	IGR - open sea	NA	0.0458993	0.961331
0.618192	cg05769889	12	89744701	q	DUSP6	NA	Body	shore	Body - shore	NA	-0.00176935	0.876997
0.618165	cg13541970	6	112688607	q	RFPL4B	20075	IGR	island	IGR - island	NA	0.0313613	0.799526
0.618104	cg07538634	19	3825141	p	ZFR2	NA	Body	island	Body - island	NA	-0.00561167	0.853277
0.618063	cg02326566	5	140220686	q	PCDHA6	NA	Body	shore	Body - shore	NA	0.000773162	0.855291
0.618032	cg21752211	7	27243463	p	HOTTIP	3423	IGR	shore	IGR - shore	NA	-0.00248854	0.510255
0.61789	cg16583186	16	81526361	q	CMIP	NA	Body	open sea	Body - open sea	NA	0.0449647	0.922253
0.617889	cg03271533	2	128936635	q	UGGT1	NA	Body	open sea	Body - open sea	NA	-0.00336232	0.755183
0.617818	cg16190265	7	650249	p	PRKAR1B	NA	Body	open sea	Body - open sea	NA	0.0263513	0.725383
0.617817	cg06073355	3	99904609	q	TMEM30C	NA	TSS200	open sea	TSS200 - open sea	NA	-0.00386367	0.887953
0.617765	cg15206981	4	124323013	q	SPRY1	NA	Body	shelf	Body - shelf	NA	0	0.719337
0.617674	cg08588414	6	169226697	q	SMOC2	384866	IGR	shore	IGR - shore	NA	-0.0283238	0.640764
0.617616	cg11616411	19	54290799	q	MIR372	NA	TSS1500	open sea	TSS1500 - open sea	NA	0.0120257	0.902396
0.617615	cg02835301	3	11609216	p	VGLL4	NA	Body	shore	Body - shore	NA	-0.00453109	0.618951
0.617547	cg18146843	1	53099248	p	FAM159A	NA	1stExon	island	1stExon - island	NA	0.0141897	0.678564
0.617537	cg03668539	19	7553324	p	PEX11G	NA	Body	shore	Body - shore	NA	-0.00523925	0.669172
0.617534	cg18655918	19	42429841	q	RABAC1	-30992	IGR	shelf	IGR - shelf	NA	-0.00284561	0.474052
0.617498	cg02578470	3	127320670	q	MCM2	NA	Body	shelf	Body - shelf	NA	-0.00905673	0.895927
0.617498	cg02142461	4	4293079	p	ZNF509	NA	5'UTR	shore	5'UTR - shore	NA	0.0987962	0.650578
0.617395	cg11994115	19	40360856	q	FCGBP	NA	Body	shore	Body - shore	V$CDPCR3_01	0.0289394	0.715643
0.617394	cg21141318	5	176555978	q	NSD1	-4102	IGR	shelf	IGR - shelf	NA	-2.84669e-05	0.972978
0.617385	cg05607742	3	98674154	q	DCBLD2	159340	IGR	open sea	IGR - open sea	NA	0.0109068	0.906175
0.617348	cg13142750	6	31976548	p	CYP21A2	NA	3'UTR	open sea	3'UTR - open sea	NA	0.0310238	0.45991
0.617304	cg13979887	9	5831999	p	ERMP1	NA	Body	shore	Body - shore	NA	0.00267121	0.950186
0.617289	cg12294026	5	14452155	p	TRIO	NA	Body	open sea	Body - open sea	NA	0.0058773	0.45991
0.617282	cg21127079	11	111154826	q	C11orf53	NA	Body	open sea	Body - open sea	NA	-0.000144092	0.523787
0.617178	cg04464548	7	127742473	q	SND1	20560	IGR	shore	IGR - shore	NA	-0.0284904	0.785042
0.617175	cg19720565	3	128182327	q	DNAJB8	NA	5'UTR	open sea	5'UTR - open sea	NA	-0.00408782	0.874818
0.617171	cg15188010	13	100636801	q	ZIC2	NA	Body	shore	Body - shore	NA	0.00518129	0.982677
0.617062	cg02728209	2	175202555	q	SP9	2734	IGR	island	IGR - island	NA	-0.00249172	0.633316
0.617062	cg25543173	18	10586846	p	NAPG	60973	IGR	shelf	IGR - shelf	NA	-0.0413434	0.45991
0.616972	cg19100169	5	159688203	q	CCNJL	NA	Body	open sea	Body - open sea	NA	-0.00209175	0.921647
0.616963	cg04886981	4	95220358	q	HPGDS	NA	3'UTR	open sea	3'UTR - open sea	NA	0.00913982	0.470407
0.61689	cg19612309	19	41112379	q	LTBP4	NA	Body	shore	Body - shore	NA	-0.00698793	0.841952
0.616866	cg01873977	8	125699897	q	MTSS1	NA	Body	open sea	Body - open sea	NA	-0.00195642	0.45991
0.616813	cg04322162	2	189315917	q	GULP1	NA	5'UTR	open sea	5'UTR - open sea	NA	0.0384281	0.607745
0.616543	cg22445940	20	57224919	q	STX16	NA	TSS1500	island	TSS1500 - island	NA	0.00945918	0.891806
0.616529	cg23676302	2	177025859	q	HOXD3	-2946	IGR	shore	IGR - shore	NA	0.00165719	0.792367
0.616469	cg23679615	6	31127159	p	TCF19	NA	5'UTR	shore	5'UTR - shore	NA	-0.0069755	0.881346
0.616404	cg10578701	10	90964806	q	CH25H	-888	IGR	shelf	IGR - shelf	NA	-0.00530457	0.956328
0.616331	cg16433074	4	41050961	p	APBB2	NA	5'UTR	open sea	5'UTR - open sea	NA	0.00437377	0.606703
0.61623	cg18888461	11	18477379	p	LDHAL6A	NA	1stExon	island	1stExon - island	NA	-0.00713569	0.805016
0.616153	cg25422880	2	135218333	q	TMEM163	NA	Body	open sea	Body - open sea	NA	0.00200013	0.754402
0.616073	cg18632637	10	134893591	q	GPR123	-7818	IGR	shore	IGR - shore	NA	0.0217486	0.988336
0.615949	cg24301414	19	50663474	q	C19orf41	NA	Body	shelf	Body - shelf	NA	0.000284507	0.460218
0.615927	cg05850884	6	30174845	p	TRIM26	NA	5'UTR	open sea	5'UTR - open sea	NA	0.0265391	0.969976
0.615862	cg08415849	16	86431983	q	LINC00917	66527	IGR	open sea	IGR - open sea	NA	0.0170821	0.473035
0.615834	cg06356696	3	164905498	q	SLITRK3	NA	3'UTR	open sea	3'UTR - open sea	NA	-0.0508058	0.622438
0.615775	cg16926712	8	28657193	p	INTS9	NA	Body	open sea	Body - open sea	NA	0.00223845	0.535961
0.615725	cg18005180	3	138661840	q	FOXL2	-1226	IGR	shore	IGR - shore	NA	0.00590006	0.882515
0.615654	cg19371652	12	113415883	q	OAS2	NA	TSS1500	open sea	TSS1500 - open sea	NA	-0.00372938	0.919555
0.615637	cg21231715	8	23567941	p	NKX2-6	7977	IGR	shore	IGR - shore	NA	-0.00324915	0.45991
0.61557	cg15690573	17	40612928	q	ATP6V0A1	NA	Body	shore	Body - shore	NA	0.0302559	0.835701
0.615546	cg05158854	14	96729656	q	BDKRB1	NA	5'UTR	open sea	5'UTR - open sea	NA	-0.00226203	0.671138
0.61536	cg14016554	6	31696509	p	DDAH2	NA	Body	island	Body - island	NA	0.0309101	0.553669
0.615356	cg06645952	11	14402556	p	COPB1	-76493	IGR	shore	IGR - shore	NA	0.00391187	0.990713
0.615325	cg02661372	1	181056912	q	IER5	NA	TSS1500	shore	TSS1500 - shore	NA	-0.0504558	0.614147
0.615277	cg09656152	5	61032532	q	C5orf64	98896	IGR	open sea	IGR - open sea	NA	0.0154606	0.651852
0.615275	cg00590260	10	530805	p	DIP2C	NA	Body	island	Body - island	V$TAXCREB_02	0.0125445	0.693004
0.615188	cg07356412	8	11044280	p	XKR6	NA	Body	open sea	Body - open sea	NA	0.0014653	0.45991
0.615148	cg24089521	11	65816982	q	GAL3ST3	NA	TSS1500	shore	TSS1500 - shore	NA	0.0124561	0.45991
0.615101	cg00760935	4	155411351	q	DCHS2	NA	1stExon	island	1stExon - island	NA	0.00115436	0.962902
0.615069	cg09894655	2	132430151	q	C2orf27A	-49913	IGR	shore	IGR - shore	NA	-0.00131767	0.897147
0.614829	cg23300257	8	141540670	q	AGO2	-594	IGR	open sea	IGR - open sea	NA	0.0600083	0.912506
0.614792	cg13074203	8	121798364	q	SNTB1	NA	Body	open sea	Body - open sea	NA	-2.53372e-05	0.983121
0.614729	cg25558087	17	80346039	q	HEXDC	-1047	IGR	shore	IGR - shore	NA	0.00421056	0.669971
0.614698	cg08758174	5	476646	p	SLC9A3	NA	Body	island	Body - island	NA	0.00437452	0.45991
0.614688	cg03534662	3	45636225	p	LIMD1	NA	TSS200	shore	TSS200 - shore	NA	0.0352474	0.920316
0.614417	cg04004513	17	46303232	q	SKAP1	NA	Body	open sea	Body - open sea	NA	-0.00487378	0.66516
0.614357	cg05253110	7	141130687	q	AGK	-120391	IGR	open sea	IGR - open sea	NA	-0.00252101	0.6965
0.614271	cg00352031	11	46298408	p	CREB3L1	NA	TSS1500	shore	TSS1500 - shore	NA	0.00500475	0.928539
0.614179	cg05514909	12	133022853	q	FBRSL1	-44304	IGR	island	IGR - island	NA	-0.0239742	0.76493
0.614164	cg08379332	3	112893835	q	WDR52	-37540	IGR	open sea	IGR - open sea	NA	0.00508504	0.45991
0.614159	cg23375598	14	104662377	q	KIF26A	57317	IGR	open sea	IGR - open sea	NA	-0.00122334	0.45991
0.614136	cg02722596	5	140762957	q	PCDHGA4	NA	Body	shore	Body - shore	NA	0	0.745427
0.614131	cg06595211	16	3999188	p	ADCY9	-13462	IGR	open sea	IGR - open sea	NA	0.00391616	0.45991
0.614077	cg08462122	4	1160783	p	SPON2	NA	3'UTR	shore	3'UTR - shore	NA	0.0019369	0.68716
0.614021	cg08236537	8	103973799	q	ATP6V1C1	-59449	IGR	open sea	IGR - open sea	NA	0.0079141	0.825003
0.613721	cg02533339	16	14403040	p	MIR365-1	NA	TSS200	open sea	TSS200 - open sea	NA	-0.0154528	0.941608
0.613585	cg02691506	3	8685827	p	C3orf32	NA	5'UTR	open sea	5'UTR - open sea	NA	-0.00474289	0.655392
0.613542	cg18219522	11	95870414	q	MAML2	NA	Body	open sea	Body - open sea	V$CART1_01	0.000567349	0.506056
0.613479	cg05591126	17	45317262	q	ITGB3	-13946	IGR	open sea	IGR - open sea	NA	0.0353082	0.591707
0.613464	cg25390787	6	49681299	p	CRISP2	NA	TSS200	open sea	TSS200 - open sea	V$MYCMAX_03;V$NMYC_01;V$USF_Q6	0.00748017	0.975861
0.613371	cg08289782	10	79789985	q	POLR3A	NA	TSS1500	shore	TSS1500 - shore	NA	0.00808549	0.678374
0.613294	cg19117070	6	3723112	p	C6orf145	NA	3'UTR	open sea	3'UTR - open sea	NA	0.00232208	0.469566
0.613258	cg20562446	2	231726664	q	ITM2C	-2957	IGR	shelf	IGR - shelf	NA	0.00876333	0.741273
0.6132	cg13101330	14	79799891	q	NRXN3	NA	Body	open sea	Body - open sea	NA	0.0241268	0.782569
0.613162	cg23570874	1	238649426	q	LOC339535	NA	TSS200	open sea	TSS200 - open sea	NA	0	0.45991
0.61316	cg09529093	8	108511621	q	ANGPT1	NA	TSS1500	open sea	TSS1500 - open sea	NA	-0.0220061	0.660885
0.613157	cg10522979	16	4300186	p	RP11-95P2.1	4360	IGR	shelf	IGR - shelf	NA	0.0210175	0.645885
0.613091	cg04183804	2	18481854	p	NT5C1B-RDH14	-254135	IGR	open sea	IGR - open sea	NA	-0.00348924	0.967734
0.613035	cg22872885	10	80615772	q	ZMIZ1-AS1	-87311	IGR	open sea	IGR - open sea	NA	0.0599209	0.45991
0.613027	cg03612357	1	227162127	q	CABC1	NA	Body	shore	Body - shore	NA	-0.00978212	0.86468
0.613024	cg23788820	2	150577006	q	MMADHC	150859	IGR	open sea	IGR - open sea	NA	0.00285164	0.486165
0.612994	cg15298875	11	124824789	q	CCDC15	NA	Body	shore	Body - shore	NA	0.00771868	0.565613
0.612859	cg02132714	17	46656690	q	HOXB4	NA	TSS1500	shore	TSS1500 - shore	NA	0.0111663	0.798211
0.612844	cg05332308	16	62442964	q	MIR3680-1	-571657	IGR	open sea	IGR - open sea	NA	0.00493229	0.476454
0.612783	cg22273555	6	33130034	p	COL11A2	-435	IGR	shore	IGR - shore	NA	-0.00386917	0.656627
0.612775	cg10216820	12	72332539	q	TPH2	NA	TSS200	open sea	TSS200 - open sea	NA	0.00512594	0.918386
0.612751	cg13492803	15	32933783	q	SCG5	NA	TSS200	open sea	TSS200 - open sea	NA	-0.00417183	0.786024
0.612589	cg14353373	8	66472662	q	LOC286186	33419	IGR	open sea	IGR - open sea	NA	0.0968915	0.917933
0.612574	cg11021940	5	115299475	q	LVRN	NA	Body	shore	Body - shore	NA	0.0119408	0.984267
0.612555	cg15009232	1	49085506	p	AGBL4	NA	Body	open sea	Body - open sea	NA	0.00179013	0.509915
0.612554	cg03074026	8	65281424	q	LINC00966	-4351	IGR	shore	IGR - shore	NA	0.00441892	0.914114
0.612511	cg06480171	2	37853482	p	CDC42EP3	-15543	IGR	open sea	IGR - open sea	NA	-0.00227316	0.568721
0.612505	cg16668359	2	45159434	p	SIX3	-9603	IGR	shore	IGR - shore	NA	-0.0212004	0.754283
0.612504	cg02167717	11	64516247	q	PYGM	NA	Body	shelf	Body - shelf	NA	0.0156321	0.505619
0.612493	cg07133760	10	135266884	q	LOC619207	NA	TSS1500	shelf	TSS1500 - shelf	NA	0.00110594	0.609346
0.612475	cg06375949	4	4863356	p	MSX1	NA	Body	shore	Body - shore	NA	-0.00256032	0.995306
0.612459	cg18050520	8	22786374	p	PEBP4	NA	TSS1500	open sea	TSS1500 - open sea	NA	-2.24861e-05	0.66356
0.612456	cg11479695	15	58496278	q	AQP9	65870	IGR	open sea	IGR - open sea	NA	0	0.49711
0.612353	cg18471660	19	56880388	q	ZNF542	NA	Body	shore	Body - shore	NA	0.000393291	0.968162
0.612321	cg17585889	5	140552600	q	PCDHB7	NA	1stExon	shore	1stExon - shore	NA	0.00371362	0.715357
0.612316	cg24691014	8	111707758	q	KCNV1	728525	IGR	open sea	IGR - open sea	NA	0.00648215	0.864618
0.612303	cg09594291	19	58879022	q	ZNF837	NA	3'UTR	island	3'UTR - island	NA	-0.00429012	0.787974
0.612275	cg14505298	2	236867087	q	AGAP1	NA	Body	shore	Body - shore	NA	0.0160566	0.479763
0.612037	cg26123763	3	150516043	q	SIAH2	57133	IGR	open sea	IGR - open sea	NA	-0.00441245	0.926669
0.612016	cg21703606	12	54427884	q	HOXC4	NA	5'UTR	island	5'UTR - island	NA	-0.0514404	0.919342
0.61193	cg11573518	7	73721031	q	CLIP2	NA	5'UTR	shore	5'UTR - shore	NA	0.0140866	0.45991
0.611889	cg18781988	5	140723549	q	PCDHGA2	NA	Body	island	Body - island	NA	-0.0109644	0.981037
0.611866	cg04496108	13	31453121	q	TEX26-AS1	-3851	IGR	open sea	IGR - open sea	NA	0.0516646	0.51497
0.611723	cg22014112	6	138192658	q	TNFAIP3	NA	Body	shelf	Body - shelf	NA	0.0221291	0.945531
0.611698	cg11559731	8	60032745	q	TOX	NA	TSS1500	island	TSS1500 - island	NA	-0.00378438	0.562422
0.611663	cg09533845	8	81290007	q	ZBTB10	-108441	IGR	open sea	IGR - open sea	NA	-0.00334169	0.926525
0.611659	cg01202639	12	100898608	q	NR1H4	NA	Body	open sea	Body - open sea	NA	-0.00504428	0.700491
0.611593	cg17152214	22	38840050	q	KCNJ4	NA	5'UTR	open sea	5'UTR - open sea	NA	-0.00636188	0.852819
0.611491	cg06872709	16	86112085	q	IRF8	179311	IGR	open sea	IGR - open sea	NA	-0.00464164	0.510412
0.611347	cg22210145	13	28545263	q	URAD	-6980	IGR	shore	IGR - shore	NA	0.012535	0.757097
0.611341	cg27529037	20	44575021	q	PCIF1	NA	Body	island	Body - island	V$ROAZ_01	0.0101309	0.788704
0.611321	cg16185666	13	52157705	q	WDFY2	NA	TSS1500	shore	TSS1500 - shore	NA	-0.0145906	0.461774
0.61126	cg03591954	17	80964433	q	B3GNTL1	NA	Body	shore	Body - shore	NA	-0.000558071	0.479575
0.611208	cg12192691	7	27291695	p	EVX1	9531	IGR	island	IGR - island	NA	-0.0142686	0.925745
0.611189	cg09198283	2	7230143	p	RNF144A-AS1	172620	IGR	open sea	IGR - open sea	NA	0.0639926	0.652771
0.611165	cg05349837	12	54430991	q	HOXC4	NA	5'UTR	shelf	5'UTR - shelf	NA	-0.0204313	0.876834
0.611063	cg27189784	11	30355114	p	C11orf46	NA	Body	open sea	Body - open sea	NA	-0.00154947	0.723406
0.611023	cg27570661	16	73097142	q	HCCAT5	-29106	IGR	shore	IGR - shore	NA	-0.0401759	0.802767
0.610893	cg09217350	6	74960030	q	CD109	554516	IGR	open sea	IGR - open sea	NA	-0.00196351	0.956077
0.610764	cg26942124	5	124080075	q	ZNF608	NA	1stExon	open sea	1stExon - open sea	NA	-0.00585169	0.757587
0.610758	cg16370398	12	54448913	q	HOXC4	NA	Body	shore	Body - shore	NA	0.000724082	0.494194
0.610612	cg21302812	19	10506915	p	CDC37	NA	Body	island	Body - island	NA	-0.00420525	0.540252
0.610569	cg23128949	12	124986124	q	NCOR2	NA	5'UTR	open sea	5'UTR - open sea	NA	0.0069593	0.45991
0.61053	cg19331779	7	100892699	q	FIS1	9806	IGR	shelf	IGR - shelf	NA	0.0436985	0.609378
0.610511	cg09852607	3	128205200	q	GATA2	NA	Body	shore	Body - shore	NA	-0.005874	0.830952
0.610463	cg27370229	16	89226999	q	C16orf81	NA	Body	shore	Body - shore	NA	-0.00732256	0.651158
0.610438	cg20008148	14	37053169	q	NKX2-8	NA	TSS1500	island	TSS1500 - island	NA	-0.00572525	0.821168
0.610426	cg05293216	9	35080812	p	FANCG	NA	TSS1500	shore	TSS1500 - shore	NA	0.0974631	0.567
0.610381	cg01102073	3	128204813	q	GATA2	NA	Body	shore	Body - shore	NA	-0.00901463	0.997511
0.610343	cg11145282	1	56008170	p	MIR5095	94957	IGR	open sea	IGR - open sea	NA	-0.00112197	0.793545
0.610184	cg11835955	14	40142517	q	FBXO33	276940	IGR	open sea	IGR - open sea	NA	-0.0130551	0.466538
0.610167	cg22340526	7	153586207	q	DPP6	NA	Body	shore	Body - shore	NA	0.0109125	0.73844
0.61011	cg17196739	3	129120417	q	C3orf25	NA	3'UTR	open sea	3'UTR - open sea	NA	-0.0013957	0.986039
0.610076	cg15564098	7	27281346	p	EVX1	NA	TSS1500	shore	TSS1500 - shore	NA	-0.00189664	0.879231
0.60999	cg26813604	5	172256357	q	ERGIC1	-4866	IGR	open sea	IGR - open sea	NA	-0.00330161	0.598817
[truncated: 14,136 more rows]
